# Supplementary material for: Interaction of transcription factor FoxO3 with histone acetyltransferase complex subunit TRRAP modulates gene expression and apoptosis
Source: J Biol Chem. 2022 Feb 11;298(3):101714. doi: 10.1016/j.jbc.2022.101714 (PMC8914384; doi:10.1016/j.jbc.2022.101714)
Supplement: Supplemental Table S1 [file mmc2.xlsx]

## Sheet: proteinGroups_extended
Protein.IDs (UniProt)	Majority.protein.IDs	Peptide.counts..all.	Peptide.counts..razor.unique.	Peptide.counts..unique.	Protein.names	Gene.names	log10.filt.LFQ.intensity.3xHA.FoxO3.A3.ER+4-OHT_plus_vector+4-OHT	Normalized_LFQ_ratio_3xHA.FoxO3.A3.ER+4-OHT_vs_vector+4-OHT	Fasta.headers	Number.of.proteins	Peptides	Razor...unique.peptides	Unique.peptides	Peptides.vector+4-OHT	Peptides.3xHA.FoxO3.A3.ER+4-OHT	Razor...unique.peptides.vector+4-OHT	Razor...unique.peptides.3xHA.FoxO3.A3.ER+4-OHT	Unique.peptides.vector+4-OHT	Unique.peptides.3xHA.FoxO3.A3.ER+4-OHT	Sequence.coverage....	Unique...razor.sequence.coverage....	Unique.sequence.coverage....	Mol..weight..kDa.	Sequence.length	Sequence.lengths	Fraction.average	Fraction.101	Fraction.102	Fraction.103	Fraction.104	Fraction.105	Fraction.106	Fraction.107	Fraction.108	Fraction.109	Fraction.110	Fraction.111	Fraction.112	Fraction.113	Fraction.114	Fraction.115	Fraction.201	Fraction.202	Fraction.203	Fraction.204	Fraction.205	Fraction.206	Fraction.207	Fraction.208
agms:491;P03372-3;P03372;P03372-2;Q9H2M1;H0Y4W6;P03372-4;B0QYW7;A0A2Z4LIS9;A8MYZ6;Q12778;P98177-2;P98177	agms:491	54;12;12;11;8;6;6;3;3;3;3;2;2	54;12;12;11;8;6;6;3;3;3;3;2;2	28;12;12;11;8;6;6;3;0;0;0;0;0	|agms:491|3xHAFoxO3A3ER 3xHA.FoxO3.A3.ER		10.5288	12.387	|agms:491|3xHAFoxO3A3ER 3xHA.FoxO3.A3.ER	13	54	54	28	0	54	0	54	0	28	53.6	53.6	21.3	112.08	1034	1034;422;595;483;334;310;312;107;290;492;655;450;505	211																2	2	4	7	8	19	23	28
F2Z2U4;H0Y4W2;Q9Y4A5-2;Q9Y4A5;A0A2R8YFJ4	F2Z2U4;H0Y4W2;Q9Y4A5-2;Q9Y4A5	58;58;57;57;16	58;58;57;57;16	58;58;57;57;16	Transformation/transcription domain-associated protein	TRRAP	8.6186	6.07786	tr|F2Z2U4|F2Z2U4_HUMAN Transformation/transcription domain-associated protein OS=Homo sapiens OX=9606 GN=TRRAP PE=1 SV=3;tr|H0Y4W2|H0Y4W2_HUMAN Transformation/transcription domain-associated protein OS=Homo sapiens OX=9606 GN=TRRAP PE=1 SV=2;sp|Q9Y4A5-2|TR	5	58	58	58	0	58	0	58	0	58	16.8	16.8	16.8	436.13	3848	3848;3873;3830;3859;1344	215
Q86XK2;Q86XK2-5;Q86XK2-6;Q86XK2-3;H0YAV3;Q86XK2-2;C9IYF0;Q86XK2-4	Q86XK2;Q86XK2-5;Q86XK2-6;Q86XK2-3;H0YAV3;Q86XK2-2	22;22;21;14;12;12;5;5	22;22;21;14;12;12;5;5	22;22;21;14;12;12;5;5	F-box only protein 11	FBXO11	8.52437	6.00591	sp|Q86XK2|FBX11_HUMAN F-box only protein 11 OS=Homo sapiens OX=9606 GN=FBXO11 PE=1 SV=3;sp|Q86XK2-5|FBX11_HUMAN Isoform 5 of F-box only protein 11 OS=Homo sapiens OX=9606 GN=FBXO11;sp|Q86XK2-6|FBX11_HUMAN Isoform 6 of F-box only protein 11 OS=Homo sapiens	8	22	22	22	0	22	0	22	0	22	30.9	30.9	30.9	103.58	927	927;954;843;585;562;561;140;211	212
Q96L91-3;Q96L91-5;Q96L91-2;Q96L91;Q96L91-4;A0A0A0MR70;A0A0A0MR80;A0A0A0MR72	Q96L91-3;Q96L91-5;Q96L91-2;Q96L91;Q96L91-4	39;39;39;39;36;7;6;5	39;39;39;39;36;7;6;5	39;39;39;39;36;7;6;5	E1A-binding protein p400	EP400	8.51628	5.69926	sp|Q96L91-3|EP400_HUMAN Isoform 3 of E1A-binding protein p400 OS=Homo sapiens OX=9606 GN=EP400;sp|Q96L91-5|EP400_HUMAN Isoform 5 of E1A-binding protein p400 OS=Homo sapiens OX=9606 GN=EP400;sp|Q96L91-2|EP400_HUMAN Isoform 2 of E1A-binding protein p400 OS=H	8	39	39	39	0	39	0	39	0	39	16.2	16.2	16.2	335.8	3086	3086;3122;3123;3159;3042;374;985;826	215
P16402	P16402	21	5	5	Histone H1.3	HIST1H1D	8.21318	4.7875	sp|P16402|H13_HUMAN Histone H1.3 OS=Homo sapiens OX=9606 GN=H1-3 PE=1 SV=2	1	21	5	5	15	21	1	5	1	5	46.6	14	14	22.35	221	221	184				1	1														6	2
P05387;H0YDD8;P05386-2;P05386	P05387;H0YDD8	7;4;1;1	7;4;1;1	7;4;1;1	60S acidic ribosomal protein P2	RPLP2	8.08159	4.684	sp|P05387|RLA2_HUMAN 60S acidic ribosomal protein P2 OS=Homo sapiens OX=9606 GN=RPLP2 PE=1 SV=1;tr|H0YDD8|H0YDD8_HUMAN 60S acidic ribosomal protein P2 (Fragment) OS=Homo sapiens OX=9606 GN=RPLP2 PE=1 SV=1	4	7	7	7	1	7	1	7	1	7	94.8	94.8	94.8	11.665	115	115;92;89;114	190	1															8
Q9UJP4;Q9UJP4-2;K7ELI0;K7ESH2;K7EMF2;Q2NKK7	Q9UJP4;Q9UJP4-2	13;10;6;5;3;1	13;10;6;5;3;1	13;10;6;5;3;1	Kelch-like protein 21	KLHL21	8.15975	4.68172	sp|Q9UJP4|KLH21_HUMAN Kelch-like protein 21 OS=Homo sapiens OX=9606 GN=KLHL21 PE=1 SV=4;sp|Q9UJP4-2|KLH21_HUMAN Isoform 2 of Kelch-like protein 21 OS=Homo sapiens OX=9606 GN=KLHL21	6	13	13	13	0	13	0	13	0	13	25.6	25.6	25.6	66.617	597	597;539;230;225;133;35	209
P20340-2;P20340;P20340-4;Q9NRW1;C9JU14;J3KR73;Q9NRW1-2;Q53S08;C9JB90;F5H3K7;C9J0I2;F5GX61;P20340-3;Q14964;Q9H0N0	P20340-2;P20340;P20340-4;Q9NRW1;C9JU14;J3KR73;Q9NRW1-2	7;7;6;5;4;4;4;2;1;1;1;1;1;1;1	7;7;6;5;4;4;4;2;1;1;1;1;1;1;1	7;7;6;5;4;4;4;2;1;1;1;1;1;1;1	Ras-related protein Rab-6A;Ras-related protein Rab-6B	RAB6A;RAB6B	8.03612	4.32003	sp|P20340-2|RAB6A_HUMAN Isoform 2 of Ras-related protein Rab-6A OS=Homo sapiens OX=9606 GN=RAB6A;sp|P20340|RAB6A_HUMAN Ras-related protein Rab-6A OS=Homo sapiens OX=9606 GN=RAB6A PE=1 SV=3;sp|P20340-4|RAB6A_HUMAN Isoform 4 of Ras-related protein Rab-6A OS=	15	7	7	7	3	5	3	5	3	5	33.7	33.7	33.7	23.548	208	208;208;175;208;83;124;195;254;49;71;71;87;104;217;254	156	1	1	4	1	1											1	1	5	1	1
A0A590UK34;A0A0C4DGX4;Q13616;A0A590UJ21;A0A590UJR3;A0A590UJ50;A0A590UJ56;A0A590UJC4;A0A590UJA0;A0A590UJM8;A0A590UJ59;A0A590UJ97;K7EKM2;A0A286YF31;Q8NI38-2	A0A590UK34;A0A0C4DGX4;Q13616;A0A590UJ21;A0A590UJR3;A0A590UJ50;A0A590UJ56;A0A590UJC4	20;20;20;19;18;18;17;16;8;6;1;1;1;1;1	20;20;20;19;18;18;17;16;8;6;1;1;1;1;1	20;20;20;19;18;18;17;16;8;6;1;1;1;1;1	Cullin-1	CUL1	8.05713	4.24975	tr|A0A590UK34|A0A590UK34_HUMAN Cullin-1 OS=Homo sapiens OX=9606 GN=CUL1 PE=1 SV=1;tr|A0A0C4DGX4|A0A0C4DGX4_HUMAN Cullin-1 OS=Homo sapiens OX=9606 GN=CUL1 PE=1 SV=1;sp|Q13616|CUL1_HUMAN Cullin-1 OS=Homo sapiens OX=9606 GN=CUL1 PE=1 SV=2;tr|A0A590UJ21|A0A590	15	20	20	20	0	20	0	20	0	20	27.5	27.5	27.5	83.181	720	720;752;776;732;732;759;649;678;281;214;51;109;292;455;465	211
P48307-2;P48307;A0A3B3IS67;A0A3B3ISY1;A0A3B3IRW1;H7C4A3	P48307-2;P48307;A0A3B3IS67;A0A3B3ISY1;A0A3B3IRW1;H7C4A3	8;8;7;6;6;4	8;8;7;6;6;4	8;8;7;6;6;4	Tissue factor pathway inhibitor 2	TFPI2	8.38714	4.1323	sp|P48307-2|TFPI2_HUMAN Isoform 2 of Tissue factor pathway inhibitor 2 OS=Homo sapiens OX=9606 GN=TFPI2;sp|P48307|TFPI2_HUMAN Tissue factor pathway inhibitor 2 OS=Homo sapiens OX=9606 GN=TFPI2 PE=1 SV=1;tr|A0A3B3IS67|A0A3B3IS67_HUMAN Tissue factor pathway	6	8	8	8	2	8	2	8	2	8	42.4	42.4	42.4	25.795	224	224;235;241;161;169;107	190				2	2													2	12	10
Q49AN9;F5H013;P62308;A8MWD9;C9JVQ0	Q49AN9;F5H013;P62308;A8MWD9	3;3;3;3;1	3;3;3;3;1	3;3;3;3;1	Small nuclear ribonucleoprotein G;Putative small nuclear ribonucleoprotein G-like protein 15	SNRPG;SNRPGP15	8.01923	3.88208	tr|Q49AN9|Q49AN9_HUMAN Small nuclear ribonucleoprotein G OS=Homo sapiens OX=9606 GN=SNRPG PE=1 SV=1;tr|F5H013|F5H013_HUMAN Small nuclear ribonucleoprotein G OS=Homo sapiens OX=9606 GN=SNRPG PE=1 SV=1;sp|P62308|RUXG_HUMAN Small nuclear ribonucleoprotein G O	5	3	3	3	1	3	1	3	1	3	31.2	31.2	31.2	7.1013	64	64;68;76;76;96	176	1															3
D6RD46;Q9UPQ0-10;Q9UPQ0-2;Q9UPQ0-4;Q9UPQ0;E7EPK0;E9PDJ9;H0Y8P3;Q9UPQ0-9;Q9UPQ0-8;Q9UPQ0-6;Q9UPQ0-5;G5EA03;Q9UPQ0-3;D6RJ93;Q6NVB9;D6R8Y0;Q9UPQ0-7	D6RD46;Q9UPQ0-10;Q9UPQ0-2;Q9UPQ0-4;Q9UPQ0;E7EPK0;E9PDJ9;H0Y8P3;Q9UPQ0-9;Q9UPQ0-8;Q9UPQ0-6;Q9UPQ0-5;G5EA03;Q9UPQ0-3	15;15;15;15;15;14;14;14;14;14;14;14;13;13;3;3;2;2	15;15;15;15;15;14;14;14;14;14;14;14;13;13;3;3;2;2	15;15;15;15;15;14;14;14;14;14;14;14;13;13;3;3;2;2	LIM and calponin homology domains-containing protein 1	LIMCH1	7.98765	3.65229	tr|D6RD46|D6RD46_HUMAN LIM and calponin homology domains-containing protein 1 OS=Homo sapiens OX=9606 GN=LIMCH1 PE=1 SV=1;sp|Q9UPQ0-10|LIMC1_HUMAN Isoform 10 of LIM and calponin homology domains-containing protein 1 OS=Homo sapiens OX=9606 GN=LIMCH1;sp|Q9U	18	15	15	15	1	15	1	15	1	15	24.4	24.4	24.4	109.93	980	980;1056;1057;1069;1083;897;916;917;890;897;902;910;1467;1467;153;160;126;138	208													1
Q9BWJ5	Q9BWJ5	4	4	4	Splicing factor 3B subunit 5	SF3B5	7.79605	3.48987	sp|Q9BWJ5|SF3B5_HUMAN Splicing factor 3B subunit 5 OS=Homo sapiens OX=9606 GN=SF3B5 PE=1 SV=1	1	4	4	4	1	4	1	4	1	4	45.3	45.3	45.3	10.135	86	86	187	1															6
P10909-3;P10909-4;P10909-6;P10909;P10909-5;P10909-2;H0YC35;H0YAS8;E7ERK6;H0YLK8	P10909-3;P10909-4;P10909-6;P10909;P10909-5;P10909-2;H0YC35;H0YAS8	5;5;5;5;5;5;4;3;1;1	5;5;5;5;5;5;4;3;1;1	5;5;5;5;5;5;4;3;1;1	Clusterin;Clusterin beta chain;Clusterin alpha chain;Clusterin	CLU	7.67616	3.42822	sp|P10909-3|CLUS_HUMAN Isoform 3 of Clusterin OS=Homo sapiens OX=9606 GN=CLU;sp|P10909-4|CLUS_HUMAN Isoform 4 of Clusterin OS=Homo sapiens OX=9606 GN=CLU;sp|P10909-6|CLUS_HUMAN Isoform 6 of Clusterin OS=Homo sapiens OX=9606 GN=CLU;sp|P10909|CLUS_HUMAN Clus	10	5	5	5	0	5	0	5	0	5	25.5	25.5	25.5	32.363	274	274;416;429;449;460;501;284;140;204;297	207																				1	4
P62314;J3QLI9;J3QLR7	P62314;J3QLI9	4;2;1	4;2;1	4;2;1	Small nuclear ribonucleoprotein Sm D1	SNRPD1	8.10445	3.25892	sp|P62314|SMD1_HUMAN Small nuclear ribonucleoprotein Sm D1 OS=Homo sapiens OX=9606 GN=SNRPD1 PE=1 SV=1;tr|J3QLI9|J3QLI9_HUMAN Small nuclear ribonucleoprotein Sm D1 OS=Homo sapiens OX=9606 GN=SNRPD1 PE=1 SV=1	3	4	4	4	2	4	2	4	2	4	37.8	37.8	37.8	13.281	119	119;75;44	161	3	1														5	1
O15123-3;O15123;E7EVQ3;O15123-2	O15123-3;O15123;E7EVQ3;O15123-2	11;11;10;10	11;11;10;10	11;11;10;10	Angiopoietin-2	ANGPT2	7.92213	3.21647	sp|O15123-3|ANGP2_HUMAN Isoform 2 of Angiopoietin-2 OS=Homo sapiens OX=9606 GN=ANGPT2;sp|O15123|ANGP2_HUMAN Angiopoietin-2 OS=Homo sapiens OX=9606 GN=ANGPT2 PE=1 SV=1;tr|E7EVQ3|E7EVQ3_HUMAN Angiopoietin-2 OS=Homo sapiens OX=9606 GN=ANGPT2 PE=1 SV=1;sp|O151	4	11	11	11	0	11	0	11	0	11	23	23	23	56.847	495	495;496;459;444	210																							1
P10646;C9JKV3;P10646-2;C9JT76;C9JQ14	P10646;C9JKV3;P10646-2	3;2;2;1;1	3;2;2;1;1	3;2;2;1;1	Tissue factor pathway inhibitor	TFPI	7.84842	3.101	sp|P10646|TFPI1_HUMAN Tissue factor pathway inhibitor OS=Homo sapiens OX=9606 GN=TFPI PE=1 SV=1;tr|C9JKV3|C9JKV3_HUMAN Tissue factor pathway inhibitor (Fragment) OS=Homo sapiens OX=9606 GN=TFPI PE=1 SV=1;sp|P10646-2|TFPI1_HUMAN Isoform Beta of Tissue facto	5	3	3	3	1	3	1	3	1	3	15.8	15.8	15.8	35.015	304	304;215;251;105;106	192						1															3	2	1
O95169-3;O95169;K9J7I2;E9PQ68;O95169-2;E9PIZ8	O95169-3;O95169;K9J7I2;E9PQ68;O95169-2	5;5;4;4;4;1	5;5;4;4;4;1	5;5;4;4;4;1	NADH dehydrogenase [ubiquinone] 1 beta subcomplex subunit 8, mitochondrial	NDUFB8	7.74527	3.01362	sp|O95169-3|NDUB8_HUMAN Isoform 3 of NADH dehydrogenase [ubiquinone] 1 beta subcomplex subunit 8, mitochondrial OS=Homo sapiens OX=9606 GN=NDUFB8;sp|O95169|NDUB8_HUMAN NADH dehydrogenase [ubiquinone] 1 beta subcomplex subunit 8, mitochondrial OS=Homo sapie	6	5	5	5	2	5	2	5	2	5	38.7	38.7	38.7	18.479	155	155;186;107;159;172;71	169		4															8
P25398	P25398	5	5	5	40S ribosomal protein S12	RPS12	7.60473	2.97797	sp|P25398|RS12_HUMAN 40S ribosomal protein S12 OS=Homo sapiens OX=9606 GN=RPS12 PE=1 SV=3	1	5	5	5	2	4	2	4	2	4	43.9	43.9	43.9	14.515	132	132	172	2															5
P28070	P28070	3	3	3	Proteasome subunit beta type-4	PSMB4	7.67977	2.95214	sp|P28070|PSB4_HUMAN Proteasome subunit beta type-4 OS=Homo sapiens OX=9606 GN=PSMB4 PE=1 SV=4	1	3	3	3	0	3	0	3	0	3	9.1	9.1	9.1	29.204	264	264	203																		4
A0A024RA52;P25787;H3BT36;H7C402	A0A024RA52;P25787;H3BT36	4;4;2;1	4;4;2;1	4;4;2;1	Proteasome subunit alpha type;Proteasome subunit alpha type-2	PSMA2	7.77951	2.93788	tr|A0A024RA52|A0A024RA52_HUMAN Proteasome subunit alpha type OS=Homo sapiens OX=9606 GN=PSMA2 PE=1 SV=1;sp|P25787|PSA2_HUMAN Proteasome subunit alpha type-2 OS=Homo sapiens OX=9606 GN=PSMA2 PE=1 SV=2;tr|H3BT36|H3BT36_HUMAN PROTEASOME_ALPHA_1 domain-contain	4	4	4	4	2	4	2	4	2	4	25.2	25.2	25.2	25.898	234	234;234;48;36	178			2															5	1
A0A2Y9D025;P56556;R4GN43	A0A2Y9D025;P56556;R4GN43	3;3;2	3;3;2	3;3;2	NADH dehydrogenase [ubiquinone] 1 alpha subcomplex subunit 6	NDUFA6	7.61508	2.90181	tr|A0A2Y9D025|A0A2Y9D025_HUMAN Complex I-B14 OS=Homo sapiens OX=9606 GN=NDUFA6 PE=1 SV=1;sp|P56556|NDUA6_HUMAN NADH dehydrogenase [ubiquinone] 1 alpha subcomplex subunit 6 OS=Homo sapiens OX=9606 GN=NDUFA6 PE=1 SV=4;tr|R4GN43|R4GN43_HUMAN Complex I-B14 OS=	3	3	3	3	1	3	1	3	1	3	22.7	22.7	22.7	17.871	154	154;128;71	168	2															4
Q9NZ01;M0R2N5;M0R3C3;Q9NZ01-2;M0R329	Q9NZ01;M0R2N5;M0R3C3;Q9NZ01-2	6;4;3;3;1	6;4;3;3;1	6;4;3;3;1	Very-long-chain enoyl-CoA reductase	TECR	7.67228	2.89253	sp|Q9NZ01|TECR_HUMAN Very-long-chain enoyl-CoA reductase OS=Homo sapiens OX=9606 GN=TECR PE=1 SV=1;tr|M0R2N5|M0R2N5_HUMAN Very-long-chain enoyl-CoA reductase OS=Homo sapiens OX=9606 GN=TECR PE=1 SV=1;tr|M0R3C3|M0R3C3_HUMAN Very-long-chain enoyl-CoA reducta	5	6	6	6	4	4	4	4	4	4	15.6	15.6	15.6	36.034	308	308;346;105;157;150	164				5	1													1	5	1	1	1
P20618	P20618	4	4	4	Proteasome subunit beta type-1	PSMB1	7.6361	2.85411	sp|P20618|PSB1_HUMAN Proteasome subunit beta type-1 OS=Homo sapiens OX=9606 GN=PSMB1 PE=1 SV=2	1	4	4	4	1	4	1	4	1	4	27	27	27	26.489	241	241	186			1															4	1
Q59GN2;P62891	Q59GN2;P62891	4;4	4;4	4;4	Putative 60S ribosomal protein L39-like 5;60S ribosomal protein L39	RPL39P5;RPL39	7.60785	2.83603	sp|Q59GN2|R39L5_HUMAN Putative 60S ribosomal protein L39-like 5 OS=Homo sapiens OX=9606 GN=RPL39P5 PE=5 SV=2;sp|P62891|RL39_HUMAN 60S ribosomal protein L39 OS=Homo sapiens OX=9606 GN=RPL39 PE=1 SV=2	2	4	4	4	3	4	3	4	3	4	25.5	25.5	25.5	6.3225	51	51;51	153	8	6	6	1	1	1	1									12	5	3	2	1	1	1
Q92598-2;Q92598-3;Q92598;Q92598-4;A0A0A0MSM0;R4GN69;A0A087WTS8;D6RJ96;A0A087WYC1;E9PDE8;O95757;P34932	Q92598-2;Q92598-3;Q92598;Q92598-4;A0A0A0MSM0	12;12;12;11;9;3;2;2;2;2;2;2	12;12;12;11;9;3;2;2;2;2;2;2	12;12;12;11;9;3;2;2;2;2;2;2	Heat shock protein 105 kDa	HSPH1	7.55261	2.82304	sp|Q92598-2|HS105_HUMAN Isoform Beta of Heat shock protein 105 kDa OS=Homo sapiens OX=9606 GN=HSPH1;sp|Q92598-3|HS105_HUMAN Isoform 3 of Heat shock protein 105 kDa OS=Homo sapiens OX=9606 GN=HSPH1;sp|Q92598|HS105_HUMAN Heat shock protein 105 kDa OS=Homo sa	12	12	12	12	4	9	4	9	4	9	19.4	19.4	19.4	92.115	814	814;817;858;860;782;115;475;531;699;813;839;840	183												4
Q8TAD8	Q8TAD8	6	6	6	Smad nuclear-interacting protein 1	SNIP1	7.59121	2.80434	sp|Q8TAD8|SNIP1_HUMAN Smad nuclear-interacting protein 1 OS=Homo sapiens OX=9606 GN=SNIP1 PE=1 SV=1	1	6	6	6	3	5	3	5	3	5	16.2	16.2	16.2	45.777	396	396	171							2	2														5	2
G3V0I5;P49821-2;P49821;B4DE93;E9PQP1;E9PMX3;E9PLC6;E9PPR0;E9PJL9;E9PPD6;H0YE81;E9PPS5;H0YD04	G3V0I5;P49821-2;P49821;B4DE93;E9PQP1;E9PMX3	15;15;15;11;8;8;6;6;5;4;3;2;1	15;15;15;11;8;8;6;6;5;4;3;2;1	15;15;15;11;8;8;6;6;5;4;3;2;1	NADH dehydrogenase [ubiquinone] flavoprotein 1, mitochondrial	NDUFV1	8.01462	2.78116	tr|G3V0I5|G3V0I5_HUMAN NADH dehydrogenase [ubiquinone] flavoprotein 1, mitochondrial OS=Homo sapiens OX=9606 GN=NDUFV1 PE=1 SV=1;sp|P49821-2|NDUV1_HUMAN Isoform 2 of NADH dehydrogenase [ubiquinone] flavoprotein 1, mitochondrial OS=Homo sapiens OX=9606 GN=N	13	15	15	15	3	14	3	14	3	14	35.2	35.2	35.2	50.054	457	457;455;464;363;178;178;136;144;95;52;133;75;127	184						1	2	2														14	3
A0A0A6YYA0;Q86XR7-2;Q9Y3B3-2;Q9Y3B3;G3V2Y2	A0A0A6YYA0;Q86XR7-2;Q9Y3B3-2;Q9Y3B3	3;3;3;3;1	3;3;3;3;1	3;3;3;3;1	Transmembrane emp24 domain-containing protein 7	TMED7-TICAM2;TMED7	7.61707	2.75243	tr|A0A0A6YYA0|A0A0A6YYA0_HUMAN Protein TMED7-TICAM2 OS=Homo sapiens OX=9606 GN=TMED7-TICAM2 PE=3 SV=1;sp|Q86XR7-2|TCAM2_HUMAN Isoform 2 of TIR domain-containing adapter molecule 2 OS=Homo sapiens OX=9606 GN=TICAM2;sp|Q9Y3B3-2|TMED7_HUMAN Isoform 2 of Trans	5	3	3	3	2	3	2	3	2	3	16.5	16.5	16.5	21.233	188	188;404;188;224;81	164			1	2	1													3	3
P28066;P28066-2	P28066	4;1	4;1	4;1	Proteasome subunit alpha type-5	PSMA5	7.70788	2.74906	sp|P28066|PSA5_HUMAN Proteasome subunit alpha type-5 OS=Homo sapiens OX=9606 GN=PSMA5 PE=1 SV=3	2	4	4	4	0	4	0	4	0	4	22.4	22.4	22.4	26.411	241	241;183	203																		4	2
Q9NPF5;Q5TG40;Q5TG38;Q5TG39;Q5TG37	Q9NPF5;Q5TG40;Q5TG38;Q5TG39	10;8;6;5;4	10;8;6;5;4	10;8;6;5;4	DNA methyltransferase 1-associated protein 1	DMAP1	7.57786	2.66619	sp|Q9NPF5|DMAP1_HUMAN DNA methyltransferase 1-associated protein 1 OS=Homo sapiens OX=9606 GN=DMAP1 PE=1 SV=1;tr|Q5TG40|Q5TG40_HUMAN DNA methyltransferase 1-associated protein 1 (Fragment) OS=Homo sapiens OX=9606 GN=DMAP1 PE=1 SV=1;tr|Q5TG38|Q5TG38_HUMAN D	5	10	10	10	2	9	2	9	2	9	24.4	24.4	24.4	52.992	467	467;302;237;285;132	196									2														2
B9A018;Q53GS9;Q53GS9-3;A0A087X1B2;Q53GS9-2;F8WC91;A0A087WW31;C9JIU2	B9A018;Q53GS9;Q53GS9-3;A0A087X1B2;Q53GS9-2	7;7;6;5;4;3;1;1	7;7;6;5;4;3;1;1	7;7;6;5;4;3;1;1	U4/U6.U5 tri-snRNP-associated protein 2	USP39	7.50322	2.65203	tr|B9A018|B9A018_HUMAN U4/U6.U5 tri-snRNP-associated protein 2 OS=Homo sapiens OX=9606 GN=USP39 PE=1 SV=1;sp|Q53GS9|SNUT2_HUMAN U4/U6.U5 tri-snRNP-associated protein 2 OS=Homo sapiens OX=9606 GN=USP39 PE=1 SV=2;sp|Q53GS9-3|SNUT2_HUMAN Isoform 3 of U4/U6.U5	8	7	7	7	2	6	2	6	2	6	15.5	15.5	15.5	62.043	536	536;565;488;487;462;154;61;129	176									2	2
F5H5N1;F5GXJ1;O75251-2;O75251;A0A087WXF6;A0A087WTI3	F5H5N1;F5GXJ1;O75251-2;O75251;A0A087WXF6;A0A087WTI3	3;3;3;3;2;2	3;3;3;3;2;2	3;3;3;3;2;2	NADH dehydrogenase [ubiquinone] iron-sulfur protein 7, mitochondrial	NDUFS7	7.45444	2.64643	tr|F5H5N1|F5H5N1_HUMAN Complex I-20kD OS=Homo sapiens OX=9606 GN=NDUFS7 PE=1 SV=1;tr|F5GXJ1|F5GXJ1_HUMAN Complex I-20kD OS=Homo sapiens OX=9606 GN=NDUFS7 PE=1 SV=1;sp|O75251-2|NDUS7_HUMAN Isoform 2 of NADH dehydrogenase [ubiquinone] iron-sulfur protein 7,	6	3	3	3	2	3	2	3	2	3	17.6	17.6	17.6	19.77	182	182;236;206;213;214;214	165		2	1														4	1
Q9Y3Q3;G3V1J9;F5H4M7;Q9Y3Q3-2	Q9Y3Q3	5;2;2;2	5;2;2;2	5;2;2;2	Transmembrane emp24 domain-containing protein 3	TMED3	7.48846	2.60499	sp|Q9Y3Q3|TMED3_HUMAN Transmembrane emp24 domain-containing protein 3 OS=Homo sapiens OX=9606 GN=TMED3 PE=1 SV=1	4	5	5	5	3	4	3	4	3	4	26.3	26.3	26.3	24.777	217	217;146;155;173	170			3															6
J3KPS3;P04075;P04075-2;H3BQN4;H3BUH7;H3BPS8;H3BR68;H3BMQ8;H3BR04;H3BU78	J3KPS3;P04075;P04075-2;H3BQN4;H3BUH7;H3BPS8	5;5;5;4;3;3;2;2;2;1	5;5;5;4;3;3;2;2;2;1	5;5;5;4;3;3;2;2;2;1	Fructose-bisphosphate aldolase;Fructose-bisphosphate aldolase A	ALDOA	7.54781	2.59481	tr|J3KPS3|J3KPS3_HUMAN Fructose-bisphosphate aldolase OS=Homo sapiens OX=9606 GN=ALDOA PE=1 SV=1;sp|P04075|ALDOA_HUMAN Fructose-bisphosphate aldolase A OS=Homo sapiens OX=9606 GN=ALDOA PE=1 SV=2;sp|P04075-2|ALDOA_HUMAN Isoform 2 of Fructose-bisphosphate al	10	5	5	5	2	4	2	4	2	4	16.6	16.6	16.6	39.817	368	368;364;418;361;155;278;130;140;162;204	184						2															5	2
P25786;P25786-2;F5GX11;B4DEV8	P25786;P25786-2;F5GX11;B4DEV8	6;6;4;3	6;6;4;3	6;6;4;3	Proteasome subunit alpha type-1;Proteasome subunit alpha type	PSMA1	7.77347	2.58018	sp|P25786|PSA1_HUMAN Proteasome subunit alpha type-1 OS=Homo sapiens OX=9606 GN=PSMA1 PE=1 SV=1;sp|P25786-2|PSA1_HUMAN Isoform Long of Proteasome subunit alpha type-1 OS=Homo sapiens OX=9606 GN=PSMA1;tr|F5GX11|F5GX11_HUMAN Proteasome subunit alpha type-1 O	4	6	6	6	1	6	1	6	1	6	25.9	25.9	25.9	29.555	263	263;269;238;164	196				1														1	6	2	1	1
P52298-3;P52298;F8WE41;C9JQX9;B3KSB0;P52298-2	P52298-3;P52298	3;3;1;1;1;1	3;3;1;1;1;1	3;3;1;1;1;1	Nuclear cap-binding protein subunit 2	NCBP2	7.61616	2.57502	sp|P52298-3|NCBP2_HUMAN Isoform 3 of Nuclear cap-binding protein subunit 2 OS=Homo sapiens OX=9606 GN=NCBP2;sp|P52298|NCBP2_HUMAN Nuclear cap-binding protein subunit 2 OS=Homo sapiens OX=9606 GN=NCBP2 PE=1 SV=1	6	3	3	3	1	3	1	3	1	3	39.8	39.8	39.8	11.932	103	103;156;54;83;86;138	173	1	1														1	4
Q8WXH0;Q8WXH0-2;G3V5X4;A0A0A0MRE3;A0A0C4DGK3;Q8WXH0-7;G3V4T3;Q8WXH0-13;Q8WXH0-3;Q8WXH0-4;Q8WXH0-10;G3V3D4;A0A669KBH2;A0A669KBG2;Q8WXH0-6;Q8WXH0-11;Q8WXH0-12;Q8WXH0-5;A0A669KB61;A0A1W2PRN9;G3V5N1;A0A669KB22	Q8WXH0;Q8WXH0-2;G3V5X4;A0A0A0MRE3;A0A0C4DGK3;Q8WXH0-7	40;40;37;37;25;25;8;8;7;6;5;3;3;3;3;3;3;3;2;1;1;1	39;39;37;37;24;24;8;7;6;5;4;3;3;3;3;3;3;3;2;1;1;1	39;39;37;37;24;24;8;7;6;5;4;3;3;3;3;3;3;3;2;1;1;1	Nesprin-2	SYNE2	8.37447	2.54246	sp|Q8WXH0|SYNE2_HUMAN Nesprin-2 OS=Homo sapiens OX=9606 GN=SYNE2 PE=1 SV=3;sp|Q8WXH0-2|SYNE2_HUMAN Isoform 2 of Nesprin-2 OS=Homo sapiens OX=9606 GN=SYNE2;tr|G3V5X4|G3V5X4_HUMAN Nesprin-2 OS=Homo sapiens OX=9606 GN=SYNE2 PE=1 SV=1;tr|A0A0A0MRE3|A0A0A0MRE3_	22	40	39	39	6	39	6	38	6	38	6.3	6.2	6.2	796.43	6885	6885;6907;6818;6824;3541;3270;1127;1035;855;763;667;607;639;1089;429;451;542;556;945;99;214;251	187	1	1	1	1	1				1	1	1	1	1		5			1	1	1
Q13867;K7ES02;J3KS79;K7ENH5;K7ESE8;J3KSD8	Q13867;K7ES02;J3KS79;K7ENH5;K7ESE8;J3KSD8	4;3;2;2;2;2	4;3;2;2;2;2	4;3;2;2;2;2	Bleomycin hydrolase	BLMH	7.47231	2.53993	sp|Q13867|BLMH_HUMAN Bleomycin hydrolase OS=Homo sapiens OX=9606 GN=BLMH PE=1 SV=1;tr|K7ES02|K7ES02_HUMAN Bleomycin hydrolase (Fragment) OS=Homo sapiens OX=9606 GN=BLMH PE=1 SV=1;tr|J3KS79|J3KS79_HUMAN Bleomycin hydrolase OS=Homo sapiens OX=9606 GN=BLMH PE	6	4	4	4	1	4	1	4	1	4	10.5	10.5	10.5	52.562	455	455;318;71;93;231;262	197							1	1														2	3
O95619;F8W0J4;F8W1B9;F8VTR4	O95619;F8W0J4;F8W1B9	3;2;2;1	3;2;2;1	3;2;2;1	YEATS domain-containing protein 4	YEATS4	7.48914	2.45052	sp|O95619|YETS4_HUMAN YEATS domain-containing protein 4 OS=Homo sapiens OX=9606 GN=YEATS4 PE=1 SV=1;tr|F8W0J4|F8W0J4_HUMAN YEATS domain-containing protein 4 OS=Homo sapiens OX=9606 GN=YEATS4 PE=1 SV=1;tr|F8W1B9|F8W1B9_HUMAN YEATS domain-containing protein	4	3	3	3	0	3	0	3	0	3	13.2	13.2	13.2	26.499	227	227;173;211;113	203																		4	1
O95816;O95816-2	O95816;O95816-2	7;6	7;6	7;6	BAG family molecular chaperone regulator 2	BAG2	7.5772	2.42306	sp|O95816|BAG2_HUMAN BAG family molecular chaperone regulator 2 OS=Homo sapiens OX=9606 GN=BAG2 PE=1 SV=1;sp|O95816-2|BAG2_HUMAN Isoform 2 of BAG family molecular chaperone regulator 2 OS=Homo sapiens OX=9606 GN=BAG2	2	7	7	7	2	6	2	6	2	6	38.9	38.9	38.9	23.772	211	211;178	178			2															6
O95298;E9PM14;A0A087WUM3;E9PQ53;O95298-2;O95298-3;E9PRQ4;E9PRJ5;A0A087WY27	O95298;E9PM14;A0A087WUM3;E9PQ53;O95298-2	5;4;4;4;3;2;1;1;1	5;4;4;4;3;2;1;1;1	5;4;4;4;3;2;1;1;1	NADH dehydrogenase [ubiquinone] 1 subunit C2;NADH dehydrogenase [ubiquinone] 1 subunit C2, isoform 2	NDUFC2;KCTD14;NDUFC2-KCTD14	7.61398	2.40597	sp|O95298|NDUC2_HUMAN NADH dehydrogenase [ubiquinone] 1 subunit C2 OS=Homo sapiens OX=9606 GN=NDUFC2 PE=1 SV=1;tr|E9PM14|E9PM14_HUMAN NADH dehydrogenase [ubiquinone] 1 subunit C2 OS=Homo sapiens OX=9606 GN=NDUFC2 PE=1 SV=1;tr|A0A087WUM3|A0A087WUM3_HUMAN NA	9	5	5	5	1	5	1	5	1	5	38.7	38.7	38.7	14.187	119	119;107;134;114;96;88;66;71;86	184	1															5
O95084;E9PRR2;O95084-2	O95084;E9PRR2;O95084-2	4;2;2	4;2;2	4;2;2	Serine protease 23	PRSS23	7.44611	2.3807	sp|O95084|PRS23_HUMAN Serine protease 23 OS=Homo sapiens OX=9606 GN=PRSS23 PE=1 SV=1;tr|E9PRR2|E9PRR2_HUMAN Serine protease 23 (Fragment) OS=Homo sapiens OX=9606 GN=PRSS23 PE=1 SV=1;sp|O95084-2|PRS23_HUMAN Isoform 2 of Serine protease 23 OS=Homo sapiens OX	3	4	4	4	2	3	2	3	2	3	12	12	12	43.001	383	383;154;351	160			1	1	2		1											1	1	1		3
P28289;P28289-2;Q9NZQ9-2;Q9NZQ9	P28289;P28289-2	4;3;1;1	4;3;1;1	4;3;1;1	Tropomodulin-1	TMOD1	7.58825	2.3673	sp|P28289|TMOD1_HUMAN Tropomodulin-1 OS=Homo sapiens OX=9606 GN=TMOD1 PE=1 SV=1;sp|P28289-2|TMOD1_HUMAN Isoform 2 of Tropomodulin-1 OS=Homo sapiens OX=9606 GN=TMOD1	4	4	4	4	0	4	0	4	0	4	14.2	14.2	14.2	40.569	359	359;232;276;345	207																						4
Q9Y333	Q9Y333	3	3	3	U6 snRNA-associated Sm-like protein LSm2	LSM2	7.53942	2.34273	sp|Q9Y333|LSM2_HUMAN U6 snRNA-associated Sm-like protein LSm2 OS=Homo sapiens OX=9606 GN=LSM2 PE=1 SV=1	1	3	3	3	1	3	1	3	1	3	28.4	28.4	28.4	10.834	95	95	181	1															4
P62714;E5RJX4;P67775;H0YC23;E7ESG8;P67775-2	P62714;E5RJX4;P67775	4;2;2;1;1;1	4;2;2;1;1;1	4;2;2;1;1;1	Serine/threonine-protein phosphatase 2A catalytic subunit beta isoform;Serine/threonine-protein phosphatase 2A catalytic subunit alpha isoform	PPP2CB;PPP2CA	7.50815	2.32114	sp|P62714|PP2AB_HUMAN Serine/threonine-protein phosphatase 2A catalytic subunit beta isoform OS=Homo sapiens OX=9606 GN=PPP2CB PE=1 SV=1;tr|E5RJX4|E5RJX4_HUMAN Serine/threonine-protein phosphatase 2A catalytic subunit beta isoform OS=Homo sapiens OX=9606 G	6	4	4	4	0	4	0	4	0	4	12.6	12.6	12.6	35.575	309	309;47;309;124;145;255	205																				4	1
H3BSA1;P19784;H3BV19	H3BSA1;P19784;H3BV19	3;3;2	3;3;2	3;3;2	Casein kinase II subunit alpha	CSNK2A2	7.53263	2.32005	tr|H3BSA1|H3BSA1_HUMAN Casein kinase II subunit alpha (Fragment) OS=Homo sapiens OX=9606 GN=CSNK2A2 PE=1 SV=2;sp|P19784|CSK22_HUMAN Casein kinase II subunit alpha OS=Homo sapiens OX=9606 GN=CSNK2A2 PE=1 SV=1;tr|H3BV19|H3BV19_HUMAN Casein kinase II subuni	3	3	3	3	0	3	0	3	0	3	19.6	19.6	19.6	27.025	230	230;350;152	206																					3
P28072;I3L3X7;A0A087X2I4	P28072	3;1;1	3;1;1	3;1;1	Proteasome subunit beta type-6	PSMB6	7.59071	2.31348	sp|P28072|PSB6_HUMAN Proteasome subunit beta type-6 OS=Homo sapiens OX=9606 GN=PSMB6 PE=1 SV=4	3	3	3	3	1	3	1	3	1	3	12.6	12.6	12.6	25.357	239	239;102;213	174		1	1														2	3
Q99536;Q99536-2;Q99536-3;K7ESA3;K7ERT7;K7EJM4;K7ENX2;K7EM19	Q99536;Q99536-2;Q99536-3;K7ESA3	6;4;4;3;2;1;1;1	6;4;4;3;2;1;1;1	6;4;4;3;2;1;1;1	Synaptic vesicle membrane protein VAT-1 homolog	VAT1	7.72879	2.31238	sp|Q99536|VAT1_HUMAN Synaptic vesicle membrane protein VAT-1 homolog OS=Homo sapiens OX=9606 GN=VAT1 PE=1 SV=2;sp|Q99536-2|VAT1_HUMAN Isoform 2 of Synaptic vesicle membrane protein VAT-1 homolog OS=Homo sapiens OX=9606 GN=VAT1;sp|Q99536-3|VAT1_HUMAN Isofor	8	6	6	6	1	6	1	6	1	6	18.6	18.6	18.6	41.92	393	393;259;325;125;146;30;151;154	198							1												1	1	3	6
A0A087X2I1;P62333;H0YJC0;H0YJS8;H0YJX2;H0YJE9;H0YJT1	A0A087X2I1;P62333;H0YJC0	14;14;7;6;2;1;1	14;14;7;6;2;1;1	14;14;7;6;2;1;1	26S protease regulatory subunit 10B	PSMC6	8.06272	2.29173	tr|A0A087X2I1|A0A087X2I1_HUMAN 26S proteasome regulatory subunit 10B OS=Homo sapiens OX=9606 GN=PSMC6 PE=1 SV=1;sp|P62333|PRS10_HUMAN 26S proteasome regulatory subunit 10B OS=Homo sapiens OX=9606 GN=PSMC6 PE=1 SV=1;tr|H0YJC0|H0YJC0_HUMAN 26S proteasome reg	7	14	14	14	5	11	5	11	5	11	39	39	39	45.796	403	403;389;262;194;67;70;97	180						5															13	1
Q99973-2;Q99973;G3V5X7;G3V470;G3V2A4;H0YIY9;H0YJ53;H0YJF6;G3V591;H0YIZ2	Q99973-2;Q99973;G3V5X7;G3V470;G3V2A4	30;30;29;23;20;2;1;1;1;1	30;30;29;23;20;2;1;1;1;1	30;30;29;23;20;2;1;1;1;1	Telomerase protein component 1	TEP1	8.28895	2.28387	sp|Q99973-2|TEP1_HUMAN Isoform 2 of Telomerase protein component 1 OS=Homo sapiens OX=9606 GN=TEP1;sp|Q99973|TEP1_HUMAN Telomerase protein component 1 OS=Homo sapiens OX=9606 GN=TEP1 PE=1 SV=2;tr|G3V5X7|G3V5X7_HUMAN Telomerase protein component 1 OS=Homo s	10	30	30	30	7	30	7	30	7	30	15.6	15.6	15.6	289.57	2620	2620;2627;2519;1481;1904;250;70;102;166;201	196														5	6
P84077;P61204;F5H423;P61204-2;F5H0C7;H0YGG7	P84077;P61204;F5H423;P61204-2	5;5;4;4;2;1	4;4;3;3;1;1	3;3;2;2;1;1	ADP-ribosylation factor 1;ADP-ribosylation factor 3	ARF1;ARF3	7.49092	2.28359	sp|P84077|ARF1_HUMAN ADP-ribosylation factor 1 OS=Homo sapiens OX=9606 GN=ARF1 PE=1 SV=2;sp|P61204|ARF3_HUMAN ADP-ribosylation factor 3 OS=Homo sapiens OX=9606 GN=ARF3 PE=1 SV=2;tr|F5H423|F5H423_HUMAN Uncharacterized protein OS=Homo sapiens OX=9606 PE=3 SV	6	5	4	3	4	4	3	3	2	3	33.1	27.1	21.5	20.697	181	181;181;210;144;102;62	152		3															3
Q9H4E5-2;Q9H4E5;G3V476	Q9H4E5-2;Q9H4E5;G3V476	4;4;2	3;3;1	3;3;1	Rho-related GTP-binding protein RhoJ	RHOJ	7.62458	2.27378	sp|Q9H4E5-2|RHOJ_HUMAN Isoform 2 of Rho-related GTP-binding protein RhoJ OS=Homo sapiens OX=9606 GN=RHOJ;sp|Q9H4E5|RHOJ_HUMAN Rho-related GTP-binding protein RhoJ OS=Homo sapiens OX=9606 GN=RHOJ PE=1 SV=1;tr|G3V476|G3V476_HUMAN Rho-related GTP-binding prot	3	4	3	3	2	4	1	3	1	3	27.1	21.4	21.4	21.254	192	192;214;178	183			1															3	1
P32119;A6NIW5;P32119-2	P32119	5;2;1	4;2;1	4;2;1	Peroxiredoxin-2	PRDX2	7.65542	2.2692	sp|P32119|PRDX2_HUMAN Peroxiredoxin-2 OS=Homo sapiens OX=9606 GN=PRDX2 PE=1 SV=5	3	5	4	4	3	5	2	4	2	4	28.8	23.2	23.2	21.892	198	198;136;142	188			2													2	3	4	1
A0A2R8Y880;Q7Z6E9-2;Q7Z6E9;H3BSK8;Q7Z6E9-4;I3L3Y2;H3BUN0;Q7Z6E9-3	A0A2R8Y880;Q7Z6E9-2;Q7Z6E9;H3BSK8	5;5;5;3;2;1;1;1	5;5;5;3;2;1;1;1	5;5;5;3;2;1;1;1	E3 ubiquitin-protein ligase RBBP6	RBBP6	7.56429	2.2593	tr|A0A2R8Y880|A0A2R8Y880_HUMAN E3 ubiquitin-protein ligase RBBP6 (Fragment) OS=Homo sapiens OX=9606 GN=RBBP6 PE=1 SV=1;sp|Q7Z6E9-2|RBBP6_HUMAN Isoform 2 of E3 ubiquitin-protein ligase RBBP6 OS=Homo sapiens OX=9606 GN=RBBP6;sp|Q7Z6E9|RBBP6_HUMAN E3 ubiquiti	8	5	5	5	3	3	3	3	3	3	3.2	3.2	3.2	197.36	1759	1759;1758;1792;1008;952;158;300;118	187														1	3
Q9H0M0-6;Q9H0M0-3;Q9H0M0;H0YBS9;H0YBA4;A0A590UK44;A0A590UJW8;A0A590UJQ1;O00308-3;Q96J02-3;O00308-2;Q96J02-2;O00308;Q96J02	Q9H0M0-6;Q9H0M0-3;Q9H0M0	8;8;8;1;1;1;1;1;1;1;1;1;1;1	8;8;8;1;1;1;1;1;1;1;1;1;1;1	8;8;8;1;1;1;1;1;1;1;1;1;1;1	NEDD4-like E3 ubiquitin-protein ligase WWP1	WWP1	7.50359	2.23329	sp|Q9H0M0-6|WWP1_HUMAN Isoform 6 of NEDD4-like E3 ubiquitin-protein ligase WWP1 OS=Homo sapiens OX=9606 GN=WWP1;sp|Q9H0M0-3|WWP1_HUMAN Isoform 3 of NEDD4-like E3 ubiquitin-protein ligase WWP1 OS=Homo sapiens OX=9606 GN=WWP1;sp|Q9H0M0|WWP1_HUMAN NEDD4-like	14	8	8	8	1	7	1	7	1	7	12.8	12.8	12.8	81.648	704	704;792;922;55;232;779;830;900;431;752;754;862;870;903	200												1
E5RJR5;P63208;E7ERH2;F8W8N3;P63208-2;E5RGM3;E5RI56	E5RJR5;P63208;E7ERH2;F8W8N3;P63208-2;E5RGM3	7;7;5;5;5;4;1	7;7;5;5;5;4;1	7;7;5;5;5;4;1	S-phase kinase-associated protein 1	SKP1	7.92732	2.18904	tr|E5RJR5|E5RJR5_HUMAN S-phase kinase-associated protein 1 OS=Homo sapiens OX=9606 GN=SKP1 PE=1 SV=1;sp|P63208|SKP1_HUMAN S-phase kinase-associated protein 1 OS=Homo sapiens OX=9606 GN=SKP1 PE=1 SV=2;tr|E7ERH2|E7ERH2_HUMAN Cyclin-A/CDK2-associated protein	7	7	7	7	2	7	2	7	2	7	58.3	58.3	58.3	18.72	163	163;163;142;158;160;102;91	180		2															7
P50453	P50453	5	5	5	Serpin B9	SERPINB9	7.45546	2.1767	sp|P50453|SPB9_HUMAN Serpin B9 OS=Homo sapiens OX=9606 GN=SERPINB9 PE=1 SV=1	1	5	5	5	1	5	1	5	1	5	15.7	15.7	15.7	42.403	376	376	189						1															5
Q9NSY1;Q9NSY1-2;Q9NSY1-3;H0Y9P1;K4DI97	Q9NSY1;Q9NSY1-2;Q9NSY1-3;H0Y9P1	6;5;5;4;2	6;5;5;4;2	6;5;5;4;2	BMP-2-inducible protein kinase	BMP2K	7.5017	2.17183	sp|Q9NSY1|BMP2K_HUMAN BMP-2-inducible protein kinase OS=Homo sapiens OX=9606 GN=BMP2K PE=1 SV=2;sp|Q9NSY1-2|BMP2K_HUMAN Isoform 2 of BMP-2-inducible protein kinase OS=Homo sapiens OX=9606 GN=BMP2K;sp|Q9NSY1-3|BMP2K_HUMAN Isoform 3 of BMP-2-inducible protei	5	6	6	6	1	6	1	6	1	6	7.1	7.1	7.1	129.17	1161	1161;662;677;854;355	200													1
P61019;A0A3B3ITL1;P61019-2;Q8WUD1;H7C125;E9PKL7;Q8WUD1-2;E9PE37;Q6PIK3;H0YD31	P61019;A0A3B3ITL1;P61019-2;Q8WUD1;H7C125;E9PKL7;Q8WUD1-2	4;3;3;3;2;2;2;1;1;1	4;3;3;3;2;2;2;1;1;1	4;3;3;3;2;2;2;1;1;1	Ras-related protein Rab-2A;Ras-related protein Rab-2B	RAB2A;RAB2B	7.51565	2.04756	sp|P61019|RAB2A_HUMAN Ras-related protein Rab-2A OS=Homo sapiens OX=9606 GN=RAB2A PE=1 SV=1;tr|A0A3B3ITL1|A0A3B3ITL1_HUMAN Ras-related protein Rab-2B OS=Homo sapiens OX=9606 GN=RAB2B PE=1 SV=1;sp|P61019-2|RAB2A_HUMAN Isoform 2 of Ras-related protein Rab-2A	10	4	4	4	2	3	2	3	2	3	23.6	23.6	23.6	23.545	212	212;208;188;216;104;181;151;62;121;135	170			2															4
P53355;P53355-3;P53355-4;P53355-2	P53355;P53355-3;P53355-4	9;9;8;2	9;9;8;2	9;9;8;2	Death-associated protein kinase 1	DAPK1	7.44855	2.04726	sp|P53355|DAPK1_HUMAN Death-associated protein kinase 1 OS=Homo sapiens OX=9606 GN=DAPK1 PE=1 SV=6;sp|P53355-3|DAPK1_HUMAN Isoform 3 of Death-associated protein kinase 1 OS=Homo sapiens OX=9606 GN=DAPK1;sp|P53355-4|DAPK1_HUMAN Isoform 4 of Death-associated	4	9	9	9	3	7	3	7	3	7	7.5	7.5	7.5	160.04	1430	1430;1440;1364;337	186													3
Q13618-2;Q13618;Q13618-3;A0A087WTG3;H7C1L6;A0A087X1R9;H7C399	Q13618-2;Q13618;Q13618-3	12;12;10;5;3;2;1	12;12;10;5;3;2;1	12;12;10;5;3;2;1	Cullin-3	CUL3	7.64186	2.02495	sp|Q13618-2|CUL3_HUMAN Isoform 2 of Cullin-3 OS=Homo sapiens OX=9606 GN=CUL3;sp|Q13618|CUL3_HUMAN Cullin-3 OS=Homo sapiens OX=9606 GN=CUL3 PE=1 SV=2;sp|Q13618-3|CUL3_HUMAN Isoform 3 of Cullin-3 OS=Homo sapiens OX=9606 GN=CUL3	7	12	12	12	1	12	1	12	1	12	18.8	18.8	18.8	86.233	744	744;768;702;342;192;55;111	204											1
E9PM69;R4GNH3;P17980;E9PN50;E9PMD8;E9PKD5;E9PLG2	E9PM69;R4GNH3;P17980;E9PN50;E9PMD8;E9PKD5	4;4;4;3;3;2;1	4;4;4;3;3;2;1	4;4;4;3;3;2;1	26S protease regulatory subunit 6A	PSMC3	7.41774	2.01998	tr|E9PM69|E9PM69_HUMAN 26S proteasome regulatory subunit 6A OS=Homo sapiens OX=9606 GN=PSMC3 PE=1 SV=1;tr|R4GNH3|R4GNH3_HUMAN 26S proteasome regulatory subunit 6A OS=Homo sapiens OX=9606 GN=PSMC3 PE=1 SV=1;sp|P17980|PRS6A_HUMAN 26S proteasome regulatory su	7	4	4	4	0	4	0	4	0	4	13.4	13.4	13.4	44.323	397	397;423;439;257;301;311;184	207																						4
O43684-2;O43684;J3QT28;J3QSX4	O43684-2;O43684;J3QT28;J3QSX4	4;4;3;2	4;4;3;2	4;4;3;2	Mitotic checkpoint protein BUB3	BUB3	7.44009	1.9869	sp|O43684-2|BUB3_HUMAN Isoform 2 of Mitotic checkpoint protein BUB3 OS=Homo sapiens OX=9606 GN=BUB3;sp|O43684|BUB3_HUMAN Mitotic checkpoint protein BUB3 OS=Homo sapiens OX=9606 GN=BUB3 PE=1 SV=1;tr|J3QT28|J3QT28_HUMAN Mitotic checkpoint protein BUB3 (Fragm	4	4	4	4	2	4	2	4	2	4	17.5	17.5	17.5	36.954	326	326;328;278;145	177						2															5
A0A3B3ITJ4;M0QXS5;P14866-2;M0QYT0;M0R1W6;B4DVF8;M0R076;H7C464	A0A3B3ITJ4;M0QXS5;P14866-2	25;22;21;9;5;4;3;1	3;0;0;0;0;0;0;0	3;0;0;0;0;0;0;0	Heterogeneous nuclear ribonucleoprotein L	HNRNPL	7.42295	1.9863	tr|A0A3B3ITJ4|A0A3B3ITJ4_HUMAN Heterogeneous nuclear ribonucleoprotein L (Fragment) OS=Homo sapiens OX=9606 GN=HNRNPL PE=1 SV=1;tr|M0QXS5|M0QXS5_HUMAN Heterogeneous nuclear ribonucleoprotein L (Fragment) OS=Homo sapiens OX=9606 GN=HNRNPL PE=1 SV=1;sp|P1486	8	25	3	3	19	24	2	3	2	3	56.4	4.8	4.8	59.218	537	537;530;456;321;220;179;114;133	178									1	5													1
P12036-2;P12036	P12036-2;P12036	7;7	4;4	4;4	Neurofilament heavy polypeptide	NEFH	7.44114	1.94469	sp|P12036-2|NFH_HUMAN Isoform 2 of Neurofilament heavy polypeptide OS=Homo sapiens OX=9606 GN=NEFH;sp|P12036|NFH_HUMAN Neurofilament heavy polypeptide OS=Homo sapiens OX=9606 GN=NEFH PE=1 SV=4	2	7	4	4	4	5	2	3	2	3	11.7	8.7	8.7	105.64	963	963;1026	189													2
Q9ULS5;G3V207;F8VQF2	Q9ULS5;G3V207	11;10;4	11;10;4	11;10;4	Transmembrane and coiled-coil domains protein 3	TMCC3	7.95541	1.91922	sp|Q9ULS5|TMCC3_HUMAN Transmembrane and coiled-coil domain protein 3 OS=Homo sapiens OX=9606 GN=TMCC3 PE=1 SV=3;tr|G3V207|G3V207_HUMAN Transmembrane and coiled-coil domain family 3, isoform CRA_c OS=Homo sapiens OX=9606 GN=TMCC3 PE=1 SV=1	3	11	11	11	3	11	3	11	3	11	26.2	26.2	26.2	53.784	477	477;446;132	191							3	1													1	13	6
Q16666-3;Q16666-6;Q16666-2;Q16666;A0A0A0MRB1;H3BM18;X6RHM1;H3BVE6;X6RHR0;H3BR88;Q6K0P9-6;Q6K0P9-5;Q6K0P9-4;Q6K0P9-3;Q6K0P9-2;Q6K0P9	Q16666-3;Q16666-6;Q16666-2;Q16666	7;7;7;7;3;2;2;1;1;1;1;1;1;1;1;1	7;7;7;7;3;2;2;1;1;1;1;1;1;1;1;1	7;7;7;7;3;2;2;1;1;1;1;1;1;1;1;1	Gamma-interferon-inducible protein 16	IFI16	7.29591	1.86154	sp|Q16666-3|IF16_HUMAN Isoform 3 of Gamma-interferon-inducible protein 16 OS=Homo sapiens OX=9606 GN=IFI16;sp|Q16666-6|IF16_HUMAN Isoform 4 of Gamma-interferon-inducible protein 16 OS=Homo sapiens OX=9606 GN=IFI16;sp|Q16666-2|IF16_HUMAN Isoform 2 of Gamma-	16	7	7	7	3	5	3	5	3	5	12.2	12.2	12.2	75.935	673	673;729;729;785;243;167;180;83;150;229;236;245;452;461;483;492	171											3	1
P10515;H0YDD4;E9PEJ4	P10515;H0YDD4;E9PEJ4	4;3;3	4;3;3	4;3;3	Dihydrolipoyllysine-residue acetyltransferase component of pyruvate dehydrogenase complex, mitochondrial;Acetyltransferase component of pyruvate dehydrogenase complex	DLAT	7.4448	1.84493	sp|P10515|ODP2_HUMAN Dihydrolipoyllysine-residue acetyltransferase component of pyruvate dehydrogenase complex, mitochondrial OS=Homo sapiens OX=9606 GN=DLAT PE=1 SV=3;tr|H0YDD4|H0YDD4_HUMAN Acetyltransferase component of pyruvate dehydrogenase complex (Fr	3	4	4	4	0	4	0	4	0	4	6.3	6.3	6.3	68.996	647	647;479;542	210
O00231;O00231-2;J3QRY4;J3KSW3;J3QS13	O00231;O00231-2;J3QRY4	11;11;6;1;1	11;11;6;1;1	11;11;6;1;1	26S proteasome non-ATPase regulatory subunit 11	PSMD11	8.17713	1.81712	sp|O00231|PSD11_HUMAN 26S proteasome non-ATPase regulatory subunit 11 OS=Homo sapiens OX=9606 GN=PSMD11 PE=1 SV=3;sp|O00231-2|PSD11_HUMAN Isoform 2 of 26S proteasome non-ATPase regulatory subunit 11 OS=Homo sapiens OX=9606 GN=PSMD11;tr|J3QRY4|J3QRY4_HUMAN	5	11	11	11	3	11	3	11	3	11	28.4	28.4	28.4	47.463	422	422;423;187;45;90	186						2	3														5	13	1
P00558-2;P00558;P07205	P00558-2;P00558	6;6;1	6;6;1	6;6;1	Phosphoglycerate kinase 1	PGK1	7.44144	1.81354	sp|P00558-2|PGK1_HUMAN Isoform 2 of Phosphoglycerate kinase 1 OS=Homo sapiens OX=9606 GN=PGK1;sp|P00558|PGK1_HUMAN Phosphoglycerate kinase 1 OS=Homo sapiens OX=9606 GN=PGK1 PE=1 SV=3	3	6	6	6	1	6	1	6	1	6	18	18	18	41.428	389	389;417;417	193							1															6
A0A1C7CYX9;Q16555-2;Q16555;E5RFU4	A0A1C7CYX9;Q16555-2;Q16555	8;8;8;2	6;6;6;2	5;5;5;1	Dihydropyrimidinase-related protein 2	DPYSL2	7.38376	1.7765	tr|A0A1C7CYX9|A0A1C7CYX9_HUMAN Dihydropyrimidinase-related protein 2 OS=Homo sapiens OX=9606 GN=DPYSL2 PE=1 SV=1;sp|Q16555-2|DPYL2_HUMAN Isoform 2 of Dihydropyrimidinase-related protein 2 OS=Homo sapiens OX=9606 GN=DPYSL2;sp|Q16555|DPYL2_HUMAN Dihydropyrim	4	8	6	5	4	6	2	5	2	4	16.1	12.6	10.6	73.502	677	677;536;572;170	193									2	1												1	2
Q8N9Z2;A0A0C4DGU7;Q8N9Z2-2	Q8N9Z2	6;2;2	6;2;2	6;2;2	Coiled-coil domain-containing protein 71L	CCDC71L	7.30029	1.76973	sp|Q8N9Z2|CC71L_HUMAN Coiled-coil domain-containing protein 71L OS=Homo sapiens OX=9606 GN=CCDC71L PE=1 SV=2	3	6	6	6	1	5	1	5	1	5	26.4	26.4	26.4	26.261	235	235;316;320	187				1															5
Q6DKI1;R4GMU7;Q6DKI1-2	Q6DKI1;R4GMU7;Q6DKI1-2	7;5;4	7;5;4	7;5;4	60S ribosomal protein L7-like 1	RPL7L1	8.02488	1.75168	sp|Q6DKI1|RL7L_HUMAN 60S ribosomal protein L7-like 1 OS=Homo sapiens OX=9606 GN=RPL7L1 PE=1 SV=2;tr|R4GMU7|R4GMU7_HUMAN 60S ribosomal protein L7-like 1 (Fragment) OS=Homo sapiens OX=9606 GN=RPL7L1 PE=1 SV=2;sp|Q6DKI1-2|RL7L_HUMAN Isoform 2 of 60S ribosomal	3	7	7	7	2	7	2	7	2	7	31	31	31	29.669	255	255;198;162	187				2														1	9
O60784-3;O60784;O60784-2;O60784-4;B0QY01;F8WB30;F8WAW7;F8WE29;F8WBB0;H7BYN7;Q6UW50	O60784-3;O60784;O60784-2;O60784-4	5;5;4;3;2;1;1;1;1;1;1	5;5;4;3;2;1;1;1;1;1;1	5;5;4;3;2;1;1;1;1;1;1	Target of Myb protein 1	TOM1	7.39111	1.74895	sp|O60784-3|TOM1_HUMAN Isoform 3 of Target of Myb protein 1 OS=Homo sapiens OX=9606 GN=TOM1;sp|O60784|TOM1_HUMAN Target of Myb protein 1 OS=Homo sapiens OX=9606 GN=TOM1 PE=1 SV=2;sp|O60784-2|TOM1_HUMAN Isoform 2 of Target of Myb protein 1 OS=Homo sapiens O	11	5	5	5	0	5	0	5	0	5	13.6	13.6	13.6	48.672	447	447;492;493;460;334;25;69;83;97;133;209	209																							1
Q9NRP0;A0A087WUD3;Q9NRP0-2	Q9NRP0;A0A087WUD3;Q9NRP0-2	2;1;1	2;1;1	2;1;1	Oligosaccharyltransferase complex subunit OSTC	OSTC	8.14176	1.74635	sp|Q9NRP0|OSTC_HUMAN Oligosaccharyltransferase complex subunit OSTC OS=Homo sapiens OX=9606 GN=OSTC PE=1 SV=1;tr|A0A087WUD3|A0A087WUD3_HUMAN Oligosaccharyltransferase complex subunit OS=Homo sapiens OX=9606 GN=OSTC PE=1 SV=1;sp|Q9NRP0-2|OSTC_HUMAN Isoform	3	2	2	2	2	2	2	2	2	2	14.1	14.1	14.1	16.829	149	149;83;171	171	2	1	1		1	1										2	1	1	1	1	1	1	1
Q9BR76;A0A087WW53;F5H390;A9Z1Z3-3	Q9BR76	4;1;1;1	4;1;1;1	3;1;1;0	Coronin-1B	CORO1B	7.45559	1.73038	sp|Q9BR76|COR1B_HUMAN Coronin-1B OS=Homo sapiens OX=9606 GN=CORO1B PE=1 SV=1	4	4	4	3	2	3	2	3	1	3	12.7	12.7	11.2	54.234	489	489;260;282;1367	159							1	1	2	2	1	1	1									2	2
Q9UJS0;Q9UJS0-2;R4GN64	Q9UJS0;Q9UJS0-2	9;9;2	9;9;2	5;5;2	Calcium-binding mitochondrial carrier protein Aralar2	SLC25A13	7.44538	1.72659	sp|Q9UJS0|CMC2_HUMAN Calcium-binding mitochondrial carrier protein Aralar2 OS=Homo sapiens OX=9606 GN=SLC25A13 PE=1 SV=2;sp|Q9UJS0-2|CMC2_HUMAN Isoform 2 of Calcium-binding mitochondrial carrier protein Aralar2 OS=Homo sapiens OX=9606 GN=SLC25A13	3	9	9	5	2	9	2	9	1	5	16.3	16.3	9.8	74.175	675	675;676;73	192										2
G3V295;G3V5Z7;P60900;G3V3U4;G3V3I1;P60900-2;G3V4S5;G3V2S7;P60900-3	G3V295;G3V5Z7;P60900;G3V3U4;G3V3I1;P60900-2	3;3;3;2;2;2;1;1;1	3;3;3;2;2;2;1;1;1	3;3;3;2;2;2;1;1;1	Proteasome subunit alpha type;Proteasome subunit alpha type-6	PSMA6	7.19479	1.7018	tr|G3V295|G3V295_HUMAN Proteasome subunit alpha type OS=Homo sapiens OX=9606 GN=PSMA6 PE=1 SV=1;tr|G3V5Z7|G3V5Z7_HUMAN Proteasome subunit alpha type OS=Homo sapiens OX=9606 GN=PSMA6 PE=1 SV=1;sp|P60900|PSA6_HUMAN Proteasome subunit alpha type-6 OS=Homo sap	9	3	3	3	1	3	1	3	1	3	16.3	16.3	16.3	22.842	203	203;252;246;107;148;227;41;67;167	187				1														1	4
H3BLV0;B1AP13;H7BY55;P08174-4;P08174;P08174-3;P08174-5;P08174-2;P08174-6;P08174-7;B1AP15;A0A2R8YDY3;A0A2R8YEC5	H3BLV0;B1AP13;H7BY55;P08174-4;P08174;P08174-3;P08174-5;P08174-2;P08174-6;P08174-7;B1AP15	14;14;14;14;14;14;14;14;14;14;7;2;2	14;14;14;14;14;14;14;14;14;14;7;2;2	14;14;14;14;14;14;14;14;14;14;7;2;2	Complement decay-accelerating factor	CD55	8.70765	1.68504	tr|H3BLV0|H3BLV0_HUMAN Complement decay-accelerating factor (Fragment) OS=Homo sapiens OX=9606 GN=CD55 PE=1 SV=1;tr|B1AP13|B1AP13_HUMAN Complement decay-accelerating factor OS=Homo sapiens OX=9606 GN=CD55 PE=1 SV=1;tr|H7BY55|H7BY55_HUMAN Complement decay-a	13	14	14	14	6	14	6	14	6	14	35.3	35.3	35.3	35.695	326	326;444;550;364;381;384;439;440;525;551;317;194;268	186									6	8	1		1									2	2
F5H365;Q15436;Q15436-2;G3V4V1;G3V1W4;G3V3G5;G3V2R6;Q5QPE2;A0A2R8YFH5;Q15437	F5H365;Q15436;Q15436-2	6;6;5;1;1;1;1;1;1;1	6;6;5;1;1;1;1;1;1;1	6;6;5;1;1;1;1;1;1;1	Protein transport protein Sec23A	SEC23A	7.38922	1.63765	tr|F5H365|F5H365_HUMAN Protein transport protein SEC23 OS=Homo sapiens OX=9606 GN=SEC23A PE=1 SV=1;sp|Q15436|SC23A_HUMAN Protein transport protein Sec23A OS=Homo sapiens OX=9606 GN=SEC23A PE=1 SV=2;sp|Q15436-2|SC23A_HUMAN Isoform 2 of Protein transport pro	10	6	6	6	2	4	2	4	2	4	9.1	9.1	9.1	82.968	736	736;765;563;93;108;140;169;331;749;767	189											2
P51665;H3BNT7;H3BTM8;H3BQV2	P51665;H3BNT7;H3BTM8	6;4;4;1	6;4;4;1	6;4;4;1	26S proteasome non-ATPase regulatory subunit 7	PSMD7	8.02063	1.62926	sp|P51665|PSMD7_HUMAN 26S proteasome non-ATPase regulatory subunit 7 OS=Homo sapiens OX=9606 GN=PSMD7 PE=1 SV=2;tr|H3BNT7|H3BNT7_HUMAN 26S proteasome non-ATPase regulatory subunit 7 OS=Homo sapiens OX=9606 GN=PSMD7 PE=1 SV=1;tr|H3BTM8|H3BTM8_HUMAN 26S prot	4	6	6	6	2	6	2	6	2	6	28.7	28.7	28.7	37.025	324	324;177;198;43	186						2															8
A0A2R8Y6G6;P06733-2;P06733	A0A2R8Y6G6;P06733-2;P06733	5;5;5	5;5;5	5;5;5	Alpha-enolase	ENO1	7.44856	1.57014	tr|A0A2R8Y6G6|A0A2R8Y6G6_HUMAN 2-phospho-D-glycerate hydro-lyase OS=Homo sapiens OX=9606 GN=ENO1 PE=1 SV=1;sp|P06733-2|ENOA_HUMAN Isoform MBP-1 of Alpha-enolase OS=Homo sapiens OX=9606 GN=ENO1;sp|P06733|ENOA_HUMAN Alpha-enolase OS=Homo sapiens OX=9606 GN=E	3	5	5	5	2	4	2	4	2	4	13.6	13.6	13.6	47.327	434	434;341;434	189							2															3
Q16658;C9JFC0;A0A0A0MSB2;C9JPH9	Q16658	7;2;2;1	7;2;2;1	7;2;2;1	Fascin	FSCN1	7.33182	1.53284	sp|Q16658|FSCN1_HUMAN Fascin OS=Homo sapiens OX=9606 GN=FSCN1 PE=1 SV=3	4	7	7	7	5	5	5	5	5	5	17.2	17.2	17.2	54.529	493	493;132;137;120	161							1	5	1													2	5
Q9HAF1-2;Q9HAF1;Q9HAF1-4;Q9HAF1-3;B1AK63	Q9HAF1-2;Q9HAF1;Q9HAF1-4;Q9HAF1-3	4;4;4;4;1	4;4;4;4;1	4;4;4;4;1	Chromatin modification-related protein MEAF6	MEAF6	7.5181	1.53145	sp|Q9HAF1-2|EAF6_HUMAN Isoform 2 of Chromatin modification-related protein MEAF6 OS=Homo sapiens OX=9606 GN=MEAF6;sp|Q9HAF1|EAF6_HUMAN Chromatin modification-related protein MEAF6 OS=Homo sapiens OX=9606 GN=MEAF6 PE=1 SV=1;sp|Q9HAF1-4|EAF6_HUMAN Isoform 4	5	4	4	4	0	4	0	4	0	4	28.3	28.3	28.3	21.624	191	191;191;192;201;169	203																		4	2
Q8NHP8;Q8NHP8-2	Q8NHP8;Q8NHP8-2	4;3	4;3	4;3	Putative phospholipase B-like 2;Putative phospholipase B-like 2 32 kDa form;Putative phospholipase B-like 2 45 kDa form	PLBD2	7.531	1.51253	sp|Q8NHP8|PLBL2_HUMAN Putative phospholipase B-like 2 OS=Homo sapiens OX=9606 GN=PLBD2 PE=1 SV=2;sp|Q8NHP8-2|PLBL2_HUMAN Isoform 2 of Putative phospholipase B-like 2 OS=Homo sapiens OX=9606 GN=PLBD2	2	4	4	4	1	4	1	4	1	4	8	8	8	65.471	589	589;557	172					1	1															4
A0A1W2PPT2;Q15906;Q15906-2	A0A1W2PPT2;Q15906;Q15906-2	3;3;3	3;3;3	3;3;3	Vacuolar protein sorting-associated protein 72 homolog	VPS72	7.33062	1.49228	tr|A0A1W2PPT2|A0A1W2PPT2_HUMAN Vacuolar protein sorting-associated protein 72 homolog OS=Homo sapiens OX=9606 GN=VPS72 PE=1 SV=1;sp|Q15906|VPS72_HUMAN Vacuolar protein sorting-associated protein 72 homolog OS=Homo sapiens OX=9606 GN=VPS72 PE=1 SV=1;sp|Q159	3	3	3	3	0	3	0	3	0	3	17.6	17.6	17.6	22.451	199	199;364;375	207																						3
Q9P031;F8VNY5	Q9P031	3;1	3;1	3;1	Thyroid transcription factor 1-associated protein 26	CCDC59	7.39603	1.48447	sp|Q9P031|TAP26_HUMAN Thyroid transcription factor 1-associated protein 26 OS=Homo sapiens OX=9606 GN=CCDC59 PE=1 SV=2	2	3	3	3	1	3	1	3	1	3	12.4	12.4	12.4	28.669	241	241;181	185					1														1	3
P47929	P47929	4	4	4	Galectin-7	LGALS7	7.36608	1.47137	sp|P47929|LEG7_HUMAN Galectin-7 OS=Homo sapiens OX=9606 GN=LGALS7 PE=1 SV=2	1	4	4	4	1	3	1	3	1	3	29.4	29.4	29.4	15.075	136	136	199												1
P43686;P43686-2	P43686;P43686-2	10;9	10;9	10;9	26S protease regulatory subunit 6B	PSMC4	8.05405	1.45815	sp|P43686|PRS6B_HUMAN 26S proteasome regulatory subunit 6B OS=Homo sapiens OX=9606 GN=PSMC4 PE=1 SV=2;sp|P43686-2|PRS6B_HUMAN Isoform 2 of 26S proteasome regulatory subunit 6B OS=Homo sapiens OX=9606 GN=PSMC4	2	10	10	10	4	10	4	10	4	10	21.5	21.5	21.5	47.366	418	418;387	182							4															12
H7C469;A0A1B0GW44;A0A1B0GV23;A0A1B0GVD5;A0A1B0GWE8;P07339;H7C1V0;A0A1B0GVP3;A0A1B0GU92;A0A1B0GU03;A0A1B0GVF1;F8W787;F8WD96;C9JH19	H7C469;A0A1B0GW44;A0A1B0GV23;A0A1B0GVD5;A0A1B0GWE8;P07339;H7C1V0;A0A1B0GVP3;A0A1B0GU92;A0A1B0GU03	4;4;4;4;4;4;3;3;3;3;1;1;1;1	4;4;4;4;4;4;3;3;3;3;1;1;1;1	4;4;4;4;4;4;3;3;3;3;1;1;1;1	Cathepsin D;Cathepsin D light chain;Cathepsin D heavy chain	CTSD	7.34762	1.45096	tr|H7C469|H7C469_HUMAN Peptidase A1 domain-containing protein (Fragment) OS=Homo sapiens OX=9606 PE=1 SV=7;tr|A0A1B0GW44|A0A1B0GW44_HUMAN Cathepsin D OS=Homo sapiens OX=9606 GN=CTSD PE=1 SV=1;tr|A0A1B0GV23|A0A1B0GV23_HUMAN Cathepsin D OS=Homo sapiens OX=96	14	4	4	4	2	3	2	3	2	3	12.2	12.2	12.2	35.785	336	336;405;406;409;410;412;189;405;557;582;73;199;276;299	164			1	2	1					1	1	1			1				2	1
P08493;P08493-2	P08493;P08493-2	5;5	5;5	5;5	Matrix Gla protein	MGP	8.27513	1.42616	sp|P08493|MGP_HUMAN Matrix Gla protein OS=Homo sapiens OX=9606 GN=MGP PE=1 SV=2;sp|P08493-2|MGP_HUMAN Isoform 2 of Matrix Gla protein OS=Homo sapiens OX=9606 GN=MGP	2	5	5	5	3	4	3	4	3	4	43.7	43.7	43.7	12.353	103	103;128	158	3															4
P11142;E9PKE3;E9PNE6;A8K7Q2;P11142-2;E9PN89;E9PS65;E9PLF4;E9PM13;E9PQQ4;E9PQK7;E9PK54;E9PPY6;E9PI65;E9PN25	P11142;E9PKE3;E9PNE6;A8K7Q2;P11142-2;E9PN89	46;44;34;30;30;25;18;14;13;13;13;13;10;9;8	45;43;34;30;29;24;18;13;13;13;13;13;10;8;8	28;26;20;17;18;16;10;11;7;11;11;11;8;6;6	Heat shock cognate 71 kDa protein	HSPA8	9.99673	1.40377	sp|P11142|HSP7C_HUMAN Heat shock cognate 71 kDa protein OS=Homo sapiens OX=9606 GN=HSPA8 PE=1 SV=1;tr|E9PKE3|E9PKE3_HUMAN Heat shock cognate 71 kDa protein OS=Homo sapiens OX=9606 GN=HSPA8 PE=1 SV=1;tr|E9PNE6|E9PNE6_HUMAN Heat shock cognate 71 kDa protein	15	46	45	28	41	46	40	45	24	28	54.6	54.6	35.6	70.897	646	646;627;500;410;493;312;223;187;150;171;178;183;137;168;132	168	1		2	3	3	5	6	7	21	60	28	13	9		1	2	2	2	3	2	3	3	3
Q9HB63-3;Q9HB63;Q9HB63-2;A0A6I8PS14;F8W0I7	Q9HB63-3;Q9HB63;Q9HB63-2;A0A6I8PS14	19;19;17;16;7	19;19;17;16;7	19;19;17;16;7	Netrin-4	NTN4	8.91284	1.40237	sp|Q9HB63-3|NET4_HUMAN Isoform 3 of Netrin-4 OS=Homo sapiens OX=9606 GN=NTN4;sp|Q9HB63|NET4_HUMAN Netrin-4 OS=Homo sapiens OX=9606 GN=NTN4 PE=1 SV=2;sp|Q9HB63-2|NET4_HUMAN Isoform 2 of Netrin-4 OS=Homo sapiens OX=9606 GN=NTN4;tr|A0A6I8PS14|A0A6I8PS14_HUMAN	5	19	19	19	12	18	12	18	12	18	25.5	25.5	25.5	66.351	591	591;628;605;624;176	175									1	13	12	1
P00387-2;P00387;P00387-3;B1AHF3	P00387-2;P00387;P00387-3;B1AHF3	5;5;5;4	5;5;5;4	5;5;5;4	NADH-cytochrome b5 reductase 3;NADH-cytochrome b5 reductase 3 membrane-bound form;NADH-cytochrome b5 reductase 3 soluble form	CYB5R3	7.91527	1.40141	sp|P00387-2|NB5R3_HUMAN Isoform 2 of NADH-cytochrome b5 reductase 3 OS=Homo sapiens OX=9606 GN=CYB5R3;sp|P00387|NB5R3_HUMAN NADH-cytochrome b5 reductase 3 OS=Homo sapiens OX=9606 GN=CYB5R3 PE=1 SV=3;sp|P00387-3|NB5R3_HUMAN Isoform 3 of NADH-cytochrome b5 r	4	5	5	5	2	5	2	5	2	5	21.6	21.6	21.6	31.628	278	278;301;334;147	167				3	3														6	4
Q96CS3;D6RBG6	Q96CS3	4;1	4;1	4;1	FAS-associated factor 2	FAF2	7.1509	1.38714	sp|Q96CS3|FAF2_HUMAN FAS-associated factor 2 OS=Homo sapiens OX=9606 GN=FAF2 PE=1 SV=2	2	4	4	4	2	3	2	3	2	3	11.9	11.9	11.9	52.623	445	445;48	165								3														1	3
Q9Y678;H0Y8X7;Q9UBF2-2;Q9UBF2	Q9Y678	4;1;1;1	4;1;1;1	4;1;1;1	Coatomer subunit gamma-1	COPG1	7.35184	1.38539	sp|Q9Y678|COPG1_HUMAN Coatomer subunit gamma-1 OS=Homo sapiens OX=9606 GN=COPG1 PE=1 SV=1	4	4	4	4	1	4	1	4	1	4	5.3	5.3	5.3	97.717	874	874;188;726;871	189											1	1
Q14165;F5H1S8;F5GX14;H0YG07	Q14165;F5H1S8;F5GX14	3;2;2;1	3;2;2;1	3;2;2;1	Malectin	MLEC	7.40151	1.38194	sp|Q14165|MLEC_HUMAN Malectin OS=Homo sapiens OX=9606 GN=MLEC PE=1 SV=1;tr|F5H1S8|F5H1S8_HUMAN Malectin (Fragment) OS=Homo sapiens OX=9606 GN=MLEC PE=1 SV=1;tr|F5GX14|F5GX14_HUMAN Malectin OS=Homo sapiens OX=9606 GN=MLEC PE=1 SV=1	4	3	3	3	1	3	1	3	1	3	14.7	14.7	14.7	32.233	292	292;146;217;173	184				1															3	1
Q9Y6C9	Q9Y6C9	8	8	2	Mitochondrial carrier homolog 2	MTCH2	8.51632	1.36581	sp|Q9Y6C9|MTCH2_HUMAN Mitochondrial carrier homolog 2 OS=Homo sapiens OX=9606 GN=MTCH2 PE=1 SV=1	1	8	8	2	7	7	7	7	2	2	24.8	24.8	9.6	33.331	303	303	153				9	9														11	6
Q9NZT1	Q9NZT1	4	4	4	Calmodulin-like protein 5	CALML5	8.43545	1.35239	sp|Q9NZT1|CALL5_HUMAN Calmodulin-like protein 5 OS=Homo sapiens OX=9606 GN=CALML5 PE=1 SV=2	1	4	4	4	4	2	4	2	4	2	34.2	34.2	34.2	15.892	146	146	165	1	1	1	1	1	1	1	1	2	1	1	3	1		2	1	1	2	2	2	2	2	2
O14949	O14949	3	3	3	Cytochrome b-c1 complex subunit 8	UQCRQ	7.18212	1.3454	sp|O14949|QCR8_HUMAN Cytochrome b-c1 complex subunit 8 OS=Homo sapiens OX=9606 GN=UQCRQ PE=1 SV=4	1	3	3	3	1	3	1	3	1	3	40.2	40.2	40.2	9.9062	82	82	176	1															3
Q9H2F5-3;Q9H2F5-2;Q9H2F5;A0A590UJN0	Q9H2F5-3;Q9H2F5-2;Q9H2F5;A0A590UJN0	4;4;4;3	4;4;4;3	4;4;4;3	Enhancer of polycomb homolog 1	EPC1	7.27895	1.32421	sp|Q9H2F5-3|EPC1_HUMAN Isoform 3 of Enhancer of polycomb homolog 1 OS=Homo sapiens OX=9606 GN=EPC1;sp|Q9H2F5-2|EPC1_HUMAN Isoform 2 of Enhancer of polycomb homolog 1 OS=Homo sapiens OX=9606 GN=EPC1;sp|Q9H2F5|EPC1_HUMAN Enhancer of polycomb homolog 1 OS=Hom	4	4	4	4	0	4	0	4	0	4	5.9	5.9	5.9	85.221	763	763;813;836;586	211
P35998;P35998-2;C9JLS9	P35998;P35998-2	13;10;3	13;10;3	13;10;3	26S protease regulatory subunit 7	PSMC2	8.15216	1.32059	sp|P35998|PRS7_HUMAN 26S proteasome regulatory subunit 7 OS=Homo sapiens OX=9606 GN=PSMC2 PE=1 SV=3;sp|P35998-2|PRS7_HUMAN Isoform 2 of 26S proteasome regulatory subunit 7 OS=Homo sapiens OX=9606 GN=PSMC2	3	13	13	13	4	13	4	13	4	13	32.6	32.6	32.6	48.633	433	433;296;130	186							4															14	1
A0A0A0MTH3;Q13418;Q13418-2;Q13418-3;A0A087WWY6;E9PQ52;A0A087WW45	A0A0A0MTH3;Q13418;Q13418-2;Q13418-3	8;8;6;4;2;1;1	8;8;6;4;2;1;1	8;8;6;4;2;1;1	Integrin-linked protein kinase	ILK	7.58732	1.30688	tr|A0A0A0MTH3|A0A0A0MTH3_HUMAN Integrin-linked protein kinase OS=Homo sapiens OX=9606 GN=ILK PE=1 SV=1;sp|Q13418|ILK_HUMAN Integrin-linked protein kinase OS=Homo sapiens OX=9606 GN=ILK PE=1 SV=2;sp|Q13418-2|ILK_HUMAN Isoform 2 of Integrin-linked protein ki	7	8	8	8	3	7	3	7	3	7	17	17	17	54.611	483	483;452;391;318;111;36;40	182							1	3												1	1	6	4
P63167;F8VXL2;F8VRV5;Q96FJ2;F8VXI7	P63167;F8VXL2;F8VRV5	5;3;3;2;1	5;3;3;2;1	5;3;3;2;1	Dynein light chain 1, cytoplasmic	DYNLL1	8.45885	1.30418	sp|P63167|DYL1_HUMAN Dynein light chain 1, cytoplasmic OS=Homo sapiens OX=9606 GN=DYNLL1 PE=1 SV=1;tr|F8VXL2|F8VXL2_HUMAN Dynein light chain OS=Homo sapiens OX=9606 GN=DYNLL1 PE=1 SV=1;tr|F8VRV5|F8VRV5_HUMAN Dynein light chain OS=Homo sapiens OX=9606 GN=DY	5	5	5	5	2	5	2	5	2	5	52.8	52.8	52.8	10.366	89	89;47;67;89;42	174	3															6	2
Q16698-2;Q16698;E5RJD2;E5RJG7;E5RFV2;H0YAW3;E5RID6	Q16698-2;Q16698;E5RJD2;E5RJG7;E5RFV2	3;3;2;2;2;1;1	3;3;2;2;2;1;1	3;3;2;2;2;1;1	2,4-dienoyl-CoA reductase, mitochondrial	DECR1	7.34195	1.30236	sp|Q16698-2|DECR_HUMAN Isoform 2 of 2,4-dienoyl-CoA reductase, mitochondrial OS=Homo sapiens OX=9606 GN=DECR1;sp|Q16698|DECR_HUMAN 2,4-dienoyl-CoA reductase, mitochondrial OS=Homo sapiens OX=9606 GN=DECR1 PE=1 SV=1;tr|E5RJD2|E5RJD2_HUMAN 2,4-dienoyl-CoA re	7	3	3	3	1	3	1	3	1	3	11	11	11	34.994	326	326;335;151;181;205;43;95	180				1	1														3	3
C9J9K3;A0A0C4DG17;P08865;F8WD59	C9J9K3;A0A0C4DG17;P08865;F8WD59	7;7;7;5	7;7;7;5	7;7;7;5	40S ribosomal protein SA	RPSA	8.19779	1.26572	tr|C9J9K3|C9J9K3_HUMAN 40S ribosomal protein SA (Fragment) OS=Homo sapiens OX=9606 GN=RPSA PE=1 SV=8;tr|A0A0C4DG17|A0A0C4DG17_HUMAN 40S ribosomal protein SA OS=Homo sapiens OX=9606 GN=RPSA PE=1 SV=1;sp|P08865|RSSA_HUMAN 40S ribosomal protein SA OS=Homo sap	4	7	7	7	5	5	5	5	5	5	39.2	39.2	39.2	29.404	263	263;300;295;116	155				1	3	4										1			1	1	5
O43166-3;O43166-2;O43166;F5GYF8;H0YJY2	O43166-3;O43166-2;O43166;F5GYF8	6;6;6;5;1	6;6;6;5;1	6;6;6;5;1	Signal-induced proliferation-associated 1-like protein 1	SIPA1L1	7.18786	1.26485	sp|O43166-3|SI1L1_HUMAN Isoform 3 of Signal-induced proliferation-associated 1-like protein 1 OS=Homo sapiens OX=9606 GN=SIPA1L1;sp|O43166-2|SI1L1_HUMAN Isoform 2 of Signal-induced proliferation-associated 1-like protein 1 OS=Homo sapiens OX=9606 GN=SIPA1L	5	6	6	6	3	4	3	4	3	4	3.5	3.5	3.5	197.41	1782	1782;1783;1804;1257;261	171														3
O00487	O00487	4	4	4	26S proteasome non-ATPase regulatory subunit 14	PSMD14	7.85579	1.26129	sp|O00487|PSDE_HUMAN 26S proteasome non-ATPase regulatory subunit 14 OS=Homo sapiens OX=9606 GN=PSMD14 PE=1 SV=1	1	4	4	4	3	4	3	4	3	4	16.1	16.1	16.1	34.577	310	310	172					3														1	5
Q8NE86-3;Q8NE86;S4R468;Q8NE86-2	Q8NE86-3;Q8NE86;S4R468;Q8NE86-2	4;4;3;3	4;4;3;3	4;4;3;3	Calcium uniporter protein, mitochondrial	MCU	7.39735	1.25944	sp|Q8NE86-3|MCU_HUMAN Isoform 3 of Calcium uniporter protein, mitochondrial OS=Homo sapiens OX=9606 GN=MCU;sp|Q8NE86|MCU_HUMAN Calcium uniporter protein, mitochondrial OS=Homo sapiens OX=9606 GN=MCU PE=1 SV=1;tr|S4R468|S4R468_HUMAN Calcium uniporter protei	4	4	4	4	2	4	2	4	2	4	15.2	15.2	15.2	35.158	302	302;351;167;330	179				2															6
P53597;H7C233;A0A494C0D1	P53597;H7C233;A0A494C0D1	2;1;1	2;1;1	2;1;1	Succinyl-CoA ligase [ADP/GDP-forming] subunit alpha, mitochondrial	SUCLG1	6.94776	1.24746	sp|P53597|SUCA_HUMAN Succinate--CoA ligase [ADP/GDP-forming] subunit alpha, mitochondrial OS=Homo sapiens OX=9606 GN=SUCLG1 PE=1 SV=4;tr|H7C233|H7C233_HUMAN Succinate--CoA ligase [ADP/GDP-forming] subunit alpha, mitochondrial (Fragment) OS=Homo sapiens OX=	3	2	2	2	2	2	2	2	2	2	6.1	6.1	6.1	36.249	346	346;105;211	155					2															2
J3KTF8;J3QQX2;P52565;J3KRE2;J3KRY1;P52565-2	J3KTF8;J3QQX2;P52565	3;3;3;1;1;1	3;3;3;1;1;1	3;3;3;1;1;1	Rho GDP-dissociation inhibitor 1	ARHGDIA	7.3045	1.24677	tr|J3KTF8|J3KTF8_HUMAN Rho GDP-dissociation inhibitor 1 (Fragment) OS=Homo sapiens OX=9606 GN=ARHGDIA PE=1 SV=8;tr|J3QQX2|J3QQX2_HUMAN Rho GDP-dissociation inhibitor 1 OS=Homo sapiens OX=9606 GN=ARHGDIA PE=1 SV=1;sp|P52565|GDIR1_HUMAN Rho GDP-dissociation	6	3	3	3	1	3	1	3	1	3	19.2	19.2	19.2	21.517	193	193;235;204;129;249;160	179				1															3
Q53GQ0;A0A1B0GVY6;A0A1B0GV93;E9PI21	Q53GQ0;A0A1B0GVY6;A0A1B0GV93;E9PI21	4;3;3;2	4;3;3;2	4;3;3;2	Very-long-chain 3-oxoacyl-CoA reductase	HSD17B12	7.46106	1.24165	sp|Q53GQ0|DHB12_HUMAN Very-long-chain 3-oxoacyl-CoA reductase OS=Homo sapiens OX=9606 GN=HSD17B12 PE=1 SV=2;tr|A0A1B0GVY6|A0A1B0GVY6_HUMAN Very-long-chain 3-oxoacyl-CoA reductase (Fragment) OS=Homo sapiens OX=9606 GN=HSD17B12 PE=1 SV=1;tr|A0A1B0GV93|A0A1B0	4	4	4	4	2	3	2	3	2	3	14.4	14.4	14.4	34.324	312	312;178;276;164	171				2															4
Q52LR7;E7ETK1;E9PBA8;H7C0K5;C9J1X4	Q52LR7	5;2;1;1;1	5;2;1;1;1	5;2;1;1;1	Enhancer of polycomb homolog 2	EPC2	7.18221	1.24088	sp|Q52LR7|EPC2_HUMAN Enhancer of polycomb homolog 2 OS=Homo sapiens OX=9606 GN=EPC2 PE=1 SV=2	5	5	5	5	0	5	0	5	0	5	6.8	6.8	6.8	91.094	807	807;160;121;126;160	211
O75683	O75683	8	8	8	Surfeit locus protein 6	SURF6	7.87249	1.22649	sp|O75683|SURF6_HUMAN Surfeit locus protein 6 OS=Homo sapiens OX=9606 GN=SURF6 PE=1 SV=3	1	8	8	8	2	8	2	8	2	8	26	26	26	41.45	361	361	189							2															9
P27824;P27824-2;P27824-3;D6RGY2;D6RFL1;D6RAU8;D6RB85;D6RDP7;H0Y9Q7;H0Y9H1;D6RAQ8	P27824;P27824-2;P27824-3	11;11;9;5;4;3;3;3;3;3;2	11;11;9;5;4;3;3;3;3;3;2	11;11;9;5;4;3;3;3;3;3;2	Calnexin	CANX	8.29701	1.20347	sp|P27824|CALX_HUMAN Calnexin OS=Homo sapiens OX=9606 GN=CANX PE=1 SV=2;sp|P27824-2|CALX_HUMAN Isoform 2 of Calnexin OS=Homo sapiens OX=9606 GN=CANX;sp|P27824-3|CALX_HUMAN Isoform 3 of Calnexin OS=Homo sapiens OX=9606 GN=CANX	11	11	11	11	6	11	6	11	6	11	19.9	19.9	19.9	67.567	592	592;627;484;308;131;134;144;168;170;189;107	179									4	5	5	2	2			1							1
H7BYT1;P48730-2;P48730;J3KRM8;B4DLF1	H7BYT1;P48730-2;P48730	5;5;5;1;1	5;5;5;1;1	2;2;2;1;1	Casein kinase I isoform delta	CSNK1D	7.21297	1.18675	tr|H7BYT1|H7BYT1_HUMAN Casein kinase I isoform delta OS=Homo sapiens OX=9606 GN=CSNK1D PE=1 SV=2;sp|P48730-2|KC1D_HUMAN Isoform 2 of Casein kinase I isoform delta OS=Homo sapiens OX=9606 GN=CSNK1D;sp|P48730|KC1D_HUMAN Casein kinase I isoform delta OS=Homo	5	5	5	2	3	3	3	3	2	1	13.3	13.3	6.1	49.064	427	427;409;415;64;126	164							3														1	3
Q9H7H0-2;Q9H7H0;Q9H7H0-3;G3V353;G3V4P2;G3V3X6;H0YJW1;G3V4H5	Q9H7H0-2;Q9H7H0;Q9H7H0-3;G3V353;G3V4P2;G3V3X6	4;4;4;3;2;2;1;1	4;4;4;3;2;2;1;1	4;4;4;3;2;2;1;1	Methyltransferase-like protein 17, mitochondrial	METTL17	7.26222	1.1818	sp|Q9H7H0-2|MET17_HUMAN Isoform 2 of Methyltransferase-like protein 17, mitochondrial OS=Homo sapiens OX=9606 GN=METTL17;sp|Q9H7H0|MET17_HUMAN Methyltransferase-like protein 17, mitochondrial OS=Homo sapiens OX=9606 GN=METTL17 PE=1 SV=1;sp|Q9H7H0-3|MET17_H	8	4	4	4	1	3	1	3	1	3	10.3	10.3	10.3	49.6	447	447;456;478;174;102;140;123;186	182							1															3
O96019-2;O96019;C9JQT2;H7C5S0	O96019-2;O96019	7;7;2;2	7;7;2;2	7;7;2;2	Actin-like protein 6A	ACTL6A	7.77518	1.18106	sp|O96019-2|ACL6A_HUMAN Isoform 2 of Actin-like protein 6A OS=Homo sapiens OX=9606 GN=ACTL6A;sp|O96019|ACL6A_HUMAN Actin-like protein 6A OS=Homo sapiens OX=9606 GN=ACTL6A PE=1 SV=1	4	7	7	7	2	7	2	7	2	7	15.2	15.2	15.2	43.236	387	387;429;50;161	187							2															8
P62191;P62191-2	P62191;P62191-2	6;5	6;5	6;5	26S protease regulatory subunit 4	PSMC1	7.33382	1.15817	sp|P62191|PRS4_HUMAN 26S proteasome regulatory subunit 4 OS=Homo sapiens OX=9606 GN=PSMC1 PE=1 SV=1;sp|P62191-2|PRS4_HUMAN Isoform 2 of 26S proteasome regulatory subunit 4 OS=Homo sapiens OX=9606 GN=PSMC1	2	6	6	6	4	6	4	6	4	6	17.3	17.3	17.3	49.184	440	440;367	168								4															6
O95159;E9PQ47;E9PNY1;E9PJX1;E9PJ47;E9PMQ3;E9PQA5	O95159;E9PQ47;E9PNY1	3;2;2;1;1;1;1	3;2;2;1;1;1;1	3;2;2;1;1;1;1	Zinc finger protein-like 1	ZFPL1	7.30722	1.1556	sp|O95159|ZFPL1_HUMAN Zinc finger protein-like 1 OS=Homo sapiens OX=9606 GN=ZFPL1 PE=1 SV=2;tr|E9PQ47|E9PQ47_HUMAN Zinc finger protein-like 1 (Fragment) OS=Homo sapiens OX=9606 GN=ZFPL1 PE=1 SV=1;tr|E9PNY1|E9PNY1_HUMAN Zinc finger protein-like 1 (Fragment)	7	3	3	3	1	3	1	3	1	3	12.9	12.9	12.9	34.114	310	310;188;207;65;80;109;172	191					1															3	3
A0A087WVQ6;Q00610-2;Q00610;J3KS13;P53675-2;P53675;A0A087WX41;K7EJJ5;J3KRF5;J3KSQ2;J3QL20;A0A087WV74;A0A087WXH4;F5H5N6	A0A087WVQ6;Q00610-2;Q00610	100;100;100;34;22;22;20;15;8;7;4;2;2;1	100;100;100;34;22;22;20;15;8;7;4;2;2;1	100;100;100;34;22;22;20;15;8;7;4;2;2;1	Clathrin heavy chain;Clathrin heavy chain 1	CLTC	10.0913	1.14138	tr|A0A087WVQ6|A0A087WVQ6_HUMAN Clathrin heavy chain OS=Homo sapiens OX=9606 GN=CLTC PE=1 SV=1;sp|Q00610-2|CLH1_HUMAN Isoform 2 of Clathrin heavy chain 1 OS=Homo sapiens OX=9606 GN=CLTC;sp|Q00610|CLH1_HUMAN Clathrin heavy chain 1 OS=Homo sapiens OX=9606 GN=	14	100	100	100	82	95	82	95	82	95	53.1	53.1	53.1	192.06	1679	1679;1639;1675;612;1583;1640;1260;222;131;122;97;369;463;169	167									2	4	18	35	91	96	52
P17302	P17302	18	18	18	Gap junction alpha-1 protein	GJA1	9.40239	1.12559	sp|P17302|CXA1_HUMAN Gap junction alpha-1 protein OS=Homo sapiens OX=9606 GN=GJA1 PE=1 SV=2	1	18	18	18	15	17	15	17	15	17	43.7	43.7	43.7	43.008	382	382	177	3			3	10	23	8	1	1	1						1		4	6	19	34	25	7
Q8WVM8;Q8WVM8-2;Q8WVM8-3;G3V3K9;G3V4I1;G3V5F3;J3KNG4	Q8WVM8;Q8WVM8-2;Q8WVM8-3	4;3;3;1;1;1;1	4;3;3;1;1;1;1	4;3;3;1;1;1;1	Sec1 family domain-containing protein 1	SCFD1	7.16276	1.12408	sp|Q8WVM8|SCFD1_HUMAN Sec1 family domain-containing protein 1 OS=Homo sapiens OX=9606 GN=SCFD1 PE=1 SV=4;sp|Q8WVM8-2|SCFD1_HUMAN Isoform 2 of Sec1 family domain-containing protein 1 OS=Homo sapiens OX=9606 GN=SCFD1;sp|Q8WVM8-3|SCFD1_HUMAN Isoform 3 of Sec1	7	4	4	4	1	4	1	4	1	4	8.7	8.7	8.7	72.379	642	642;550;575;48;75;121;163	190										1
C9JA28;Q9UNL2;Q9UNL2-2;C9J365	C9JA28;Q9UNL2;Q9UNL2-2	3;3;3;1	3;3;3;1	3;3;3;1	Translocon-associated protein subunit gamma	SSR3	7.25195	1.12073	tr|C9JA28|C9JA28_HUMAN Signal sequence receptor subunit gamma OS=Homo sapiens OX=9606 GN=SSR3 PE=1 SV=1;sp|Q9UNL2|SSRG_HUMAN Translocon-associated protein subunit gamma OS=Homo sapiens OX=9606 GN=SSR3 PE=1 SV=1;sp|Q9UNL2-2|SSRG_HUMAN Isoform 2 of Transloco	4	3	3	3	2	3	2	3	2	3	16.1	16.1	16.1	20.161	174	174;185;198;133	172		3														1	6
O60684;Q5TFJ7;S4R3E5	O60684;Q5TFJ7	10;9;4	5;4;3	4;3;3	Importin subunit alpha-7	KPNA6	7.26668	1.11931	sp|O60684|IMA7_HUMAN Importin subunit alpha-7 OS=Homo sapiens OX=9606 GN=KPNA6 PE=1 SV=1;tr|Q5TFJ7|Q5TFJ7_HUMAN Importin subunit alpha-7 (Fragment) OS=Homo sapiens OX=9606 GN=KPNA6 PE=1 SV=1	3	10	5	4	5	8	2	4	1	4	17.9	9.7	7.6	60.029	536	536;321;186	176									2
A0A087WW66;Q99460-2;Q99460;H7C378;H7BZR6;C9J9M4	A0A087WW66;Q99460-2;Q99460	12;12;12;3;2;2	12;12;12;3;2;2	12;12;12;3;2;2	26S proteasome non-ATPase regulatory subunit 1	PSMD1	7.86885	1.11832	tr|A0A087WW66|A0A087WW66_HUMAN 26S proteasome non-ATPase regulatory subunit 1 OS=Homo sapiens OX=9606 GN=PSMD1 PE=1 SV=1;sp|Q99460-2|PSMD1_HUMAN Isoform 2 of 26S proteasome non-ATPase regulatory subunit 1 OS=Homo sapiens OX=9606 GN=PSMD1;sp|Q99460|PSMD1_HU	6	12	12	12	4	12	4	12	4	12	17.9	17.9	17.9	105.85	953	953;922;953;192;164;203	190											1	4
O14818;O14818-2;H0Y586;A0A087WYS6;O14818-4;Q8TAA3-2;Q8TAA3-5;Q8TAA3	O14818;O14818-2	5;3;2;2;2;2;2;2	5;3;2;2;2;2;2;2	5;3;2;2;2;2;2;2	Proteasome subunit alpha type-7	PSMA7	7.55694	1.10812	sp|O14818|PSA7_HUMAN Proteasome subunit alpha type-7 OS=Homo sapiens OX=9606 GN=PSMA7 PE=1 SV=1;sp|O14818-2|PSA7_HUMAN Isoform 2 of Proteasome subunit alpha type-7 OS=Homo sapiens OX=9606 GN=PSMA7	8	5	5	5	2	5	2	5	2	5	21.8	21.8	21.8	27.887	248	248;178;187;224;149;212;250;256	179				2															5	1
P00403	P00403	5	5	5	Cytochrome c oxidase subunit 2	MT-CO2	8.7205	1.09236	sp|P00403|COX2_HUMAN Cytochrome c oxidase subunit 2 OS=Homo sapiens OX=9606 GN=MT-CO2 PE=1 SV=1	1	5	5	5	4	5	4	5	4	5	23.3	23.3	23.3	25.565	227	227	152	1	3	3	1												1	5	1	1
Q5JRG1;H7BYF2;Q9BVL2-2;Q9BVL2-3;Q9BVL2	Q5JRG1;H7BYF2;Q9BVL2-2;Q9BVL2-3;Q9BVL2	4;4;4;4;4	4;4;4;4;4	4;4;4;4;4	Nucleoporin p58/p45	NUPL1	7.98784	1.09056	tr|Q5JRG1|Q5JRG1_HUMAN Nucleoporin p58/p45 (Fragment) OS=Homo sapiens OX=9606 GN=NUP58 PE=1 SV=1;tr|H7BYF2|H7BYF2_HUMAN Nucleoporin p58/p45 (Fragment) OS=Homo sapiens OX=9606 GN=NUP58 PE=1 SV=1;sp|Q9BVL2-2|NUP58_HUMAN Isoform 2 of Nucleoporin p58/p45 OS=Ho	5	4	4	4	3	4	3	4	3	4	8.6	8.6	8.6	49.095	463	463;510;485;587;599	167								1	4	3													1
P09486;F5GY03;E5RK62	P09486;F5GY03;E5RK62	4;3;2	4;3;2	4;3;2	SPARC	SPARC	7.27265	1.074	sp|P09486|SPRC_HUMAN SPARC OS=Homo sapiens OX=9606 GN=SPARC PE=1 SV=1;tr|F5GY03|F5GY03_HUMAN Osteonectin (Fragment) OS=Homo sapiens OX=9606 GN=SPARC PE=1 SV=1;tr|E5RK62|E5RK62_HUMAN Osteonectin (Fragment) OS=Homo sapiens OX=9606 GN=SPARC PE=1 SV=1	3	4	4	4	0	4	0	4	0	4	16.2	16.2	16.2	34.632	303	303;149;115	206																					4
C9JP16;O75718	C9JP16;O75718	4;4	4;4	4;4	Cartilage-associated protein	CRTAP	7.24868	1.07002	tr|C9JP16|C9JP16_HUMAN Cartilage-associated protein OS=Homo sapiens OX=9606 GN=CRTAP PE=1 SV=1;sp|O75718|CRTAP_HUMAN Cartilage-associated protein OS=Homo sapiens OX=9606 GN=CRTAP PE=1 SV=1	2	4	4	4	1	3	1	3	1	3	10.6	10.6	10.6	41.432	358	358;401	182							1															3
P17858;P17858-2;F8WEU2	P17858;P17858-2	12;10;1	9;8;1	9;8;1	ATP-dependent 6-phosphofructokinase, liver type	PFKL	7.52973	1.0679	sp|P17858|PFKAL_HUMAN ATP-dependent 6-phosphofructokinase, liver type OS=Homo sapiens OX=9606 GN=PFKL PE=1 SV=6;sp|P17858-2|PFKAL_HUMAN Isoform 2 of ATP-dependent 6-phosphofructokinase, liver type OS=Homo sapiens OX=9606 GN=PFKL	3	12	9	9	6	11	3	9	3	9	17.8	13.1	13.1	85.018	780	780;827;42	191										2	3
P62877	P62877	4	4	4	E3 ubiquitin-protein ligase RBX1;E3 ubiquitin-protein ligase RBX1, N-terminally processed	RBX1	7.39642	1.06122	sp|P62877|RBX1_HUMAN E3 ubiquitin-protein ligase RBX1 OS=Homo sapiens OX=9606 GN=RBX1 PE=1 SV=1	1	4	4	4	2	4	2	4	2	4	30.6	30.6	30.6	12.274	108	108	172	2															5
Q86W92-4;Q86W92-2;Q86W92;Q86W92-3;F5GZP6;F5H6Q7;F5H0E0;F5H495;H0YGH8;H0YFE4;A0A0A0MTP2;Q86W92-5	Q86W92-4;Q86W92-2;Q86W92;Q86W92-3;F5GZP6	4;4;4;3;2;1;1;1;1;1;1;1	4;4;4;3;2;1;1;1;1;1;1;1	4;4;4;3;2;1;1;1;1;1;1;1	Liprin-beta-1	PPFIBP1	7.14391	1.05337	sp|Q86W92-4|LIPB1_HUMAN Isoform 4 of Liprin-beta-1 OS=Homo sapiens OX=9606 GN=PPFIBP1;sp|Q86W92-2|LIPB1_HUMAN Isoform 2 of Liprin-beta-1 OS=Homo sapiens OX=9606 GN=PPFIBP1;sp|Q86W92|LIPB1_HUMAN Liprin-beta-1 OS=Homo sapiens OX=9606 GN=PPFIBP1 PE=1 SV=2;sp|	12	4	4	4	0	4	0	4	0	4	4.7	4.7	4.7	110.3	980	980;1005;1011;858;744;86;109;152;205;242;281;170	212
A0A2R8Y6W8;P19447;A0A2R8YES7;A0A2R8Y5L2;H7C309;A0A2R8Y762	A0A2R8Y6W8;P19447	5;5;2;2;1;1	5;5;2;2;1;1	5;5;2;2;1;1	TFIIH basal transcription factor complex helicase XPB subunit	ERCC3	7.13621	1.05258	tr|A0A2R8Y6W8|A0A2R8Y6W8_HUMAN DNA excision repair protein ERCC-3 OS=Homo sapiens OX=9606 GN=ERCC3 PE=1 SV=1;sp|P19447|ERCC3_HUMAN General transcription and DNA repair factor IIH helicase subunit XPB OS=Homo sapiens OX=9606 GN=ERCC3 PE=1 SV=1	6	5	5	5	2	4	2	4	2	4	7.1	7.1	7.1	91.957	807	807;782;406;448;188;216	183											2
Q9Y277;Q9Y277-2;E5RJN6;E5RHZ6;E5RFP6;E5RHE1;E5RK27;E5RFL1	Q9Y277;Q9Y277-2;E5RJN6;E5RHZ6;E5RFP6;E5RHE1	14;13;11;11;10;9;6;4	14;13;11;11;10;9;6;4	14;13;11;11;10;9;6;4	Voltage-dependent anion-selective channel protein 3	VDAC3	9.10414	1.04898	sp|Q9Y277|VDAC3_HUMAN Voltage-dependent anion-selective channel protein 3 OS=Homo sapiens OX=9606 GN=VDAC3 PE=1 SV=1;sp|Q9Y277-2|VDAC3_HUMAN Isoform 2 of Voltage-dependent anion-selective channel protein 3 OS=Homo sapiens OX=9606 GN=VDAC3;tr|E5RJN6|E5RJN6_	8	14	14	14	11	14	11	14	11	14	40.3	40.3	40.3	30.658	283	283;284;158;165;134;100;108;57	162		1	5	13	9	3	2	1	1							3	3	10	18	10	2	2
Q16543;K7EQA9;K7EKQ2	Q16543;K7EQA9;K7EKQ2	4;3;3	4;3;3	4;3;3	Hsp90 co-chaperone Cdc37;Hsp90 co-chaperone Cdc37, N-terminally processed	CDC37	7.30339	1.04796	sp|Q16543|CDC37_HUMAN Hsp90 co-chaperone Cdc37 OS=Homo sapiens OX=9606 GN=CDC37 PE=1 SV=1;tr|K7EQA9|K7EQA9_HUMAN Hsp90 chaperone protein kinase-targeting subunit (Fragment) OS=Homo sapiens OX=9606 GN=CDC37 PE=1 SV=1;tr|K7EKQ2|K7EKQ2_HUMAN Hsp90 co-chaperon	3	4	4	4	1	3	1	3	1	3	11.1	11.1	11.1	44.468	378	378;230;353	182							1															3
P09382;F8WEI7	P09382	8;2	8;2	8;2	Galectin-1	LGALS1	8.93633	1.03268	sp|P09382|LEG1_HUMAN Galectin-1 OS=Homo sapiens OX=9606 GN=LGALS1 PE=1 SV=2	2	8	8	8	5	8	5	8	5	8	63	63	63	14.716	135	135;38	163	8	4														12	3	1	1	1	1
Q8N9Q2	Q8N9Q2	3	3	3	Protein SREK1IP1	SREK1IP1	7.91067	1.0325	sp|Q8N9Q2|SR1IP_HUMAN Protein SREK1IP1 OS=Homo sapiens OX=9606 GN=SREK1IP1 PE=1 SV=1	1	3	3	3	2	3	2	3	2	3	15.5	15.5	15.5	18.177	155	155	171				2	2	1	1		2	1									2	2	2	3	1
E9PC15;A0A3B3ITD0;Q53H12;A0A0G2JLG5;A0A3B3ISY9;A0A3B3IS09;A0A3B3ITX7;E9PG39;A0A3B3ISZ0	E9PC15;A0A3B3ITD0;Q53H12;A0A0G2JLG5;A0A3B3ISY9	3;3;3;2;2;1;1;1;1	3;3;3;2;2;1;1;1;1	3;3;3;2;2;1;1;1;1	Acylglycerol kinase, mitochondrial	AGK	7.22641	1.02366	tr|E9PC15|E9PC15_HUMAN Acylglycerol kinase, mitochondrial OS=Homo sapiens OX=9606 GN=AGK PE=1 SV=1;tr|A0A3B3ITD0|A0A3B3ITD0_HUMAN Acylglycerol kinase, mitochondrial OS=Homo sapiens OX=9606 GN=AGK PE=1 SV=1;sp|Q53H12|AGK_HUMAN Acylglycerol kinase, mitochond	9	3	3	3	1	3	1	3	1	3	7.6	7.6	7.6	43.796	394	394;418;422;226;330;146;214;244;350	182							1															3
Q14764;H3BQK6;H3BRL2;H3BUK7;H3BNF6;H3BP76;I3L155;H3BNF2;H3BUP3;H3BQE7;H3BPZ2	Q14764	83;21;13;10;10;9;7;3;3;3;2	83;21;13;10;10;9;7;3;3;3;2	83;21;13;10;10;9;7;3;3;3;2	Major vault protein	MVP	10.594	1.02093	sp|Q14764|MVP_HUMAN Major vault protein OS=Homo sapiens OX=9606 GN=MVP PE=1 SV=4	11	83	83	83	60	83	60	83	60	83	71	71	71	99.326	893	893;220;148;107;144;94;61;42;57;81;39	175				2	2	1	2	3	5	14	22	107	47	11	12			1	3	2	2	3	12
Q9Y4W6;K7EP56	Q9Y4W6	4;1	4;1	4;1	AFG3-like protein 2	AFG3L2	7.12311	1.01931	sp|Q9Y4W6|AFG32_HUMAN AFG3-like protein 2 OS=Homo sapiens OX=9606 GN=AFG3L2 PE=1 SV=2	2	4	4	4	0	4	0	4	0	4	5.6	5.6	5.6	88.583	797	797;209	210
Q71UI9;P0C0S5;C9J0D1;A0A494C189;Q71UI9-4;Q71UI9-2;Q71UI9-3;C9J386	Q71UI9;P0C0S5;C9J0D1;A0A494C189;Q71UI9-4;Q71UI9-2;Q71UI9-3;C9J386	6;6;5;5;5;5;4;3	4;4;3;3;4;3;3;2	4;4;3;3;4;3;3;2	Histone H2A.V;Histone H2A.Z;Histone H2A	H2AFV;H2AFZ	9.53915	1.01894	sp|Q71UI9|H2AV_HUMAN Histone H2A.V OS=Homo sapiens OX=9606 GN=H2AZ2 PE=1 SV=3;sp|P0C0S5|H2AZ_HUMAN Histone H2A.Z OS=Homo sapiens OX=9606 GN=H2AZ1 PE=1 SV=2;tr|C9J0D1|C9J0D1_HUMAN Histone H2A OS=Homo sapiens OX=9606 GN=H2AZ2 PE=1 SV=1;tr|A0A494C189|A0A494C1	8	6	4	4	6	5	4	3	4	3	53.9	46.9	46.9	13.509	128	128;128;122;127;102;114;90;76	154	5	3	5	3	2											3	3	5	4	2	1	1
O94875-9;O94875-11;O94875-8;O94875-12;O94875-2;O94875-4;O94875;H7BXR3;O94875-3;O94875-5;O94875-10;O94875-7;H7BZK1;H7C1R7;H7BZX1;A0A3B3ITL8;O94875-6;C9JI79;C9IZT7;C9JBB0;C9JM25;C9JZ60;C9J372;C9J4Z9;C9J620;C9JN77;C9JDX2;C9J348;C9JFS9;C9JC90;C9JWC3;C9J9D3;C9J3W4;C9JL62;C9IZ89;C9JEA9;C9JG84;C9J7Q5;C9JBR8;A0A3B3IRR9;A0A3B3IT56;A0A3B3IRW8;A0A0U1RQI5;Q9BX66-4;Q9BX66-9;Q9BX66-8;Q9BX66-10;Q9BX66-6;Q9BX66-…	O94875-9;O94875-11;O94875-8;O94875-12;O94875-2;O94875-4;O94875;H7BXR3;O94875-3;O94875-5;O94875-10;O94875-7;H7BZK1;H7C1R7	27;27;26;26;25;25;24;23;23;23;23;22;15;14;12;5;4;3;3;3;3;3;3;3;3;3;3;3;3;3;3;2;2;2;2;2;2;1;1;1;1;1;1;1;1;1;1;1;1;1;1;1;1;1	27;27;26;26;25;25;24;23;23;23;23;22;15;14;12;5;4;3;3;3;3;3;3;3;3;3;3;3;3;3;3;2;2;2;2;2;2;1;1;1;1;1;1;1;1;1;1;1;1;1;1;1;1;1	27;27;26;26;25;25;24;23;23;23;23;22;15;14;12;5;4;3;3;3;3;3;3;3;3;3;3;3;3;3;3;2;2;2;2;2;2;1;1;1;1;1;1;1;1;1;1;1;1;1;1;1;1;1	Sorbin and SH3 domain-containing protein 2	SORBS2	8.69184	1.01794	sp|O94875-9|SRBS2_HUMAN Isoform 9 of Sorbin and SH3 domain-containing protein 2 OS=Homo sapiens OX=9606 GN=SORBS2;sp|O94875-11|SRBS2_HUMAN Isoform 11 of Sorbin and SH3 domain-containing protein 2 OS=Homo sapiens OX=9606 GN=SORBS2;sp|O94875-8|SRBS2_HUMAN Is	54	27	27	27	18	27	18	27	18	27	46.1	46.1	46.1	71.685	644	644;1200;661;731;666;691;1100;636;645;645;824;1004;291;291;253;394;156;70;71;80;85;87;96;107;109;113;116;119;120;121;182;75;89;93;100;100;118;68;73;143;188;381;507;684;781;811;816;846;905;1004;1151;1266;1292;1294	175									6	19	15
Q14697;Q14697-2;F5H6X6;E9PKU7;E9PNH1	Q14697;Q14697-2;F5H6X6;E9PKU7	28;27;25;21;4	28;27;25;21;4	28;27;25;21;4	Neutral alpha-glucosidase AB	GANAB	8.69159	1.00586	sp|Q14697|GANAB_HUMAN Neutral alpha-glucosidase AB OS=Homo sapiens OX=9606 GN=GANAB PE=1 SV=3;sp|Q14697-2|GANAB_HUMAN Isoform 2 of Neutral alpha-glucosidase AB OS=Homo sapiens OX=9606 GN=GANAB;tr|F5H6X6|F5H6X6_HUMAN Neutral alpha-glucosidase AB OS=Homo sap	5	28	28	28	18	27	18	27	18	27	30.6	30.6	30.6	106.87	944	944;966;847;852;119	174											1	22	3
P62888;E5RI99;A0A0C4DH44;E5RJH3;A0A0B4J213	P62888;E5RI99;A0A0C4DH44	10;9;5;4;3	10;9;5;4;3	10;9;5;4;3	60S ribosomal protein L30	RPL30	9.03841	0.987453	sp|P62888|RL30_HUMAN 60S ribosomal protein L30 OS=Homo sapiens OX=9606 GN=RPL30 PE=1 SV=2;tr|E5RI99|E5RI99_HUMAN 60S ribosomal protein L30 (Fragment) OS=Homo sapiens OX=9606 GN=RPL30 PE=1 SV=1;tr|A0A0C4DH44|A0A0C4DH44_HUMAN 60S ribosomal protein L30 OS=Hom	5	10	10	10	6	10	6	10	6	10	74.8	74.8	74.8	12.784	115	115;114;96;56;51	165	9	2														15	4
P42704;B8ZZ38;A0A0C4DG06;C9JCA9	P42704	15;3;3;2	15;3;3;2	15;3;3;2	Leucine-rich PPR motif-containing protein, mitochondrial	LRPPRC	7.78078	0.983883	sp|P42704|LPPRC_HUMAN Leucine-rich PPR motif-containing protein, mitochondrial OS=Homo sapiens OX=9606 GN=LRPPRC PE=1 SV=3	4	15	15	15	6	13	6	13	6	13	12.4	12.4	12.4	157.9	1394	1394;504;531;359	181													6
P61106;X6RFL8	P61106;X6RFL8	8;6	8;6	8;6	Ras-related protein Rab-14	RAB14	7.88468	0.983279	sp|P61106|RAB14_HUMAN Ras-related protein Rab-14 OS=Homo sapiens OX=9606 GN=RAB14 PE=1 SV=4;tr|X6RFL8|X6RFL8_HUMAN Ras-related protein Rab-14 (Fragment) OS=Homo sapiens OX=9606 GN=RAB14 PE=1 SV=1	2	8	8	8	4	6	4	6	4	6	57.7	57.7	57.7	23.897	215	215;181	170			4															8
Q02952-3;Q02952-2;Q02952	Q02952-3;Q02952-2;Q02952	4;4;4	4;4;4	4;4;4	A-kinase anchor protein 12	AKAP12	7.32629	0.98168	sp|Q02952-3|AKA12_HUMAN Isoform 3 of A-kinase anchor protein 12 OS=Homo sapiens OX=9606 GN=AKAP12;sp|Q02952-2|AKA12_HUMAN Isoform 2 of A-kinase anchor protein 12 OS=Homo sapiens OX=9606 GN=AKAP12;sp|Q02952|AKA12_HUMAN A-kinase anchor protein 12 OS=Homo sap	3	4	4	4	3	3	3	3	3	3	3.3	3.3	3.3	180.99	1677	1677;1684;1782	165															3
A0A087X0A8;D6RGG3;Q99715-2;Q99715-4;Q99715;H0Y5N9;H0Y4P7	A0A087X0A8;D6RGG3;Q99715-2;Q99715-4;Q99715	5;5;5;5;5;2;1	5;5;5;5;5;2;1	5;5;5;5;5;2;1	Collagen alpha-1(XII) chain	COL12A1	7.28143	0.969737	tr|A0A087X0A8|A0A087X0A8_HUMAN Collagen alpha-1(XII) chain OS=Homo sapiens OX=9606 GN=COL12A1 PE=1 SV=1;tr|D6RGG3|D6RGG3_HUMAN Collagen alpha-1(XII) chain OS=Homo sapiens OX=9606 GN=COL12A1 PE=1 SV=1;sp|Q99715-2|COCA1_HUMAN Isoform 2 of Collagen alpha-1(XI	7	5	5	5	1	5	1	5	1	5	2.9	2.9	2.9	203.11	1874	1874;3062;1899;2987;3063;756;638	198															1
F8W9J4;Q03001;E9PHM6;F6QMI7;Q03001-8;Q03001-14;A0A494C1D7;H0YC82;A0A0U1RQJ2;Q03001-10	F8W9J4;Q03001;E9PHM6;F6QMI7;Q03001-8;Q03001-14;A0A494C1D7	6;6;5;5;5;5;3;2;2;2	6;6;5;5;5;5;3;2;2;2	6;6;5;5;5;5;3;2;2;2	Dystonin	DST	7.15649	0.952424	tr|F8W9J4|F8W9J4_HUMAN Dystonin OS=Homo sapiens OX=9606 GN=DST PE=1 SV=1;sp|Q03001|DYST_HUMAN Dystonin OS=Homo sapiens OX=9606 GN=DST PE=1 SV=4;tr|E9PHM6|E9PHM6_HUMAN Dystonin OS=Homo sapiens OX=9606 GN=DST PE=1 SV=3;tr|F6QMI7|F6QMI7_HUMAN Dystonin OS=Homo	10	6	6	6	4	4	4	4	4	4	0.8	0.8	0.8	847.96	7461	7461;7570;5497;5537;5171;5375;2383;448;2676;447	165															4
P62753;A2A3R5;A2A3R7	P62753;A2A3R5	26;20;7	26;20;7	26;20;7	40S ribosomal protein S6	RPS6	9.64657	0.951545	sp|P62753|RS6_HUMAN 40S ribosomal protein S6 OS=Homo sapiens OX=9606 GN=RPS6 PE=1 SV=1;tr|A2A3R5|A2A3R5_HUMAN 40S ribosomal protein S6 OS=Homo sapiens OX=9606 GN=RPS6 PE=1 SV=1	3	26	26	26	17	26	17	26	17	26	51	51	51	28.68	249	249;218;91	162	3	5	4	26	11	4	3	2	2	1	1					3	6	4	46	14	5	3
A0A0A0MRM8;A0A1Y0BRN3;Q9UM54-5;Q9UM54-2;Q9UM54-6;A0A590UJ40;E7EW20;Q9UM54-4;Q9UM54-1;Q9UM54;A0A0D9SGC1;A0A590UJ75;A0A590UKB0;A0A590UK22;A0A590UK86;A0A5F9ZI03;A0A590UJY4;A0A590UK71;Q5JVM0;A0A590UJW9	A0A0A0MRM8;A0A1Y0BRN3;Q9UM54-5;Q9UM54-2;Q9UM54-6;A0A590UJ40;E7EW20;Q9UM54-4;Q9UM54-1;Q9UM54;A0A0D9SGC1;A0A590UJ75;A0A590UKB0;A0A590UK22	101;100;100;100;100;99;99;99;99;99;78;74;72;65;45;43;42;38;6;5	101;100;100;100;100;99;99;99;99;99;78;74;72;65;45;43;42;38;6;5	101;100;100;100;100;99;99;99;99;99;78;74;72;65;45;43;42;38;6;5	Unconventional myosin-VI	MYO6	9.9396	0.939023	tr|A0A0A0MRM8|A0A0A0MRM8_HUMAN Unconventional myosin-6 OS=Homo sapiens OX=9606 GN=MYO6 PE=1 SV=1;tr|A0A1Y0BRN3|A0A1Y0BRN3_HUMAN Unconventional myosin-6 OS=Homo sapiens OX=9606 GN=MYO6 PE=1 SV=1;sp|Q9UM54-5|MYO6_HUMAN Isoform 5 of Unconventional myosin-VI O	20	101	101	101	68	100	68	100	68	100	66.6	66.6	66.6	145.01	1253	1253;1285;1253;1262;1285;1294;1295;1285;1285;1294;962;926;924;878;690;661;664;634;174;194	177									1	3	6	23	92	16	15								1
P62195-2;P62195;J3QQM1;J3QLH6;J3KRP2;J3QSA9;J3QRR3;J3QRW1;J3QSE0;Q8NB90-3;Q8NB90-2	P62195-2;P62195;J3QQM1	9;9;5;4;4;4;3;3;1;1;1	9;9;5;4;4;4;3;3;1;1;1	8;8;4;3;3;3;2;2;1;0;0	26S protease regulatory subunit 8	PSMC5	7.94345	0.934205	sp|P62195-2|PRS8_HUMAN Isoform 2 of 26S proteasome regulatory subunit 8 OS=Homo sapiens OX=9606 GN=PSMC5;sp|P62195|PRS8_HUMAN 26S proteasome regulatory subunit 8 OS=Homo sapiens OX=9606 GN=PSMC5 PE=1 SV=1;tr|J3QQM1|J3QQM1_HUMAN 26S proteasome regulatory su	11	9	9	8	4	9	4	9	3	8	28.6	28.6	25.6	44.784	398	398;406;263;215;241;257;127;143;169;696;790	176							4															9
A0A0A0MQX1;Q9HD67;D6RGD1;E9PEW5;Q9HD67-3;E9PCN3;Q9HD67-2	A0A0A0MQX1;Q9HD67;D6RGD1	6;6;4;2;2;1;1	6;6;4;2;2;1;1	6;6;4;2;2;1;1	Unconventional myosin-X	MYO10	7.34896	0.931258	tr|A0A0A0MQX1|A0A0A0MQX1_HUMAN Unconventional myosin-X OS=Homo sapiens OX=9606 GN=MYO10 PE=1 SV=1;sp|Q9HD67|MYO10_HUMAN Unconventional myosin-X OS=Homo sapiens OX=9606 GN=MYO10 PE=1 SV=3;tr|D6RGD1|D6RGD1_HUMAN Unconventional myosin-X (Fragment) OS=Homo sap	7	6	6	6	4	3	4	3	4	3	3.4	3.4	3.4	238.51	2069	2069;2058;830;1397;1415;212;97	151														5	2
P84090;G3V279	P84090;G3V279	9;5	9;5	9;5	Enhancer of rudimentary homolog	ERH	9.1608	0.927223	sp|P84090|ERH_HUMAN Enhancer of rudimentary homolog OS=Homo sapiens OX=9606 GN=ERH PE=1 SV=1;tr|G3V279|G3V279_HUMAN Enhancer of rudimentary homolog OS=Homo sapiens OX=9606 GN=ERH PE=1 SV=1	2	9	9	9	8	9	8	9	8	9	62.5	62.5	62.5	12.259	104	104;71	151	12	2														14
Q9Y232-2;Q9Y232;Q9Y232-3;Q9Y232-4;C9JQG7	Q9Y232-2;Q9Y232;Q9Y232-3;Q9Y232-4;C9JQG7	6;5;4;4;3	6;5;4;4;3	6;5;4;4;3	Chromodomain Y-like protein	CDYL	7.1592	0.926207	sp|Q9Y232-2|CDYL_HUMAN Isoform 2 of Chromodomain Y-like protein OS=Homo sapiens OX=9606 GN=CDYL;sp|Q9Y232|CDYL_HUMAN Chromodomain Y-like protein OS=Homo sapiens OX=9606 GN=CDYL PE=1 SV=2;sp|Q9Y232-3|CDYL_HUMAN Isoform 3 of Chromodomain Y-like protein OS=Ho	5	6	6	6	3	5	3	5	3	5	13.8	13.8	13.8	60.608	544	544;598;309;412;171	172									3
Q96CX2	Q96CX2	5	5	5	BTB/POZ domain-containing protein KCTD12	KCTD12	7.51392	0.922522	sp|Q96CX2|KCD12_HUMAN BTB/POZ domain-containing protein KCTD12 OS=Homo sapiens OX=9606 GN=KCTD12 PE=1 SV=1	1	5	5	5	5	2	5	2	5	2	23.1	23.1	23.1	35.7	325	325	131					4	5														1	2
H0YFD6;P40939;A0A2R8Y4F5;A0A2R8YG21;A0A2R8Y688	H0YFD6;P40939;A0A2R8Y4F5	17;17;15;8;3	17;17;15;8;3	17;17;15;8;3	Trifunctional enzyme subunit alpha, mitochondrial;Long-chain enoyl-CoA hydratase;Long chain 3-hydroxyacyl-CoA dehydrogenase	HADHA	8.18157	0.912844	tr|H0YFD6|H0YFD6_HUMAN Enoyl-CoA hydratase OS=Homo sapiens OX=9606 GN=HADHA PE=1 SV=2;sp|P40939|ECHA_HUMAN Trifunctional enzyme subunit alpha, mitochondrial OS=Homo sapiens OX=9606 GN=HADHA PE=1 SV=2;tr|A0A2R8Y4F5|A0A2R8Y4F5_HUMAN Enoyl-CoA hydratase OS=Ho	5	17	17	17	7	17	7	17	7	17	24.9	24.9	24.9	86.371	792	792;763;728;499;357	179									1	7	3
Q9UKK3	Q9UKK3	52	52	52	Poly [ADP-ribose] polymerase 4	PARP4	9.30078	0.909296	sp|Q9UKK3|PARP4_HUMAN Protein mono-ADP-ribosyltransferase PARP4 OS=Homo sapiens OX=9606 GN=PARP4 PE=1 SV=3	1	52	52	52	40	51	40	51	40	51	36.1	36.1	36.1	192.59	1724	1724	177										1	2	5	19	48	16
Q96A33;A0A087WYW6;Q96A33-2;J3QR89	Q96A33;A0A087WYW6;Q96A33-2	6;4;4;1	6;4;4;1	6;4;4;1	Coiled-coil domain-containing protein 47	CCDC47	7.22709	0.900064	sp|Q96A33|CCD47_HUMAN Coiled-coil domain-containing protein 47 OS=Homo sapiens OX=9606 GN=CCDC47 PE=1 SV=1;tr|A0A087WYW6|A0A087WYW6_HUMAN Coiled-coil domain-containing protein 47 OS=Homo sapiens OX=9606 GN=CCDC47 PE=1 SV=1;sp|Q96A33-2|CCD47_HUMAN Isoform 2	4	6	6	6	3	4	3	4	3	4	9.5	9.5	9.5	55.873	483	483;190;480;54	166									3
K7EMN2;K7EM49;K7EPF6;P52209-2;P52209	K7EMN2;K7EM49;K7EPF6;P52209-2;P52209	3;3;3;3;3	3;3;3;3;3	3;3;3;3;3	6-phosphogluconate dehydrogenase, decarboxylating	PGD	7.25322	0.899268	tr|K7EMN2|K7EMN2_HUMAN 6-phosphogluconate dehydrogenase, decarboxylating (Fragment) OS=Homo sapiens OX=9606 GN=PGD PE=1 SV=1;tr|K7EM49|K7EM49_HUMAN Phosphogluconate dehydrogenase (NADP(+)-dependent, decarboxylating) (Fragment) OS=Homo sapiens OX=9606 GN=PG	5	3	3	3	1	3	1	3	1	3	23.1	23.1	23.1	17.293	160	160;205;256;470;483	182							1															3
P19367-4;P19367-2;P19367;P19367-3;E9PB90;P52789;B1AR62;Q2TB90-3;Q2TB90-2;Q2TB90;P52790	P19367-4;P19367-2;P19367;P19367-3;E9PB90;P52789	4;4;4;4;2;2;1;1;1;1;1	4;4;4;4;2;2;1;1;1;1;1	4;4;4;4;2;2;1;1;1;1;1	Hexokinase-1;Hexokinase;Hexokinase-2	HK1;HK2	7.11864	0.887905	sp|P19367-4|HXK1_HUMAN Isoform 4 of Hexokinase-1 OS=Homo sapiens OX=9606 GN=HK1;sp|P19367-2|HXK1_HUMAN Isoform 2 of Hexokinase-1 OS=Homo sapiens OX=9606 GN=HK1;sp|P19367|HXK1_HUMAN Hexokinase-1 OS=Homo sapiens OX=9606 GN=HK1 PE=1 SV=3;sp|P19367-3|HXK1_HUMA	11	4	4	4	2	3	2	3	2	3	4.3	4.3	4.3	101.08	905	905;916;917;921;889;917;114;736;806;917;923	174											1	2
P49790;P49790-3;P49790-2	P49790;P49790-3;P49790-2	56;54;50	56;54;50	56;54;50	Nuclear pore complex protein Nup153	NUP153	9.19654	0.886544	sp|P49790|NU153_HUMAN Nuclear pore complex protein Nup153 OS=Homo sapiens OX=9606 GN=NUP153 PE=1 SV=2;sp|P49790-3|NU153_HUMAN Isoform 3 of Nuclear pore complex protein Nup153 OS=Homo sapiens OX=9606 GN=NUP153;sp|P49790-2|NU153_HUMAN Isoform 2 of Nuclear po	3	56	56	56	37	54	37	54	37	54	43.2	43.2	43.2	153.94	1475	1475;1506;1433	163										1	2	8	35	38	18
D6RBN5;Q9NX40;D6RDK6;D6RIV2;Q9NX40-4;D6RI08;D6RDK1;D6R9T5;D6RG39;D6RIT9;Q9NX40-3;Q9NX40-2	D6RBN5;Q9NX40;D6RDK6	9;9;8;4;4;3;3;3;3;3;3;3	9;9;8;4;4;3;3;3;3;3;3;3	9;9;8;4;4;3;3;3;3;3;3;3	OCIA domain-containing protein 1	OCIAD1	8.2315	0.881956	tr|D6RBN5|D6RBN5_HUMAN OCIA domain-containing protein 1 OS=Homo sapiens OX=9606 GN=OCIAD1 PE=1 SV=1;sp|Q9NX40|OCAD1_HUMAN OCIA domain-containing protein 1 OS=Homo sapiens OX=9606 GN=OCIAD1 PE=1 SV=1;tr|D6RDK6|D6RDK6_HUMAN OCIA domain-containing protein 1 (	12	9	9	9	4	9	4	9	4	9	29.8	29.8	29.8	24.31	218	218;245;179;140;194;103;119;168;171;172;187;187	179				3	4													1	10	9
X6RAB3;Q92738;Q92738-2	X6RAB3;Q92738;Q92738-2	5;5;5	5;5;5	5;5;5	USP6 N-terminal-like protein	USP6NL	7.24087	0.869197	tr|X6RAB3|X6RAB3_HUMAN USP6 N-terminal-like protein OS=Homo sapiens OX=9606 GN=USP6NL PE=1 SV=1;sp|Q92738|US6NL_HUMAN USP6 N-terminal-like protein OS=Homo sapiens OX=9606 GN=USP6NL PE=1 SV=3;sp|Q92738-2|US6NL_HUMAN Isoform 2 of USP6 N-terminal-like protein	3	5	5	5	1	5	1	5	1	5	6.8	6.8	6.8	96.665	851	851;828;845	197											1
Q12965;H0YNQ8;H0YN00;H0YLE5;H0YNB0;H0YLJ4	Q12965	48;14;4;4;3;3	48;14;4;4;3;3	41;14;4;3;3;2	Unconventional myosin-Ie	MYO1E	9.21476	0.865591	sp|Q12965|MYO1E_HUMAN Unconventional myosin-Ie OS=Homo sapiens OX=9606 GN=MYO1E PE=1 SV=2	6	48	48	41	33	44	33	44	29	39	40.3	40.3	35.6	127.06	1108	1108;317;112;187;73;276	171											3	38	34
Q96II8;Q96II8-2;Q96II8-3;Q96II8-4;E9PD99;H7C0J8;H7C1G3;F8WFB5	Q96II8;Q96II8-2;Q96II8-3;Q96II8-4;E9PD99	12;12;10;10;7;3;2;1	12;12;10;10;7;3;2;1	10;10;9;8;6;2;1;1	Leucine-rich repeat and calponin homology domain-containing protein 3	LRCH3	8.19353	0.862735	sp|Q96II8|LRCH3_HUMAN DISP complex protein LRCH3 OS=Homo sapiens OX=9606 GN=LRCH3 PE=1 SV=2;sp|Q96II8-2|LRCH3_HUMAN Isoform 2 of DISP complex protein LRCH3 OS=Homo sapiens OX=9606 GN=LRCH3;sp|Q96II8-3|LRCH3_HUMAN Isoform 3 of DISP complex protein LRCH3 OS=	8	12	12	10	6	12	6	12	5	10	16.1	16.1	13.6	86.082	777	777;803;712;725;623;227;214;92	171									1	1	6	1	1	1	1
F5GZ78;A0A1B0GTU4;P49023-2;P49023;P49023-3;F5H836;A0A1B0GU60;P49023-4	F5GZ78;A0A1B0GTU4;P49023-2;P49023;P49023-3;F5H836;A0A1B0GU60	3;3;3;3;3;2;2;1	3;3;3;3;3;2;2;1	3;3;3;3;3;2;2;1	Paxillin	PXN	7.13959	0.860198	tr|F5GZ78|F5GZ78_HUMAN Paxillin OS=Homo sapiens OX=9606 GN=PXN PE=1 SV=1;tr|A0A1B0GTU4|A0A1B0GTU4_HUMAN Paxillin OS=Homo sapiens OX=9606 GN=PXN PE=1 SV=1;sp|P49023-2|PAXI_HUMAN Isoform Alpha of Paxillin OS=Homo sapiens OX=9606 GN=PXN;sp|P49023|PAXI_HUMAN P	8	3	3	3	1	3	1	3	1	3	7.5	7.5	7.5	64.232	589	589;1081;557;591;605;176;706;424	172									1	1	1
Q8NBS9;Q8NBS9-2	Q8NBS9;Q8NBS9-2	18;17	18;17	18;17	Thioredoxin domain-containing protein 5	TXNDC5	9.07427	0.859995	sp|Q8NBS9|TXND5_HUMAN Thioredoxin domain-containing protein 5 OS=Homo sapiens OX=9606 GN=TXNDC5 PE=1 SV=2;sp|Q8NBS9-2|TXND5_HUMAN Isoform 2 of Thioredoxin domain-containing protein 5 OS=Homo sapiens OX=9606 GN=TXNDC5	2	18	18	18	11	18	11	18	11	18	40.3	40.3	40.3	47.628	432	432;324	170				1	2	4	11	8	2										1	1	4	21	10
O94832;K7EIG7;J3QRN6;J3KRL0;J3QRR2;F8WEW9;A0A3B3IU30;B0I1T2-2;B0I1T2-3;B0I1T2-4;B0I1T2	O94832;K7EIG7;J3QRN6	95;89;89;32;2;2;2;2;2;2;2	94;88;88;31;2;2;2;2;2;2;2	94;88;88;31;2;2;2;2;2;2;2	Unconventional myosin-Id	MYO1D	10.1696	0.856121	sp|O94832|MYO1D_HUMAN Unconventional myosin-Id OS=Homo sapiens OX=9606 GN=MYO1D PE=1 SV=2;tr|K7EIG7|K7EIG7_HUMAN Unconventional myosin-Id OS=Homo sapiens OX=9606 GN=MYO1D PE=1 SV=1;tr|J3QRN6|J3QRN6_HUMAN Unconventional myosin-Id OS=Homo sapiens OX=9606 GN=	11	95	94	94	80	94	79	93	79	93	71.4	70.5	70.5	116.2	1006	1006;918;961;436;44;210;967;230;525;722;1018	172									4	8	20	109	39	8	5
P60228;E5RGA2;E5RIT4;H0YAW4;H0YBR5;E5RHS5	P60228;E5RGA2	5;4;2;2;2;1	5;4;2;2;2;1	5;4;2;2;2;1	Eukaryotic translation initiation factor 3 subunit E	EIF3E	7.13101	0.853047	sp|P60228|EIF3E_HUMAN Eukaryotic translation initiation factor 3 subunit E OS=Homo sapiens OX=9606 GN=EIF3E PE=1 SV=1;tr|E5RGA2|E5RGA2_HUMAN Eukaryotic translation initiation factor 3 subunit E OS=Homo sapiens OX=9606 GN=EIF3E PE=1 SV=1	6	5	5	5	3	4	3	4	3	4	14.2	14.2	14.2	52.22	445	445;352;75;156;171;226	163							4															5
Q9Y5X1	Q9Y5X1	6	6	6	Sorting nexin-9	SNX9	7.42124	0.847968	sp|Q9Y5X1|SNX9_HUMAN Sorting nexin-9 OS=Homo sapiens OX=9606 GN=SNX9 PE=1 SV=1	1	6	6	6	3	6	3	6	3	6	14.6	14.6	14.6	66.591	595	595	177										3
E7EV99;E7ENY0;P35611-2;P35611-6;P35611;P35611-3;A0A0A0MSR2;H0Y9H2;P35611-5;P35611-4;D6RF25;P35612-2;P35612-8;P35612-9;P35612-4;P35612-3;P35612	E7EV99;E7ENY0;P35611-2;P35611-6;P35611;P35611-3;A0A0A0MSR2;H0Y9H2;P35611-5;P35611-4	3;3;3;3;3;3;2;2;2;2;1;1;1;1;1;1;1	3;3;3;3;3;3;2;2;2;2;1;1;1;1;1;1;1	3;3;3;3;3;3;2;2;2;2;1;1;1;1;1;1;1	Alpha-adducin	ADD1	7.31757	0.842879	tr|E7EV99|E7EV99_HUMAN Alpha-adducin OS=Homo sapiens OX=9606 GN=ADD1 PE=1 SV=1;tr|E7ENY0|E7ENY0_HUMAN Alpha-adducin OS=Homo sapiens OX=9606 GN=ADD1 PE=1 SV=1;sp|P35611-2|ADDA_HUMAN Isoform 2 of Alpha-adducin OS=Homo sapiens OX=9606 GN=ADD1;sp|P35611-6|ADDA	17	3	3	3	1	3	1	3	1	3	4.7	4.7	4.7	70.055	632	632;663;631;662;737;768;400;444;511;662;142;559;574;575;587;643;726	192											1	1
E7ENL6;P12111-4;P12111-2;P12111;P12111-3;P12111-5	E7ENL6;P12111-4;P12111-2;P12111	6;6;6;6;2;2	6;6;6;6;2;2	6;6;6;6;2;2	Collagen alpha-3(VI) chain	COL6A3	7.68224	0.833965	tr|E7ENL6|E7ENL6_HUMAN Collagen alpha-3(VI) chain OS=Homo sapiens OX=9606 GN=COL6A3 PE=1 SV=2;sp|P12111-4|CO6A3_HUMAN Isoform 4 of Collagen alpha-3(VI) chain OS=Homo sapiens OX=9606 GN=COL6A3;sp|P12111-2|CO6A3_HUMAN Isoform 2 of Collagen alpha-3(VI) chain	6	6	6	6	5	4	5	4	5	4	2.3	2.3	2.3	278.11	2569	2569;2570;2971;3177;1036;1237	171												1	1	5	1
Q53GG5-2;A0A2U3TZH4;A0A087WYF8;Q53GG5;Q53GG5-3;D6RAF1	Q53GG5-2;A0A2U3TZH4;A0A087WYF8;Q53GG5;Q53GG5-3	6;4;4;4;3;1	6;4;4;4;3;1	6;4;4;4;3;1	PDZ and LIM domain protein 3	PDLIM3	7.58502	0.827961	sp|Q53GG5-2|PDLI3_HUMAN Isoform 2 of PDZ and LIM domain protein 3 OS=Homo sapiens OX=9606 GN=PDLIM3;tr|A0A2U3TZH4|A0A2U3TZH4_HUMAN PDZ and LIM domain protein 3 OS=Homo sapiens OX=9606 GN=PDLIM3 PE=1 SV=1;tr|A0A087WYF8|A0A087WYF8_HUMAN PDZ and LIM domain pr	6	6	6	6	4	5	4	5	4	5	22.8	22.8	22.8	34.279	316	316;197;276;364;189;42	162				1	4	1													1	6	1
P11021	P11021	51	51	50	78 kDa glucose-regulated protein	HSPA5	9.81395	0.825237	sp|P11021|BIP_HUMAN Endoplasmic reticulum chaperone BiP OS=Homo sapiens OX=9606 GN=HSPA5 PE=1 SV=2	1	51	51	50	48	49	48	49	47	48	56.6	56.6	56.6	72.332	654	654	171	1				1				13	71	22	9	4			3	1	2	2	2	1	3	2
Q9H0E2;E9PNS3;F2Z2Y8;E7EN89	Q9H0E2;E9PNS3;F2Z2Y8;E7EN89	2;1;1;1	2;1;1;1	2;1;1;1	Toll-interacting protein	TOLLIP	7.45959	0.822549	sp|Q9H0E2|TOLIP_HUMAN Toll-interacting protein OS=Homo sapiens OX=9606 GN=TOLLIP PE=1 SV=1;tr|E9PNS3|E9PNS3_HUMAN Toll-interacting protein OS=Homo sapiens OX=9606 GN=TOLLIP PE=1 SV=1;tr|F2Z2Y8|F2Z2Y8_HUMAN Toll-interacting protein OS=Homo sapiens OX=9606 G	4	2	2	2	2	2	2	2	2	2	6.2	6.2	6.2	30.281	274	274;80;213;246	147				2	2														2	1
G3XAJ6;Q14699;C9JHG2;U3KPZ2	G3XAJ6;Q14699	11;11;5;1	11;11;5;1	11;11;5;1	Raftlin	RFTN1	8.00684	0.820341	tr|G3XAJ6|G3XAJ6_HUMAN Raft-linking protein, isoform CRA_c OS=Homo sapiens OX=9606 GN=RFTN1 PE=1 SV=1;sp|Q14699|RFTN1_HUMAN Raftlin OS=Homo sapiens OX=9606 GN=RFTN1 PE=1 SV=4	4	11	11	11	9	11	9	11	9	11	25.3	25.3	25.3	58.762	542	542;578;275;88	166										10	1
O95573	O95573	3	3	3	Long-chain-fatty-acid--CoA ligase 3	ACSL3	7.0696	0.820335	sp|O95573|ACSL3_HUMAN Long-chain-fatty-acid--CoA ligase 3 OS=Homo sapiens OX=9606 GN=ACSL3 PE=1 SV=3	1	3	3	3	1	3	1	3	1	3	5.7	5.7	5.7	80.419	720	720	185										1
Q8IXB1-2;Q8IXB1;E7EP04;A0A494C1G5;Q8IXB1-3;Q71S60;A0A087WXH7	Q8IXB1-2;Q8IXB1	7;7;3;3;3;1;1	7;7;3;3;3;1;1	7;7;3;3;3;1;1	DnaJ homolog subfamily C member 10	DNAJC10	7.69653	0.814345	sp|Q8IXB1-2|DJC10_HUMAN Isoform 2 of DnaJ homolog subfamily C member 10 OS=Homo sapiens OX=9606 GN=DNAJC10;sp|Q8IXB1|DJC10_HUMAN DnaJ homolog subfamily C member 10 OS=Homo sapiens OX=9606 GN=DNAJC10 PE=1 SV=2	7	7	7	7	5	7	5	7	5	7	9.9	9.9	9.9	86.135	747	747;793;275;301;332;177;177	169											5
P05109	P05109	4	4	4	Protein S100-A8;Protein S100-A8, N-terminally processed	S100A8	8.20296	0.810455	sp|P05109|S10A8_HUMAN Protein S100-A8 OS=Homo sapiens OX=9606 GN=S100A8 PE=1 SV=1	1	4	4	4	3	4	3	4	3	4	45.2	45.2	45.2	10.834	93	93	150	3	1	1	1	1	1	3		2	3	2	3	3		1	2		1	1	1
H3BPE1;H3BQK9;Q9UPN3-5;A0A5F9ZGX0;E9PNZ4;E9PLY5;A0A669KBB0;A0A0A6YYJ5;E9PLY0;H0Y314;A0A669KB06;H0Y4F5;A0A669KB84;REV__O43149-2;REV__I3L141;REV__O43149	H3BPE1;H3BQK9;Q9UPN3-5	95;95;80;24;20;12;8;6;5;4;3;2;1;1;1;1	94;94;79;23;20;12;8;6;5;4;3;2;1;1;1;1	0;0;0;0;0;0;0;0;0;0;0;0;0;0;0;0	Microtubule-actin cross-linking factor 1, isoforms 1/2/3/5	MACF1	8.80603	0.80774	tr|H3BPE1|H3BPE1_HUMAN Microtubule-actin cross-linking factor 1, isoforms 1/2/3/5 OS=Homo sapiens OX=9606 GN=MACF1 PE=1 SV=1;tr|H3BQK9|H3BQK9_HUMAN Microtubule-actin cross-linking factor 1, isoforms 1/2/3/5 OS=Homo sapiens OX=9606 GN=MACF1 PE=1 SV=1;sp|Q9U	16	95	94	0	45	88	44	87	0	0	14.3	14.1	0	856.87	7555	7555;7592;5938;2146;2028;1375;930;1668;1062;543;495;455;51;811;812;2961	184														1	46
Q15008;Q15008-4;Q15008-3;Q15008-2;H7C531;C9J7B7;C9J0E9	Q15008;Q15008-4;Q15008-3;Q15008-2	8;7;5;5;2;2;2	8;7;5;5;2;2;2	8;7;5;5;2;2;2	26S proteasome non-ATPase regulatory subunit 6	PSMD6	8.09165	0.801986	sp|Q15008|PSMD6_HUMAN 26S proteasome non-ATPase regulatory subunit 6 OS=Homo sapiens OX=9606 GN=PSMD6 PE=1 SV=1;sp|Q15008-4|PSMD6_HUMAN Isoform 4 of 26S proteasome non-ATPase regulatory subunit 6 OS=Homo sapiens OX=9606 GN=PSMD6;sp|Q15008-3|PSMD6_HUMAN Iso	7	8	8	8	5	7	5	7	5	7	24.7	24.7	24.7	45.531	389	389;442;350;351;138;144;226	163						8	1														10	2
Q8WUF5;K7EN03	Q8WUF5	8;2	8;2	8;2	RelA-associated inhibitor	PPP1R13L	7.41951	0.798111	sp|Q8WUF5|IASPP_HUMAN RelA-associated inhibitor OS=Homo sapiens OX=9606 GN=PPP1R13L PE=1 SV=4	2	8	8	8	3	7	3	7	3	7	15.3	15.3	15.3	89.09	828	828;128	182												3
Q8NBJ5;M0QX72;M0QYH0	Q8NBJ5	14;5;3	14;5;3	14;5;3	Procollagen galactosyltransferase 1	COLGALT1	8.59823	0.79677	sp|Q8NBJ5|GT251_HUMAN Procollagen galactosyltransferase 1 OS=Homo sapiens OX=9606 GN=COLGALT1 PE=1 SV=1	3	14	14	14	10	14	10	14	10	14	23.8	23.8	23.8	71.635	622	622;218;138	163									3	12	4	1	1
B4DZ85;B4DF87;Q13772;Q13772-3;Q13772-4	B4DZ85;B4DF87;Q13772;Q13772-3;Q13772-4	3;3;3;3;3	3;3;3;3;3	3;3;3;3;3	Nuclear receptor coactivator 4	NCOA4	7.15558	0.791214	tr|B4DZ85|B4DZ85_HUMAN Nuclear receptor coactivator 4 OS=Homo sapiens OX=9606 GN=NCOA4 PE=1 SV=1;tr|B4DF87|B4DF87_HUMAN Nuclear receptor coactivator 4 OS=Homo sapiens OX=9606 GN=NCOA4 PE=1 SV=1;sp|Q13772|NCOA4_HUMAN Nuclear receptor coactivator 4 OS=Homo s	5	3	3	3	1	3	1	3	1	3	6.2	6.2	6.2	50.712	448	448;514;614;630;650	171										1	1	1	1
Q8IWT6	Q8IWT6	4	4	4	Volume-regulated anion channel subunit LRRC8A	LRRC8A	7.25093	0.78543	sp|Q8IWT6|LRC8A_HUMAN Volume-regulated anion channel subunit LRRC8A OS=Homo sapiens OX=9606 GN=LRRC8A PE=1 SV=1	1	4	4	4	2	4	2	4	2	4	5.7	5.7	5.7	94.198	810	810	174										2	2
Q9H6W3;Q9H6W3-2	Q9H6W3;Q9H6W3-2	4;2	4;2	4;2	Bifunctional lysine-specific demethylase and histidyl-hydroxylase NO66	NO66	7.36949	0.780902	sp|Q9H6W3|RIOX1_HUMAN Ribosomal oxygenase 1 OS=Homo sapiens OX=9606 GN=RIOX1 PE=1 SV=2;sp|Q9H6W3-2|RIOX1_HUMAN Isoform 2 of Ribosomal oxygenase 1 OS=Homo sapiens OX=9606 GN=RIOX1	2	4	4	4	3	4	3	4	3	4	6.9	6.9	6.9	71.085	641	641;429	167										3
A0A1X7SBR3;A0A1W2PR46;P14136-3;P14136;P14136-2;K7EJU1;A0A1X7SCE1;A0A1W2PRT3;B4DIR1;K7ELP4;K7EKH9;A0A1W2PQU7;A0A1W2PS58;K7EPI4;A0A1W2PPA3;K7EPT8	A0A1X7SBR3;A0A1W2PR46;P14136-3;P14136;P14136-2;K7EJU1;A0A1X7SCE1;A0A1W2PRT3;B4DIR1;K7ELP4;K7EKH9	11;11;11;11;11;9;9;7;6;6;6;2;2;2;1;1	7;7;7;7;7;6;6;5;4;4;4;1;1;1;1;1	7;7;7;7;7;6;6;5;4;4;4;1;1;1;1;1	Glial fibrillary acidic protein	GFAP	7.90162	0.779464	tr|A0A1X7SBR3|A0A1X7SBR3_HUMAN Glial fibrillary acidic protein OS=Homo sapiens OX=9606 GN=GFAP PE=1 SV=1;tr|A0A1W2PR46|A0A1W2PR46_HUMAN Glial fibrillary acidic protein OS=Homo sapiens OX=9606 GN=GFAP PE=1 SV=1;sp|P14136-3|GFAP_HUMAN Isoform 3 of Glial fibr	16	11	7	7	8	11	5	7	5	7	22	15.9	15.9	54.244	472	472;505;431;432;438;248;334;326;179;189;261;29;67;124;69;75	172						1	4	1													2	8	1
Q9ULL8-2;Q9ULL8	Q9ULL8-2;Q9ULL8	11;11	11;11	11;11	Protein Shroom4	SHROOM4	7.79228	0.770676	sp|Q9ULL8-2|SHRM4_HUMAN Isoform 2 of Protein Shroom4 OS=Homo sapiens OX=9606 GN=SHROOM4;sp|Q9ULL8|SHRM4_HUMAN Protein Shroom4 OS=Homo sapiens OX=9606 GN=SHROOM4 PE=1 SV=3	2	11	11	11	5	11	5	11	5	11	12.1	12.1	12.1	152.18	1377	1377;1493	173												1	5	2	2
Q09028-3;Q09028;Q09028-4;Q09028-2;Q16576-2;H0YF10;Q5JP02;H0YCT5;H0YDK2;Q5JP01;H0YEU5;E9PNS2;E9PIC4;E9PNS6	Q09028-3;Q09028;Q09028-4;Q09028-2;Q16576-2;H0YF10	8;8;7;7;5;4;3;3;3;3;2;1;1;1	8;8;7;7;5;4;3;3;3;3;2;1;1;1	3;3;2;2;0;0;0;0;0;0;0;1;1;1	Histone-binding protein RBBP4;Histone-binding protein RBBP7	RBBP4;RBBP7	8.18899	0.769206	sp|Q09028-3|RBBP4_HUMAN Isoform 3 of Histone-binding protein RBBP4 OS=Homo sapiens OX=9606 GN=RBBP4;sp|Q09028|RBBP4_HUMAN Histone-binding protein RBBP4 OS=Homo sapiens OX=9606 GN=RBBP4 PE=1 SV=3;sp|Q09028-4|RBBP4_HUMAN Isoform 4 of Histone-binding protein	14	8	8	3	6	7	6	7	3	3	21.5	21.5	10.2	46.158	410	410;425;390;424;469;207;175;180;262;285;167;62;87;104	158							5	4	1	1												8	3
Q9HCM4-4;Q9HCM4-3;Q9HCM4;Q9HCM4-2	Q9HCM4-4;Q9HCM4-3;Q9HCM4;Q9HCM4-2	15;15;15;9	15;15;15;9	15;15;15;9	Band 4.1-like protein 5	EPB41L5	8.23945	0.768702	sp|Q9HCM4-4|E41L5_HUMAN Isoform 4 of Band 4.1-like protein 5 OS=Homo sapiens OX=9606 GN=EPB41L5;sp|Q9HCM4-3|E41L5_HUMAN Isoform 3 of Band 4.1-like protein 5 OS=Homo sapiens OX=9606 GN=EPB41L5;sp|Q9HCM4|E41L5_HUMAN Band 4.1-like protein 5 OS=Homo sapiens OX	4	15	15	15	7	13	7	13	7	13	21.3	21.3	21.3	77.519	687	687;732;733;505	177									1	2	8	1	1
P24844;P24844-2	P24844;P24844-2	14;10	7;6	7;6	Myosin regulatory light polypeptide 9	MYL9	9.15427	0.767122	sp|P24844|MYL9_HUMAN Myosin regulatory light polypeptide 9 OS=Homo sapiens OX=9606 GN=MYL9 PE=1 SV=4;sp|P24844-2|MYL9_HUMAN Isoform 2 of Myosin regulatory light polypeptide 9 OS=Homo sapiens OX=9606 GN=MYL9	2	14	7	7	12	13	6	6	6	6	66.3	33.1	33.1	19.827	172	172;118	154	1	6	3	1												1	10	1
P29279;P29279-2	P29279;P29279-2	17;14	17;14	17;14	Connective tissue growth factor	CTGF	8.83841	0.766603	sp|P29279|CCN2_HUMAN CCN family member 2 OS=Homo sapiens OX=9606 GN=CCN2 PE=1 SV=2;sp|P29279-2|CCN2_HUMAN Isoform 2 of CCN family member 2 OS=Homo sapiens OX=9606 GN=CCN2	2	17	17	17	13	15	13	15	13	15	57.6	57.6	57.6	38.091	349	349;322	163			1	3	5	13	3										3	4	2	3	17	5
Q9P0J0;Q9P0J0-2;B4DEZ3;K7EJE1;E7ENQ6;U3KQP3;K7EP87	Q9P0J0;Q9P0J0-2;B4DEZ3;K7EJE1;E7ENQ6	7;7;6;6;6;3;2	7;7;6;6;6;3;2	7;7;6;6;6;3;2	NADH dehydrogenase [ubiquinone] 1 alpha subcomplex subunit 13	NDUFA13	8.41951	0.766314	sp|Q9P0J0|NDUAD_HUMAN NADH dehydrogenase [ubiquinone] 1 alpha subcomplex subunit 13 OS=Homo sapiens OX=9606 GN=NDUFA13 PE=1 SV=3;sp|Q9P0J0-2|NDUAD_HUMAN Isoform 2 of NADH dehydrogenase [ubiquinone] 1 alpha subcomplex subunit 13 OS=Homo sapiens OX=9606 GN=N	7	7	7	7	6	7	6	7	6	7	43.8	43.8	43.8	16.698	144	144;222;120;150;273;75;107	157	7	4														9	5
Q99988;A0A0A0MTT8	Q99988	14;6	14;6	14;6	Growth/differentiation factor 15	GDF15	8.75542	0.761505	sp|Q99988|GDF15_HUMAN Growth/differentiation factor 15 OS=Homo sapiens OX=9606 GN=GDF15 PE=1 SV=3	2	14	14	14	14	13	14	13	14	13	44.5	44.5	44.5	34.14	308	308;113	158			3	5	18	7												5	7	17	7	1
O75348;F2Z307;O95670-2;O95670	O75348	8;2;2;2	8;2;2;2	8;2;2;2	V-type proton ATPase subunit G 1	ATP6V1G1	8.40877	0.761296	sp|O75348|VATG1_HUMAN V-type proton ATPase subunit G 1 OS=Homo sapiens OX=9606 GN=ATP6V1G1 PE=1 SV=3	4	8	8	8	5	7	5	7	5	7	53.4	53.4	53.4	13.757	118	118;99;78;118	159	7	1														10	1
Q96N67-4;Q96N67-3;Q96N67-5;Q96N67-2;Q96N67-6;Q96N67;A0A1B0GWE0;A0A1B0GUE9;Q96N67-7;A0A0C4DGY6;A0A1B0GVW2;A2A369;Q8NF50-4;Q8NF50-3;Q8NF50-2;Q8NF50;A0A0U1RQG7;A0A0U1RR97;K7EP51;A0A0U1RQT6;A0A0U1RRC1;A0A0U1RQJ5	Q96N67-4;Q96N67-3;Q96N67-5;Q96N67-2;Q96N67-6;Q96N67;A0A1B0GWE0	23;23;23;23;23;23;12;10;10;4;4;2;2;2;2;2;1;1;1;1;1;1	23;23;23;23;23;23;12;10;10;4;4;2;2;2;2;2;1;1;1;1;1;1	20;20;20;20;20;20;10;9;9;4;4;2;2;2;2;2;1;1;0;1;1;1	Dedicator of cytokinesis protein 7	DOCK7	8.51295	0.760463	sp|Q96N67-4|DOCK7_HUMAN Isoform 4 of Dedicator of cytokinesis protein 7 OS=Homo sapiens OX=9606 GN=DOCK7;sp|Q96N67-3|DOCK7_HUMAN Isoform 3 of Dedicator of cytokinesis protein 7 OS=Homo sapiens OX=9606 GN=DOCK7;sp|Q96N67-5|DOCK7_HUMAN Isoform 5 of Dedicator	22	23	23	20	14	19	14	19	11	17	13.6	13.6	12.4	238.27	2098	2098;2100;2109;2129;2131;2140;1229;602;632;245;443;1566;1999;2031;2067;2099;46;101;148;173;248;255	168				2	2	2						1	2	13	3				2	2	2
Q13200;Q13200-2;Q13200-3;H7C1H2;C9JPC0;F8WBS8;H7C2Q3	Q13200;Q13200-2;Q13200-3	16;12;12;5;4;2;2	16;12;12;5;4;2;2	16;12;12;5;4;2;2	26S proteasome non-ATPase regulatory subunit 2	PSMD2	8.35114	0.754769	sp|Q13200|PSMD2_HUMAN 26S proteasome non-ATPase regulatory subunit 2 OS=Homo sapiens OX=9606 GN=PSMD2 PE=1 SV=3;sp|Q13200-2|PSMD2_HUMAN Isoform 2 of 26S proteasome non-ATPase regulatory subunit 2 OS=Homo sapiens OX=9606 GN=PSMD2;sp|Q13200-3|PSMD2_HUMAN Iso	7	16	16	16	10	16	10	16	10	16	21.3	21.3	21.3	100.2	908	908;749;778;203;217;59;143	171											12	7	3
Q02413;Q02413-2	Q02413	10;3	10;3	10;3	Desmoglein-1	DSG1	8.33127	0.752192	sp|Q02413|DSG1_HUMAN Desmoglein-1 OS=Homo sapiens OX=9606 GN=DSG1 PE=1 SV=2	2	10	10	10	8	9	8	9	8	9	11.7	11.7	11.7	113.75	1049	1049;408	166	1	1		1	2	2	2		4	5	5	4	2		4	1	1	2	2	2	3	2	2
P49748-2;P49748;P49748-3;J3QRJ8;J3KSR4;G3V1M7;K7EMF8	P49748-2;P49748;P49748-3	7;7;7;3;2;2;1	7;7;7;3;2;2;1	7;7;7;3;2;2;1	Very long-chain specific acyl-CoA dehydrogenase, mitochondrial	ACADVL	7.28363	0.752017	sp|P49748-2|ACADV_HUMAN Isoform 2 of Very long-chain specific acyl-CoA dehydrogenase, mitochondrial OS=Homo sapiens OX=9606 GN=ACADVL;sp|P49748|ACADV_HUMAN Very long-chain specific acyl-CoA dehydrogenase, mitochondrial OS=Homo sapiens OX=9606 GN=ACADVL PE=	7	7	7	7	1	6	1	6	1	6	13.6	13.6	13.6	68.058	633	633;655;678;194;204;282;45	197									1
P98082-3;P98082;P98082-2;D6REB1;D6RIA5;D6RFF7	P98082-3;P98082;P98082-2	13;13;11;5;5;5	13;13;11;5;5;5	13;13;11;5;5;5	Disabled homolog 2	DAB2	8.12621	0.744072	sp|P98082-3|DAB2_HUMAN Isoform 3 of Disabled homolog 2 OS=Homo sapiens OX=9606 GN=DAB2;sp|P98082|DAB2_HUMAN Disabled homolog 2 OS=Homo sapiens OX=9606 GN=DAB2 PE=1 SV=3;sp|P98082-2|DAB2_HUMAN Isoform 2 of Disabled homolog 2 OS=Homo sapiens OX=9606 GN=DAB2	6	13	13	13	6	13	6	13	6	13	19.8	19.8	19.8	80.227	749	749;770;552;67;75;116	187											6
P83111;P83111-2;H0YNN5	P83111;P83111-2	11;7;5	11;7;5	11;7;5	Serine beta-lactamase-like protein LACTB, mitochondrial	LACTB	7.81206	0.728083	sp|P83111|LACTB_HUMAN Serine beta-lactamase-like protein LACTB, mitochondrial OS=Homo sapiens OX=9606 GN=LACTB PE=1 SV=2;sp|P83111-2|LACTB_HUMAN Isoform 2 of Serine beta-lactamase-like protein LACTB, mitochondrial OS=Homo sapiens OX=9606 GN=LACTB	3	11	11	11	8	9	8	9	8	9	23.4	23.4	23.4	60.693	547	547;373;126	171								6	5														11
P20908-2;P20908;H7BY82;P12107-4;P12107-3;P12107;P12107-2	P20908-2;P20908	8;8;2;1;1;1;1	8;8;2;1;1;1;1	8;8;2;1;1;1;1	Collagen alpha-1(V) chain	COL5A1	8.1368	0.726966	sp|P20908-2|CO5A1_HUMAN Isoform 2 of Collagen alpha-1(V) chain OS=Homo sapiens OX=9606 GN=COL5A1;sp|P20908|CO5A1_HUMAN Collagen alpha-1(V) chain OS=Homo sapiens OX=9606 GN=COL5A1 PE=1 SV=3	7	8	8	8	6	6	6	6	6	6	5.3	5.3	5.3	183.65	1838	1838;1838;210;1690;1767;1806;1818	166					2									6	2
S4R313;Q9NP74-2;Q9NP74;Q9NP74-3	S4R313;Q9NP74-2;Q9NP74;Q9NP74-3	3;3;3;2	3;3;3;2	3;3;3;2	Palmdelphin	PALMD	7.1927	0.724397	tr|S4R313|S4R313_HUMAN Palmdelphin OS=Homo sapiens OX=9606 GN=PALMD PE=1 SV=1;sp|Q9NP74-2|PALMD_HUMAN Isoform 2 of Palmdelphin OS=Homo sapiens OX=9606 GN=PALMD;sp|Q9NP74|PALMD_HUMAN Palmdelphin OS=Homo sapiens OX=9606 GN=PALMD PE=1 SV=1;sp|Q9NP74-3|PALMD_H	4	3	3	3	2	3	2	3	2	3	6.4	6.4	6.4	62.652	551	551;471;551;376	170										2
A0A0G2JS82;O94973;O94973-2;A0A0G2JQM1;O94973-3;A0A0G2JRF9;A0A0G2JQA4;E9PR62;A0A0G2JQT9;H0YEG0;A0A0G2JS17;H0YDE9;A0A0G2JRS3;E9PQP4;E9PNC4;E9PPY8;M0R2D9;E9PPZ3;E9PS94	A0A0G2JS82;O94973;O94973-2;A0A0G2JQM1;O94973-3	23;23;23;18;18;8;8;8;6;6;5;5;4;3;3;2;1;1;1	15;15;15;10;10;5;5;5;3;3;2;2;3;2;2;0;0;0;0	15;15;15;10;10;5;5;5;3;3;2;2;3;2;2;0;0;0;0	AP-2 complex subunit alpha-2	AP2A2	8.26449	0.722438	tr|A0A0G2JS82|A0A0G2JS82_HUMAN AP-2 complex subunit alpha-2 (Fragment) OS=Homo sapiens OX=9606 GN=AP2A2 PE=1 SV=1;sp|O94973|AP2A2_HUMAN AP-2 complex subunit alpha-2 OS=Homo sapiens OX=9606 GN=AP2A2 PE=1 SV=2;sp|O94973-2|AP2A2_HUMAN Isoform 2 of AP-2 comple	19	23	15	15	12	20	7	12	7	12	29.2	19.2	19.2	101.54	917	917;939;940;634;656;356;356;378;173;185;156;184;140;90;125;138;57;60;62	179											5	6	1
P98160;A0A0U1RQT3;H7BYA5;A0A3B3IT11;H0Y5A9	P98160	133;7;3;3;2	133;7;3;3;2	133;7;3;3;2	Basement membrane-specific heparan sulfate proteoglycan core protein;Endorepellin;LG3 peptide	HSPG2	10.1065	0.719524	sp|P98160|PGBM_HUMAN Basement membrane-specific heparan sulfate proteoglycan core protein OS=Homo sapiens OX=9606 GN=HSPG2 PE=1 SV=4	5	133	133	133	110	129	110	129	110	129	34.3	34.3	34.3	468.83	4391	4391;307;109;288;197	173										1	1	5	15	25	150
P62424;Q5T8U3;Q5T8U2	P62424;Q5T8U3	19;13;9	19;13;9	19;13;9	60S ribosomal protein L7a	RPL7A	8.94744	0.718928	sp|P62424|RL7A_HUMAN 60S ribosomal protein L7a OS=Homo sapiens OX=9606 GN=RPL7A PE=1 SV=2;tr|Q5T8U3|Q5T8U3_HUMAN 60S ribosomal protein L7a (Fragment) OS=Homo sapiens OX=9606 GN=RPL7A PE=1 SV=1	3	19	19	19	14	17	14	17	14	17	50.4	50.4	50.4	29.995	266	266;191;151	156	1	1	4	16	9	1	1									2	1	3	21	8	1
Q9Y6I3-3;Q9Y6I3;Q9Y6I3-1;D6R907;D6RBI9	Q9Y6I3-3;Q9Y6I3;Q9Y6I3-1	3;3;3;1;1	3;3;3;1;1	2;2;2;0;0	Epsin-1	EPN1	7.17407	0.715123	sp|Q9Y6I3-3|EPN1_HUMAN Isoform 3 of Epsin-1 OS=Homo sapiens OX=9606 GN=EPN1;sp|Q9Y6I3|EPN1_HUMAN Epsin-1 OS=Homo sapiens OX=9606 GN=EPN1 PE=1 SV=2;sp|Q9Y6I3-1|EPN1_HUMAN Isoform 2 of Epsin-1 OS=Homo sapiens OX=9606 GN=EPN1	5	3	3	2	2	3	2	3	2	2	6	6	3.8	57.504	550	550;576;662;50;51	170										2
Q7L7L0;P04908	Q7L7L0;P04908	10;10	2;2	0;0	Histone H2A type 3;Histone H2A type 1-B/E	HIST3H2A;HIST1H2AB	9.62235	0.712736	sp|Q7L7L0|H2A3_HUMAN Histone H2A type 3 OS=Homo sapiens OX=9606 GN=H2AW PE=1 SV=3;sp|P04908|H2A1B_HUMAN Histone H2A type 1-B/E OS=Homo sapiens OX=9606 GN=H2AC4 PE=1 SV=2	2	10	2	0	10	10	2	2	0	0	65.4	13.8	0	14.121	130	130;130	165	2	2	3	1	1	1										2	2	4	2	2	2	2
P07355;P07355-2;H0YN42;H0YMD0;H0YMU9;A6NMY6;H0YM50;H0YKS4;H0YNP5;H0YN28;H0YL33;H0YMM1;H0YKZ7;H0YLV6;H0YMT9;H0YKX9;H0YKL9;H0YMW4;H0YNA0;H0YKV8;H0YN52;H0YMD9;H0YNB8;H0YKN4;H0YLE2	P07355;P07355-2;H0YN42;H0YMD0;H0YMU9;A6NMY6;H0YM50;H0YKS4;H0YNP5;H0YN28;H0YL33	30;29;27;25;25;22;21;19;16;15;15;14;12;12;12;12;10;10;9;8;7;6;4;4;3	30;29;27;25;25;22;21;19;16;15;15;14;12;12;12;12;10;10;9;8;7;6;4;4;3	30;29;27;25;25;22;21;19;16;15;15;14;12;12;12;12;10;10;9;8;7;6;4;4;3	Annexin A2;Annexin;Putative annexin A2-like protein	ANXA2;ANXA2P2	9.43359	0.710386	sp|P07355|ANXA2_HUMAN Annexin A2 OS=Homo sapiens OX=9606 GN=ANXA2 PE=1 SV=2;sp|P07355-2|ANXA2_HUMAN Isoform 2 of Annexin A2 OS=Homo sapiens OX=9606 GN=ANXA2;tr|H0YN42|H0YN42_HUMAN Annexin (Fragment) OS=Homo sapiens OX=9606 GN=ANXA2 PE=1 SV=1;tr|H0YMD0|H0YM	25	30	30	30	25	28	25	28	25	28	69.6	69.6	69.6	38.604	339	339;357;256;227;230;339;248;176;175;139;142;149;119;132;133;134;110;146;79;81;59;65;47;69;45	162	1	1	2	6	30	25	9	1	1	2	2	2	1		1	2	2	3	9	32	33	11	3
Q96HP0;K7ESB7;K7EP20	Q96HP0;K7ESB7	13;9;2	10;7;2	10;7;2	Dedicator of cytokinesis protein 6	DOCK6	7.58921	0.703906	sp|Q96HP0|DOCK6_HUMAN Dedicator of cytokinesis protein 6 OS=Homo sapiens OX=9606 GN=DOCK6 PE=1 SV=3;tr|K7ESB7|K7ESB7_HUMAN Dedicator of cytokinesis protein 6 (Fragment) OS=Homo sapiens OX=9606 GN=DOCK6 PE=1 SV=1	3	13	10	10	10	8	7	6	7	6	7.7	6.5	6.5	229.56	2047	2047;1336;464	168													1	7	2
P15924;P15924-3;P15924-2	P15924;P15924-3;P15924-2	45;39;38	45;39;38	45;39;38	Desmoplakin	DSP	8.78252	0.69661	sp|P15924|DESP_HUMAN Desmoplakin OS=Homo sapiens OX=9606 GN=DSP PE=1 SV=3;sp|P15924-3|DESP_HUMAN Isoform DSPIa of Desmoplakin OS=Homo sapiens OX=9606 GN=DSP;sp|P15924-2|DESP_HUMAN Isoform DPII of Desmoplakin OS=Homo sapiens OX=9606 GN=DSP	3	45	45	45	16	45	16	45	16	45	16.9	16.9	16.9	331.77	2871	2871;2428;2272	178	2	1	2	2	3	1	4		14	14	13	15	12		11	1	3	6	9	9	7	5	20
O95926;O95926-2	O95926;O95926-2	3;2	3;2	3;2	Pre-mRNA-splicing factor SYF2	SYF2	7.1574	0.694506	sp|O95926|SYF2_HUMAN Pre-mRNA-splicing factor SYF2 OS=Homo sapiens OX=9606 GN=SYF2 PE=1 SV=1;sp|O95926-2|SYF2_HUMAN Isoform 2 of Pre-mRNA-splicing factor SYF2 OS=Homo sapiens OX=9606 GN=SYF2	2	3	3	3	0	3	0	3	0	3	16.5	16.5	16.5	28.722	243	243;201	204																			3
Q9Y230;Q9Y230-2;M0R0Y3;X6R2L4;M0R0Z0;A0A1W2PS48;M0QXI6	Q9Y230;Q9Y230-2;M0R0Y3	16;14;9;5;1;1;1	16;14;9;5;1;1;1	16;14;9;5;1;1;1	RuvB-like 2	RUVBL2	8.22213	0.693881	sp|Q9Y230|RUVB2_HUMAN RuvB-like 2 OS=Homo sapiens OX=9606 GN=RUVBL2 PE=1 SV=3;sp|Q9Y230-2|RUVB2_HUMAN Isoform 2 of RuvB-like 2 OS=Homo sapiens OX=9606 GN=RUVBL2;tr|M0R0Y3|M0R0Y3_HUMAN RuvB-like helicase OS=Homo sapiens OX=9606 GN=RUVBL2 PE=1 SV=1	7	16	16	16	9	15	9	15	9	15	42.3	42.3	42.3	51.156	463	463;418;354;259;50;50;109	170							6	10														11	16
P62861;E9PR30;E9PM49	P62861;E9PR30	6;5;1	6;5;1	6;5;1	40S ribosomal protein S30	FAU	10.3631	0.693574	sp|P62861|RS30_HUMAN 40S ribosomal protein S30 OS=Homo sapiens OX=9606 GN=FAU PE=1 SV=1;tr|E9PR30|E9PR30_HUMAN 40S ribosomal protein S30 OS=Homo sapiens OX=9606 GN=FAU PE=1 SV=1	3	6	6	6	4	6	4	6	4	6	33.9	33.9	33.9	6.6478	59	59;98;108	160	11	3	3	3	3	2	3	1	2	2	2	2	2	1		14	6	3	3	3	3	3	1
A0A087WY71;Q96CW1-2;Q96CW1;E9PFW3;C9JJ47;C9JGT8;C9JJD3;C9JTK4;C9JPV8;H7C4C3	A0A087WY71;Q96CW1-2;Q96CW1;E9PFW3;C9JJ47	23;23;23;22;14;11;10;10;9;3	23;23;23;22;14;11;10;10;9;3	23;23;23;22;14;11;10;10;9;3	AP-2 complex subunit mu	AP2M1	8.83676	0.691539	tr|A0A087WY71|A0A087WY71_HUMAN AP-2 complex subunit mu OS=Homo sapiens OX=9606 GN=AP2M1 PE=1 SV=1;sp|Q96CW1-2|AP2M1_HUMAN Isoform 2 of AP-2 complex subunit mu OS=Homo sapiens OX=9606 GN=AP2M1;sp|Q96CW1|AP2M1_HUMAN AP-2 complex subunit mu OS=Homo sapiens OX	10	23	23	23	14	22	14	22	14	22	49.5	49.5	49.5	49.526	434	434;433;435;460;252;195;113;160;136;122	173							13	7	2	1											1	30	8
Q9BSJ8;Q9BSJ8-2;F8VZB1	Q9BSJ8;Q9BSJ8-2	3;3;1	3;3;1	3;3;1	Extended synaptotagmin-1	ESYT1	7.08078	0.68885	sp|Q9BSJ8|ESYT1_HUMAN Extended synaptotagmin-1 OS=Homo sapiens OX=9606 GN=ESYT1 PE=1 SV=1;sp|Q9BSJ8-2|ESYT1_HUMAN Isoform 2 of Extended synaptotagmin-1 OS=Homo sapiens OX=9606 GN=ESYT1	3	3	3	3	2	3	2	3	2	3	3.6	3.6	3.6	122.85	1104	1104;1114;88	179												2
P30153;C9J9C1;B3KQV6;E9PH38;E9PNM7;P30154-4;P30154;P30154-2;E9PPI5;E9PHZ6;P30154-5;P30154-3	P30153;C9J9C1;B3KQV6	18;13;11;5;2;2;2;2;1;1;1;1	18;13;11;5;2;2;2;2;1;1;1;1	18;13;11;5;2;2;2;2;1;1;1;1	Serine/threonine-protein phosphatase 2A 65 kDa regulatory subunit A alpha isoform	PPP2R1A	8.29884	0.686924	sp|P30153|2AAA_HUMAN Serine/threonine-protein phosphatase 2A 65 kDa regulatory subunit A alpha isoform OS=Homo sapiens OX=9606 GN=PPP2R1A PE=1 SV=4;tr|C9J9C1|C9J9C1_HUMAN Serine/threonine-protein phosphatase 2A 65 kDa regulatory subunit A alpha isoform (Fr	12	18	18	18	8	17	8	17	8	17	33.6	33.6	33.6	65.308	589	589;395;410;132;119;556;601;667;83;135;474;603	187									8
P35232;C9JW96;E9PCW0;C9JZ20;E7ESE2;D6RBK0;P35232-2	P35232;C9JW96;E9PCW0;C9JZ20;E7ESE2	14;13;11;9;9;5;5	14;13;11;9;9;5;5	14;13;11;9;9;5;5	Prohibitin	PHB	8.63698	0.68394	sp|P35232|PHB_HUMAN Prohibitin OS=Homo sapiens OX=9606 GN=PHB PE=1 SV=1;tr|C9JW96|C9JW96_HUMAN Prohibitin (Fragment) OS=Homo sapiens OX=9606 GN=PHB PE=1 SV=2;tr|E9PCW0|E9PCW0_HUMAN Prohibitin (Fragment) OS=Homo sapiens OX=9606 GN=PHB PE=1 SV=2;tr|C9JZ20|C9	7	14	14	14	11	13	11	13	11	13	45.6	45.6	45.6	29.804	272	272;246;216;201;202;124;155	157				13	8	1													16	8
Q9UKV8;Q9UKV8-2	Q9UKV8;Q9UKV8-2	12;11	12;11	9;8	Protein argonaute-2	2002-08-01	7.7712	0.683028	sp|Q9UKV8|AGO2_HUMAN Protein argonaute-2 OS=Homo sapiens OX=9606 GN=AGO2 PE=1 SV=3;sp|Q9UKV8-2|AGO2_HUMAN Isoform 2 of Protein argonaute-2 OS=Homo sapiens OX=9606 GN=AGO2	2	12	12	9	5	12	5	12	4	9	16.8	16.8	13	97.207	859	859;825	183											5
P04406;P04406-2;E7EUT5;O14556	P04406;P04406-2;E7EUT5	14;13;12;1	14;13;12;1	14;13;12;1	Glyceraldehyde-3-phosphate dehydrogenase	GAPDH	8.96527	0.682403	sp|P04406|G3P_HUMAN Glyceraldehyde-3-phosphate dehydrogenase OS=Homo sapiens OX=9606 GN=GAPDH PE=1 SV=3;sp|P04406-2|G3P_HUMAN Isoform 2 of Glyceraldehyde-3-phosphate dehydrogenase OS=Homo sapiens OX=9606 GN=GAPDH;tr|E7EUT5|E7EUT5_HUMAN Glyceraldehyde-3-pho	4	14	14	14	11	13	11	13	11	13	47.2	47.2	47.2	36.053	335	335;293;260;408	165	2	4	5	3	10	10	4	3	3	1	1	1	1	1	1	5	5	8	8	13	13	4	3
Q9BZH6;S4R3Z0	Q9BZH6;S4R3Z0	3;2	3;2	3;2	WD repeat-containing protein 11	WDR11	7.11271	0.67923	sp|Q9BZH6|WDR11_HUMAN WD repeat-containing protein 11 OS=Homo sapiens OX=9606 GN=WDR11 PE=1 SV=1;tr|S4R3Z0|S4R3Z0_HUMAN WD repeat-containing protein 11 (Fragment) OS=Homo sapiens OX=9606 GN=WDR11 PE=1 SV=1	2	3	3	3	1	3	1	3	1	3	3.8	3.8	3.8	136.68	1224	1224;312	188													1
P13073;H3BN72;H3BNV9;Q86WV2;H3BPG0;H3BNI5	P13073;H3BN72;H3BNV9;Q86WV2;H3BPG0	12;9;9;7;6;3	12;9;9;7;6;3	12;9;9;7;6;3	Cytochrome c oxidase subunit 4 isoform 1, mitochondrial	COX4I1	9.00831	0.670065	sp|P13073|COX41_HUMAN Cytochrome c oxidase subunit 4 isoform 1, mitochondrial OS=Homo sapiens OX=9606 GN=COX4I1 PE=1 SV=1;tr|H3BN72|H3BN72_HUMAN Cytochrome c oxidase subunit 4 isoform 1, mitochondrial OS=Homo sapiens OX=9606 GN=COX4I1 PE=1 SV=1;tr|H3BNV9|H	6	12	12	12	9	10	9	10	9	10	49.7	49.7	49.7	19.576	169	169;126;139;83;108;43	155	12	10														14	11
F8W8M4;A0A0A0MRL6;A0A3B3IS55;O14639-2;O14639;O14639-6;A0A494C1G0;A0A494C1P1	F8W8M4;A0A0A0MRL6;A0A3B3IS55;O14639-2;O14639;O14639-6;A0A494C1G0;A0A494C1P1	27;27;27;27;27;26;18;16	27;27;27;27;27;26;18;16	8;8;8;8;8;8;8;6	Actin-binding LIM protein 1	ABLIM1	8.65176	0.66968	tr|F8W8M4|F8W8M4_HUMAN Actin-binding LIM protein 1 OS=Homo sapiens OX=9606 GN=ABLIM1 PE=1 SV=1;tr|A0A0A0MRL6|A0A0A0MRL6_HUMAN Actin-binding LIM protein 1 OS=Homo sapiens OX=9606 GN=ABLIM1 PE=1 SV=1;tr|A0A3B3IS55|A0A3B3IS55_HUMAN Actin-binding LIM protein 1	8	27	27	8	14	27	14	27	6	8	44.4	44.4	14.1	81.104	718	718;746;834;718;778;748;502;426	179							1	2	5	12	17											7	9
Q9Y305-2;Q9Y305;Q9Y305-4;Q9Y305-3;H7C5Q2;C9J7L8	Q9Y305-2;Q9Y305;Q9Y305-4;Q9Y305-3;H7C5Q2	9;9;9;8;5;1	9;9;9;8;5;1	9;9;9;8;5;1	Acyl-coenzyme A thioesterase 9, mitochondrial	ACOT9	8.12548	0.669315	sp|Q9Y305-2|ACOT9_HUMAN Isoform 2 of Acyl-coenzyme A thioesterase 9, mitochondrial OS=Homo sapiens OX=9606 GN=ACOT9;sp|Q9Y305|ACOT9_HUMAN Acyl-coenzyme A thioesterase 9, mitochondrial OS=Homo sapiens OX=9606 GN=ACOT9 PE=1 SV=2;sp|Q9Y305-4|ACOT9_HUMAN Isofo	6	9	9	9	6	9	6	9	6	9	24.9	24.9	24.9	46.354	406	406;439;448;379;264;136	165							7	1														10	1
P13804;H0YK49;H0YKF0;H0YLU7;P13804-2;J3KN60;H0YL83;H0YL12;H0YNX6	P13804;H0YK49;H0YKF0;H0YLU7;P13804-2	3;2;2;2;2;1;1;1;1	3;2;2;2;2;1;1;1;1	3;2;2;2;2;1;1;1;1	Electron transfer flavoprotein subunit alpha, mitochondrial	ETFA	7.07804	0.666117	sp|P13804|ETFA_HUMAN Electron transfer flavoprotein subunit alpha, mitochondrial OS=Homo sapiens OX=9606 GN=ETFA PE=1 SV=1;tr|H0YK49|H0YK49_HUMAN Electron transfer flavoprotein subunit alpha OS=Homo sapiens OX=9606 GN=ETFA PE=1 SV=1;tr|H0YKF0|H0YKF0_HUMAN	9	3	3	3	0	3	0	3	0	3	10.5	10.5	10.5	35.079	333	333;229;289;303;284;64;73;239;254	205																				3
Q9UH99;Q9UH99-2;Q9UH99-3;B0QY63;H0Y686;B0QY60;B0QY68;B0QY66;B0QY69;B0QY65;B0QY67;B0QY64	Q9UH99;Q9UH99-2;Q9UH99-3	16;16;15;3;2;2;1;1;1;1;1;1	15;15;14;3;2;1;1;1;1;1;1;1	15;15;14;3;2;1;1;1;1;1;1;1	SUN domain-containing protein 2	SUN2	8.61243	0.664795	sp|Q9UH99|SUN2_HUMAN SUN domain-containing protein 2 OS=Homo sapiens OX=9606 GN=SUN2 PE=1 SV=3;sp|Q9UH99-2|SUN2_HUMAN Isoform 2 of SUN domain-containing protein 2 OS=Homo sapiens OX=9606 GN=SUN2;sp|Q9UH99-3|SUN2_HUMAN Isoform 3 of SUN domain-containing pro	12	16	15	15	10	16	9	15	9	15	23.3	22.2	22.2	80.31	717	717;738;713;224;143;198;100;110;124;127;144;228	162									5	13	12	3	1										2
F8W1R7;G3V1V0;P60660-2;P60660;J3KND3;G8JLA2;B7Z6Z4;F8VPF3;G3V1Y7;F8VZU9;F8W180;H0YI43;F8VXL3	F8W1R7;G3V1V0;P60660-2;P60660;J3KND3;G8JLA2;B7Z6Z4;F8VPF3;G3V1Y7	14;14;14;14;13;13;13;10;7;5;5;2;1	14;14;14;14;13;13;13;10;7;5;5;2;1	11;11;11;11;10;10;10;7;7;5;5;2;1	Myosin light polypeptide 6	MYL6	10.9219	0.664506	tr|F8W1R7|F8W1R7_HUMAN Myosin light polypeptide 6 OS=Homo sapiens OX=9606 GN=MYL6 PE=1 SV=1;tr|G3V1V0|G3V1V0_HUMAN Myosin light polypeptide 6 OS=Homo sapiens OX=9606 GN=MYL6 PE=1 SV=1;sp|P60660-2|MYL6_HUMAN Isoform Smooth muscle of Myosin light polypeptide	13	14	14	11	12	14	12	14	10	11	73.1	73.1	64.1	16.29	145	145;161;151;151;152;152;238;130;115;103;196;83;47	156	22	18	9	8	9	9	7	3	5	5	5	4	3	4	4	27	22	10	6	7	7	6	2
P04844;P04844-2;Q5JYR7;Q5JYR4;Q5JYR3;H0Y5M1;F2Z3K5	P04844;P04844-2	11;10;4;3;1;1;1	11;10;4;3;1;1;1	11;10;4;3;1;1;1	Dolichyl-diphosphooligosaccharide--protein glycosyltransferase subunit 2	RPN2	8.05645	0.657865	sp|P04844|RPN2_HUMAN Dolichyl-diphosphooligosaccharide--protein glycosyltransferase subunit 2 OS=Homo sapiens OX=9606 GN=RPN2 PE=1 SV=3;sp|P04844-2|RPN2_HUMAN Isoform 2 of Dolichyl-diphosphooligosaccharide--protein glycosyltransferase subunit 2 OS=Homo sap	7	11	11	11	7	10	7	10	7	10	21.4	21.4	21.4	69.283	631	631;615;344;166;138;147;162	172								1	6
G5E9E7;G3V1L9;Q07157-2;Q07157;A0A087X0K9;H0YKB1;H0Y3R8;H0YLT6	G5E9E7;G3V1L9;Q07157-2;Q07157;A0A087X0K9	29;29;29;29;28;5;2;1	28;28;28;28;27;5;2;1	28;28;28;28;27;5;2;1	Tight junction protein ZO-1	TJP1	8.59502	0.655192	tr|G5E9E7|G5E9E7_HUMAN Tight junction protein 1 (Zona occludens 1), isoform CRA_e OS=Homo sapiens OX=9606 GN=TJP1 PE=1 SV=1;tr|G3V1L9|G3V1L9_HUMAN Tight junction protein 1 (Zona occludens 1), isoform CRA_a OS=Homo sapiens OX=9606 GN=TJP1 PE=1 SV=1;sp|Q0715	8	29	28	28	22	23	22	22	22	22	24.1	23.6	23.6	189.67	1692	1692;1768;1668;1748;1676;383;227;231	169												1	5	23	4
P23246;P23246-2;H0Y9K7;H0Y9U2	P23246;P23246-2	31;27;11;3	31;27;11;3	29;25;11;3	Splicing factor, proline- and glutamine-rich	SFPQ	8.94775	0.655074	sp|P23246|SFPQ_HUMAN Splicing factor, proline- and glutamine-rich OS=Homo sapiens OX=9606 GN=SFPQ PE=1 SV=2;sp|P23246-2|SFPQ_HUMAN Isoform Short of Splicing factor, proline- and glutamine-rich OS=Homo sapiens OX=9606 GN=SFPQ	4	31	31	29	22	30	22	30	20	28	40.6	40.6	39.2	76.149	707	707;669;223;88	177								1	2	1	24	2	1				1	1	1	1	1	1	1
Q96FS4;F6RY50	Q96FS4;F6RY50	6;5	6;5	6;5	Signal-induced proliferation-associated protein 1	SIPA1	7.47151	0.654724	sp|Q96FS4|SIPA1_HUMAN Signal-induced proliferation-associated protein 1 OS=Homo sapiens OX=9606 GN=SIPA1 PE=1 SV=1;tr|F6RY50|F6RY50_HUMAN Signal-induced proliferation-associated protein 1 OS=Homo sapiens OX=9606 GN=SIPA1 PE=1 SV=1	2	6	6	6	2	6	2	6	2	6	8.3	8.3	8.3	112.15	1042	1042;940	189												2	2
Q5SSJ5;Q5SSJ5-2;Q5SSJ5-3;B0QZK4;Q5SWC8;B0QZK9;B0QZK8;Q5SSJ5-5	Q5SSJ5;Q5SSJ5-2;Q5SSJ5-3;B0QZK4;Q5SWC8	30;28;24;23;20;2;2;2	30;28;24;23;20;2;2;2	30;28;24;23;20;2;2;2	Heterochromatin protein 1-binding protein 3	HP1BP3	8.82181	0.651021	sp|Q5SSJ5|HP1B3_HUMAN Heterochromatin protein 1-binding protein 3 OS=Homo sapiens OX=9606 GN=HP1BP3 PE=1 SV=1;sp|Q5SSJ5-2|HP1B3_HUMAN Isoform 2 of Heterochromatin protein 1-binding protein 3 OS=Homo sapiens OX=9606 GN=HP1BP3;sp|Q5SSJ5-3|HP1B3_HUMAN Isoform	8	30	30	30	21	27	21	27	21	27	40.9	40.9	40.9	61.206	553	553;515;401;253;278;75;124;133	167							1	1	3	22	11											1	1
P14625;H0YIV0;Q96GW1;A0A1W2PRR1;Q58FF3;F8W026	P14625	36;9;8;8;6;3	34;9;6;6;6;1	34;9;6;6;6;1	Endoplasmin	HSP90B1	9.22412	0.649588	sp|P14625|ENPL_HUMAN Endoplasmin OS=Homo sapiens OX=9606 GN=HSP90B1 PE=1 SV=1	6	36	34	34	28	34	26	32	26	32	35	33.3	33.3	92.468	803	803;147;315;315;399;48	171	2	2							5	10	28	23	6			3	2	1				1
A0A087WUQ6;P07203;A0A2R8Y6B6;P07203-2	A0A087WUQ6;P07203;A0A2R8Y6B6	7;7;6;3	7;7;6;3	7;7;6;3	Glutathione peroxidase;Glutathione peroxidase 1	GPX1	7.96864	0.648763	tr|A0A087WUQ6|A0A087WUQ6_HUMAN Glutathione peroxidase OS=Homo sapiens OX=9606 GN=GPX1 PE=1 SV=1;sp|P07203|GPX1_HUMAN Glutathione peroxidase 1 OS=Homo sapiens OX=9606 GN=GPX1 PE=1 SV=4;tr|A0A2R8Y6B6|A0A2R8Y6B6_HUMAN Glutathione peroxidase 1 OS=Homo sapiens	4	7	7	7	4	7	4	7	4	7	48	48	48	21.938	202	202;203;157;98	170		1	4														2	7	1
Q0ZGT2;H7BXY5;Q0ZGT2-3	Q0ZGT2;H7BXY5;Q0ZGT2-3	55;49;47	55;49;47	0;0;0	Nexilin	NEXN	9.48813	0.64742	sp|Q0ZGT2|NEXN_HUMAN Nexilin OS=Homo sapiens OX=9606 GN=NEXN PE=1 SV=1;tr|H7BXY5|H7BXY5_HUMAN Nexilin (Fragment) OS=Homo sapiens OX=9606 GN=NEXN PE=1 SV=1;sp|Q0ZGT2-3|NEXN_HUMAN Isoform 3 of Nexilin OS=Homo sapiens OX=9606 GN=NEXN	3	55	55	0	44	53	44	53	0	0	53.9	53.9	0	80.657	675	675;576;613	171									23	28	56	7	3									1	1
Q9ULV4;Q9ULV4-2;Q9ULV4-3;B4E3S0;H0YHL7;F8W1H8;F8VUX3;F8VSA4;F8VRE9;F8VTT6;F8VVB7;F8VV53;J3QLV6;J3KSS5;Q6QEF8-4;Q6QEF8-3;Q6QEF8-2;Q6QEF8-5;Q6QEF8	Q9ULV4;Q9ULV4-2;Q9ULV4-3;B4E3S0;H0YHL7	34;34;34;28;19;8;8;8;8;8;8;6;2;2;2;2;2;2;2	34;34;34;28;19;8;8;8;8;8;8;6;2;2;2;2;2;2;2	34;34;34;28;19;8;8;8;8;8;8;6;2;2;2;2;2;2;2	Coronin-1C;Coronin	CORO1C	9.7754	0.642413	sp|Q9ULV4|COR1C_HUMAN Coronin-1C OS=Homo sapiens OX=9606 GN=CORO1C PE=1 SV=1;sp|Q9ULV4-2|COR1C_HUMAN Isoform 2 of Coronin-1C OS=Homo sapiens OX=9606 GN=CORO1C;sp|Q9ULV4-3|COR1C_HUMAN Isoform 3 of Coronin-1C OS=Homo sapiens OX=9606 GN=CORO1C;tr|B4E3S0|B4E3S	19	34	34	34	26	34	26	34	26	34	54	54	54	53.248	474	474;480;527;369;165;151;159;162;163;169;181;125;432;471;237;285;286;472;472	166				3	5	8	35	33	17	17	12	10	2						5	6	8	48	45
O75781-2;O75781;A0A087WWY4;A0A087WTK8	O75781-2;O75781	4;4;1;1	4;4;1;1	4;4;1;1	Paralemmin-1	PALM	7.17393	0.637486	sp|O75781-2|PALM_HUMAN Isoform 2 of Paralemmin-1 OS=Homo sapiens OX=9606 GN=PALM;sp|O75781|PALM_HUMAN Paralemmin-1 OS=Homo sapiens OX=9606 GN=PALM PE=1 SV=2	4	4	4	4	1	4	1	4	1	4	14.9	14.9	14.9	37.157	343	343;387;198;242	189									1
F8WCJ1;C9J7B5;C9J4W5;I3L397;I3L504;Q9GZV4;P63241;P63241-2;Q6IS14	F8WCJ1;C9J7B5;C9J4W5;I3L397;I3L504;Q9GZV4;P63241;P63241-2;Q6IS14	3;3;3;3;3;3;3;3;2	3;3;3;3;3;3;3;3;2	3;3;3;3;3;3;3;3;2	Eukaryotic translation initiation factor 5A;Eukaryotic translation initiation factor 5A-2;Eukaryotic translation initiation factor 5A-1;Eukaryotic translation initiation factor 5A-1-like	EIF5A2;EIF5A;EIF5AL1	7.73114	0.637466	tr|F8WCJ1|F8WCJ1_HUMAN Eukaryotic translation initiation factor 5A OS=Homo sapiens OX=9606 GN=EIF5A2 PE=1 SV=1;tr|C9J7B5|C9J7B5_HUMAN Eukaryotic translation initiation factor 5A OS=Homo sapiens OX=9606 GN=EIF5A2 PE=1 SV=1;tr|C9J4W5|C9J4W5_HUMAN Eukaryotic	9	3	3	3	3	2	3	2	3	2	37.1	37.1	37.1	11.687	105	105;109;115;146;186;153;154;184;154	152		3															3
E9PH64;Q9Y6M9;A0A3B3IT57;E7EWZ0;E9PF49	E9PH64;Q9Y6M9;A0A3B3IT57;E7EWZ0;E9PF49	10;10;8;8;8	10;10;8;8;8	10;10;8;8;8	NADH dehydrogenase [ubiquinone] 1 beta subcomplex subunit 9	NDUFB9	8.47417	0.636611	tr|E9PH64|E9PH64_HUMAN NADH dehydrogenase [ubiquinone] 1 beta subcomplex subunit 9 OS=Homo sapiens OX=9606 GN=NDUFB9 PE=1 SV=1;sp|Q9Y6M9|NDUB9_HUMAN NADH dehydrogenase [ubiquinone] 1 beta subcomplex subunit 9 OS=Homo sapiens OX=9606 GN=NDUFB9 PE=1 SV=3;tr|	5	10	10	10	9	10	9	10	9	10	72.6	72.6	72.6	20.383	168	168;179;138;178;221	155		1	11															12	1
P60903	P60903	4	4	4	Protein S100-A10	S100A10	7.72665	0.635962	sp|P60903|S10AA_HUMAN Protein S100-A10 OS=Homo sapiens OX=9606 GN=S100A10 PE=1 SV=2	1	4	4	4	2	4	2	4	2	4	26.8	26.8	26.8	11.203	97	97	168	2															4
O00232;O00232-2	O00232;O00232-2	5;3	5;3	5;3	26S proteasome non-ATPase regulatory subunit 12	PSMD12	7.20161	0.634256	sp|O00232|PSD12_HUMAN 26S proteasome non-ATPase regulatory subunit 12 OS=Homo sapiens OX=9606 GN=PSMD12 PE=1 SV=3;sp|O00232-2|PSD12_HUMAN Isoform 2 of 26S proteasome non-ATPase regulatory subunit 12 OS=Homo sapiens OX=9606 GN=PSMD12	2	5	5	5	2	5	2	5	2	5	16.4	16.4	16.4	52.904	456	456;436	183								2														1	5
P27797;K7EJB9;K7EL50	P27797;K7EJB9	10;7;1	10;7;1	10;7;1	Calreticulin	CALR	8.28117	0.630177	sp|P27797|CALR_HUMAN Calreticulin OS=Homo sapiens OX=9606 GN=CALR PE=1 SV=1;tr|K7EJB9|K7EJB9_HUMAN Calreticulin (Fragment) OS=Homo sapiens OX=9606 GN=CALR PE=1 SV=1	3	10	10	10	9	9	9	9	9	9	30.7	30.7	30.7	48.141	417	417;247;163	170								11	1							1					1	4	12
Q8WUP2;Q8WUP2-3;Q8WUP2-2;E7EWE8;D6RAI6;E7EPI5;E7EN81;D6R9V9;D6R9I4;D6RA19	Q8WUP2;Q8WUP2-3;Q8WUP2-2;E7EWE8	9;8;8;5;2;2;2;1;1;1	9;8;8;5;2;2;2;1;1;1	9;8;8;5;2;2;2;1;1;1	Filamin-binding LIM protein 1	FBLIM1	7.7459	0.629446	sp|Q8WUP2|FBLI1_HUMAN Filamin-binding LIM protein 1 OS=Homo sapiens OX=9606 GN=FBLIM1 PE=1 SV=2;sp|Q8WUP2-3|FBLI1_HUMAN Isoform 3 of Filamin-binding LIM protein 1 OS=Homo sapiens OX=9606 GN=FBLIM1;sp|Q8WUP2-2|FBLI1_HUMAN Isoform 2 of Filamin-binding LIM pr	10	9	9	9	5	9	5	9	5	9	32.7	32.7	32.7	40.669	373	373;276;374;144;78;104;144;30;31;34	168							2	6														4	8
Q15293-2;Q15293	Q15293-2;Q15293	4;4	4;4	4;4	Reticulocalbin-1	RCN1	8.11321	0.629293	sp|Q15293-2|RCN1_HUMAN Isoform 2 of Reticulocalbin-1 OS=Homo sapiens OX=9606 GN=RCN1;sp|Q15293|RCN1_HUMAN Reticulocalbin-1 OS=Homo sapiens OX=9606 GN=RCN1 PE=1 SV=1	2	4	4	4	4	4	4	4	4	4	22.1	22.1	22.1	33.026	280	280;331	162						4															5
Q9NXF1-2;Q9NXF1;A0A0A0MSR3	Q9NXF1-2;Q9NXF1	16;16;6	16;16;6	16;16;6	Testis-expressed sequence 10 protein	TEX10	8.24657	0.627296	sp|Q9NXF1-2|TEX10_HUMAN Isoform 2 of Testis-expressed protein 10 OS=Homo sapiens OX=9606 GN=TEX10;sp|Q9NXF1|TEX10_HUMAN Testis-expressed protein 10 OS=Homo sapiens OX=9606 GN=TEX10 PE=1 SV=2	3	16	16	16	11	16	11	16	11	16	18.8	18.8	18.8	103.91	913	913;929;171	168										2	11	1
A0A0C4DG40;Q8NF91-4;E7ENN3;Q8NF91;Q8NF91-8;Q8NF91-2;H0Y325;H0Y326;Q8NF91-11;F8WAI0;Q8NF91-9;Q8NF91-3;Q5JV20;A0A5F9ZH86;A0A5F9ZHE1;A0A5F9ZH87;A0A5F9ZHB2;F5H6R8;F5GZ83;Q8NF91-7	A0A0C4DG40;Q8NF91-4;E7ENN3;Q8NF91;Q8NF91-8;Q8NF91-2	44;44;43;43;41;41;17;14;13;11;11;11;10;7;7;6;5;3;2;2	44;44;43;43;41;41;17;14;13;11;11;11;10;7;7;6;5;3;2;2	43;43;42;42;40;40;16;13;12;10;10;10;9;6;6;5;4;3;2;2	Nesprin-1	SYNE1	8.94531	0.626889	tr|A0A0C4DG40|A0A0C4DG40_HUMAN Nesprin-1 OS=Homo sapiens OX=9606 GN=SYNE1 PE=1 SV=1;sp|Q8NF91-4|SYNE1_HUMAN Isoform 4 of Nesprin-1 OS=Homo sapiens OX=9606 GN=SYNE1;tr|E7ENN3|E7ENN3_HUMAN Nesprin-1 OS=Homo sapiens OX=9606 GN=SYNE1 PE=1 SV=2;sp|Q8NF91|SYNE1_	20	44	44	43	28	42	28	42	28	41	5.4	5.4	5.3	1005.2	8749	8749;8749;8392;8797;3212;3321;1654;1355;1139;975;977;982;952;510;635;542;591;242;195;5580	173							1	1	1				1	5	29							1	1
Q9Y221;J3QLW7;Q9Y221-2;J3QRD6;J3QRR4	Q9Y221;J3QLW7;Q9Y221-2	6;5;5;2;2	6;5;5;2;2	6;5;5;2;2	60S ribosome subunit biogenesis protein NIP7 homolog	NIP7	8.22342	0.620225	sp|Q9Y221|NIP7_HUMAN 60S ribosome subunit biogenesis protein NIP7 homolog OS=Homo sapiens OX=9606 GN=NIP7 PE=1 SV=1;tr|J3QLW7|J3QLW7_HUMAN 60S ribosome subunit biogenesis protein NIP7 homolog OS=Homo sapiens OX=9606 GN=NIP7 PE=1 SV=1;sp|Q9Y221-2|NIP7_HUMAN	5	6	6	6	5	5	5	5	5	5	41.1	41.1	41.1	20.462	180	180;110;133;70;79	144		7	4														7	1
P17568	P17568	5	5	5	NADH dehydrogenase [ubiquinone] 1 beta subcomplex subunit 7	NDUFB7	7.8841	0.619307	sp|P17568|NDUB7_HUMAN NADH dehydrogenase [ubiquinone] 1 beta subcomplex subunit 7 OS=Homo sapiens OX=9606 GN=NDUFB7 PE=1 SV=4	1	5	5	5	4	5	4	5	4	5	32.8	32.8	32.8	16.402	137	137	158		4															5
Q969Q0	Q969Q0	17	3	3	60S ribosomal protein L36a-like	RPL36AL	8.95693	0.619066	sp|Q969Q0|RL36L_HUMAN 60S ribosomal protein L36a-like OS=Homo sapiens OX=9606 GN=RPL36AL PE=1 SV=3	1	17	3	3	16	16	3	3	3	3	55.7	10.4	10.4	12.469	106	106	150	4	4	2	1												3	4	1	1	1
Q4L180-5;Q4L180-3;Q4L180-7;Q4L180-2;Q4L180;C9JYJ6;Q4L180-6;H7C4M0	Q4L180-5;Q4L180-3;Q4L180-7;Q4L180-2;Q4L180;C9JYJ6;Q4L180-6	22;22;22;22;22;21;18;1	22;22;22;22;22;21;18;1	22;22;22;22;22;21;18;1	Filamin A-interacting protein 1-like	FILIP1L	8.27831	0.616126	sp|Q4L180-5|FIL1L_HUMAN Isoform 5 of Filamin A-interacting protein 1-like OS=Homo sapiens OX=9606 GN=FILIP1L;sp|Q4L180-3|FIL1L_HUMAN Isoform 3 of Filamin A-interacting protein 1-like OS=Homo sapiens OX=9606 GN=FILIP1L;sp|Q4L180-7|FIL1L_HUMAN Isoform 7 of F	8	22	22	22	12	22	12	22	12	22	26.5	26.5	26.5	99.924	873	873;893;895;1133;1135;837;711;148	174											3	15
Q96AQ6-2;Q96AQ6;Q96AQ6-3	Q96AQ6-2;Q96AQ6;Q96AQ6-3	8;8;6	8;8;6	8;8;6	Pre-B-cell leukemia transcription factor-interacting protein 1	PBXIP1	7.86596	0.616021	sp|Q96AQ6-2|PBIP1_HUMAN Isoform 2 of Pre-B-cell leukemia transcription factor-interacting protein 1 OS=Homo sapiens OX=9606 GN=PBXIP1;sp|Q96AQ6|PBIP1_HUMAN Pre-B-cell leukemia transcription factor-interacting protein 1 OS=Homo sapiens OX=9606 GN=PBXIP1 PE=	3	8	8	8	4	8	4	8	4	8	12.7	12.7	12.7	77.683	702	702;731;662	177									1	1	4	4	1
O75534-2;O75534;O75534-3;O75534-4;E9PLT0;E9PKN4;E9PLD4	O75534-2;O75534;O75534-3;O75534-4;E9PLT0	7;7;7;7;5;1;1	7;7;7;7;5;1;1	7;7;7;7;5;1;1	Cold shock domain-containing protein E1	CSDE1	7.22178	0.61564	sp|O75534-2|CSDE1_HUMAN Isoform 2 of Cold shock domain-containing protein E1 OS=Homo sapiens OX=9606 GN=CSDE1;sp|O75534|CSDE1_HUMAN Cold shock domain-containing protein E1 OS=Homo sapiens OX=9606 GN=CSDE1 PE=1 SV=2;sp|O75534-3|CSDE1_HUMAN Isoform 3 of Cold	7	7	7	7	3	6	3	6	3	6	10	10	10	85.746	767	767;798;813;844;668;46;94	178											3
Q6UWP8	Q6UWP8	3	3	3	Suprabasin	SBSN	7.36288	0.609153	sp|Q6UWP8|SBSN_HUMAN Suprabasin OS=Homo sapiens OX=9606 GN=SBSN PE=1 SV=2	1	3	3	3	0	3	0	3	0	3	18.3	18.3	18.3	60.54	590	590	207																			1	1	1	1	3
P15259;P18669;Q8N0Y7	P15259;P18669	6;6;2	6;6;2	6;6;2	Phosphoglycerate mutase 2;Phosphoglycerate mutase 1	PGAM2;PGAM1	7.72277	0.604393	sp|P15259|PGAM2_HUMAN Phosphoglycerate mutase 2 OS=Homo sapiens OX=9606 GN=PGAM2 PE=1 SV=3;sp|P18669|PGAM1_HUMAN Phosphoglycerate mutase 1 OS=Homo sapiens OX=9606 GN=PGAM1 PE=1 SV=2	3	6	6	6	6	3	6	3	6	3	15.4	15.4	15.4	28.766	253	253;254;254	142			1	7														1	4
E7EMV2;E7ESP9;P07197;P07197-2	E7EMV2;E7ESP9;P07197	16;16;16;5	11;11;11;0	11;11;11;0	Neurofilament medium polypeptide	NEFM	8.23156	0.602441	tr|E7EMV2|E7EMV2_HUMAN 160 kDa neurofilament protein OS=Homo sapiens OX=9606 GN=NEFM PE=1 SV=1;tr|E7ESP9|E7ESP9_HUMAN 160 kDa neurofilament protein OS=Homo sapiens OX=9606 GN=NEFM PE=1 SV=1;sp|P07197|NFM_HUMAN Neurofilament medium polypeptide OS=Homo sapie	4	16	11	11	10	16	7	11	7	11	22.9	18.3	18.3	78.881	698	698;877;916;540	170				2	2	3	6	3	2	1	2	2	5							1	4	13	9
P09543-2;P09543;K7ERC4;K7EN66;C9K0L8;K7ERZ0	P09543-2;P09543	9;9;4;3;3;3	9;9;4;3;3;3	9;9;4;3;3;3	2,3-cyclic-nucleotide 3-phosphodiesterase	CNP	7.97896	0.59861	sp|P09543-2|CN37_HUMAN Isoform CNPI of 2,3-cyclic-nucleotide 3-phosphodiesterase OS=Homo sapiens OX=9606 GN=CNP;sp|P09543|CN37_HUMAN 2,3-cyclic-nucleotide 3-phosphodiesterase OS=Homo sapiens OX=9606 GN=CNP PE=1 SV=2	6	9	9	9	5	8	5	8	5	8	25.4	25.4	25.4	45.098	401	401;421;164;120;144;153	159						5	5														2	9
Q9BY77;F6VRR5;Q9BY77-2;F8WCX5;Q8WUT1;Q6R954;F8WEE2	Q9BY77;F6VRR5;Q9BY77-2;F8WCX5	9;8;8;5;4;3;3	9;8;8;5;4;3;3	9;8;8;5;4;3;3	Polymerase delta-interacting protein 3	POLDIP3	7.79958	0.597157	sp|Q9BY77|PDIP3_HUMAN Polymerase delta-interacting protein 3 OS=Homo sapiens OX=9606 GN=POLDIP3 PE=1 SV=2;tr|F6VRR5|F6VRR5_HUMAN Polymerase delta-interacting protein 3 OS=Homo sapiens OX=9606 GN=POLDIP3 PE=1 SV=1;sp|Q9BY77-2|PDIP3_HUMAN Isoform 2 of Polyme	7	9	9	9	4	9	4	9	4	9	26.8	26.8	26.8	46.089	421	421;438;392;281;229;185;189	170							4	3														10	2
P62701	P62701	26	26	10	40S ribosomal protein S4, X isoform	RPS4X	10.1071	0.597013	sp|P62701|RS4X_HUMAN 40S ribosomal protein S4, X isoform OS=Homo sapiens OX=9606 GN=RPS4X PE=1 SV=2	1	26	26	10	23	26	23	26	8	10	64.3	64.3	28.9	29.597	263	263	159	4	5	11	43	22	11	9	1	3	2	2	2	2	1	1	5	4	13	46	24	13	11	3
Q13523;H0YDJ3	Q13523;H0YDJ3	24;14	24;14	24;14	Serine/threonine-protein kinase PRP4 homolog	PRPF4B	8.54009	0.592857	sp|Q13523|PRP4B_HUMAN Serine/threonine-protein kinase PRP4 homolog OS=Homo sapiens OX=9606 GN=PRPF4B PE=1 SV=3;tr|H0YDJ3|H0YDJ3_HUMAN PRP4 pre-mRNA-processing factor 4 homolog (Fragment) OS=Homo sapiens OX=9606 GN=PRPF4B PE=1 SV=1	2	24	24	24	15	23	15	23	15	23	22.2	22.2	22.2	116.99	1007	1007;587	173							1						15	3	2
P22307-6;P22307-2;P22307-4;P22307-7;P22307-8;P22307;H0YF61	P22307-6;P22307-2;P22307-4;P22307-7;P22307-8;P22307	3;3;3;3;3;3;1	3;3;3;3;3;3;1	3;3;3;3;3;3;1	Non-specific lipid-transfer protein	SCP2	7.42338	0.591717	sp|P22307-6|NLTP_HUMAN Isoform 6 of Non-specific lipid-transfer protein OS=Homo sapiens OX=9606 GN=SCP2;sp|P22307-2|NLTP_HUMAN Isoform SCP2 of Non-specific lipid-transfer protein OS=Homo sapiens OX=9606 GN=SCP2;sp|P22307-4|NLTP_HUMAN Isoform 4 of Non-speci	7	3	3	3	2	3	2	3	2	3	23.6	23.6	23.6	15.079	140	140;143;466;503;523;547;140	161	2															3
Q5VWC4;P55036;H0Y3Y9;A6PVX3;P55036-2;H0Y561	Q5VWC4;P55036;H0Y3Y9;A6PVX3;P55036-2	4;4;2;2;2;1	4;4;2;2;2;1	4;4;2;2;2;1	26S proteasome non-ATPase regulatory subunit 4	PSMD4	7.70104	0.591143	tr|Q5VWC4|Q5VWC4_HUMAN 26S proteasome non-ATPase regulatory subunit 4 OS=Homo sapiens OX=9606 GN=PSMD4 PE=1 SV=1;sp|P55036|PSMD4_HUMAN 26S proteasome non-ATPase regulatory subunit 4 OS=Homo sapiens OX=9606 GN=PSMD4 PE=1 SV=1;tr|H0Y3Y9|H0Y3Y9_HUMAN 26S prot	6	4	4	4	3	4	3	4	3	4	14.5	14.5	14.5	41.079	380	380;377;193;203;268;84	164							3															4
Q03135;E9PCT5	Q03135;E9PCT5	12;9	12;9	5;2	Caveolin-1;Caveolin	CAV1	10.0907	0.59014	sp|Q03135|CAV1_HUMAN Caveolin-1 OS=Homo sapiens OX=9606 GN=CAV1 PE=1 SV=4;tr|E9PCT5|E9PCT5_HUMAN Caveolin OS=Homo sapiens OX=9606 GN=CAV1 PE=1 SV=1	2	12	12	5	10	12	10	12	5	5	62.4	62.4	23.6	20.471	178	178;167	158	3	18	17	10	9	5	3						2	3	6	4	21	16	9	9	3	2
Q9BRX9;H0YIE8;G3V221;F8VSE4	Q9BRX9;H0YIE8	7;4;2;2	7;4;2;2	7;4;2;2	WD repeat domain-containing protein 83	WDR83	7.54174	0.589109	sp|Q9BRX9|WDR83_HUMAN WD repeat domain-containing protein 83 OS=Homo sapiens OX=9606 GN=WDR83 PE=1 SV=1;tr|H0YIE8|H0YIE8_HUMAN WD repeat domain-containing protein 83 (Fragment) OS=Homo sapiens OX=9606 GN=WDR83 PE=1 SV=1	4	7	7	7	7	4	7	4	7	4	21.6	21.6	21.6	34.342	315	315;211;71;153	141					8	1														5
P00338;P00338-3;P00338-5;P00338-2;F5GXH2;F5GYU2;F5GXY2;P00338-4	P00338;P00338-3;P00338-5;P00338-2;F5GXH2;F5GYU2;F5GXY2;P00338-4	4;4;3;3;2;2;2;2	3;3;2;2;2;2;2;1	3;3;2;2;2;2;2;1	L-lactate dehydrogenase A chain	LDHA	7.53037	0.587748	sp|P00338|LDHA_HUMAN L-lactate dehydrogenase A chain OS=Homo sapiens OX=9606 GN=LDHA PE=1 SV=2;sp|P00338-3|LDHA_HUMAN Isoform 3 of L-lactate dehydrogenase A chain OS=Homo sapiens OX=9606 GN=LDHA;sp|P00338-5|LDHA_HUMAN Isoform 5 of L-lactate dehydrogenase A	8	4	3	3	4	3	3	2	3	2	13.6	9.9	9.9	36.688	332	332;361;241;274;114;144;156;274	155				1	3														2	2
Q4VB86;A0A2R8YD30;P11171-4;P11171-3;P11171-2;P11171;A0A2R8Y7Y3;A0A2U3TZH6;A0A3B3ITP0;P11171-6;P11171-5;A0A2R8Y420;A0A2R8YCW8;A0A2R8Y5G2;A0A2R8Y5Z6;P11171-7;A0A2R8Y7N0;A0A2R8YFR9;A0A2R8Y6G5;A0A2R8Y570;A0A3B3IU06;A0A2R8Y4N6;A0A2R8Y6D0;A0A3B3IUD6;A0A1B0GWG0;A0A2R8Y5C8;A0A2R8Y783;A0A2R8Y6T6;A0A3B3ITC5	Q4VB86;A0A2R8YD30;P11171-4;P11171-3;P11171-2;P11171;A0A2R8Y7Y3;A0A2U3TZH6;A0A3B3ITP0;P11171-6;P11171-5;A0A2R8Y420;A0A2R8YCW8;A0A2R8Y5G2;A0A2R8Y5Z6;P11171-7;A0A2R8Y7N0;A0A2R8YFR9;A0A2R8Y6G5;A0A2R8Y570;A0A3B3IU06	11;11;11;11;11;11;10;10;9;9;9;7;7;7;7;7;6;6;6;6;6;5;5;5;4;2;2;1;1	11;11;11;11;11;11;10;10;9;9;9;7;7;7;7;7;6;6;6;6;6;5;5;5;4;2;2;1;1	11;11;11;11;11;11;10;10;9;9;9;7;7;7;7;7;6;6;6;6;6;5;5;5;4;2;2;1;1	Protein 4.1	EPB41	7.90318	0.58585	tr|Q4VB86|Q4VB86_HUMAN Band 4.1 OS=Homo sapiens OX=9606 GN=EPB41 PE=1 SV=2;tr|A0A2R8YD30|A0A2R8YD30_HUMAN Band 4.1 OS=Homo sapiens OX=9606 GN=EPB41 PE=1 SV=1;sp|P11171-4|EPB41_HUMAN Isoform 4 of Protein 4.1 OS=Homo sapiens OX=9606 GN=EPB41;sp|P11171-3|EPB4	29	11	11	11	6	10	6	10	6	10	19.5	19.5	19.5	69.889	622	622;655;588;641;831;864;601;841;542;566;775;544;748;782;787;720;565;675;680;766;807;387;542;607;483;227;310;364;481	177										6	5
P13489;H0YCR7;E9PMJ3;E9PLZ3;E9PIM9;E9PMA9;E9PMN0;E9PIK5	P13489;H0YCR7	7;4;3;3;3;2;2;2	7;4;3;3;3;2;2;2	7;4;3;3;3;2;2;2	Ribonuclease inhibitor	RNH1	7.83934	0.585221	sp|P13489|RINI_HUMAN Ribonuclease inhibitor OS=Homo sapiens OX=9606 GN=RNH1 PE=1 SV=2;tr|H0YCR7|H0YCR7_HUMAN Ribonuclease inhibitor (Fragment) OS=Homo sapiens OX=9606 GN=RNH1 PE=1 SV=1	8	7	7	7	3	7	3	7	3	7	20.2	20.2	20.2	49.973	461	461;285;189;194;199;77;168;181	177							3															7
Q9H7N4	Q9H7N4	11	11	11	Splicing factor, arginine/serine-rich 19	SCAF1	7.81747	0.580975	sp|Q9H7N4|SFR19_HUMAN Splicing factor, arginine/serine-rich 19 OS=Homo sapiens OX=9606 GN=SCAF1 PE=1 SV=3	1	11	11	11	4	11	4	11	4	11	11	11	11	139.27	1312	1312	180													5		1
Q5M775-4;Q5M775;Q5M775-5;Q5M775-3;Q5M775-2;J3KSG2;J3QQM0;J3QS22;J3KRN9	Q5M775-4;Q5M775;Q5M775-5;Q5M775-3;Q5M775-2;J3KSG2	18;18;11;11;11;10;3;1;1	18;18;11;11;11;10;3;1;1	18;18;11;11;11;10;3;1;1	Cytospin-B	SPECC1	8.06324	0.579829	sp|Q5M775-4|CYTSB_HUMAN Isoform 4 of Cytospin-B OS=Homo sapiens OX=9606 GN=SPECC1;sp|Q5M775|CYTSB_HUMAN Cytospin-B OS=Homo sapiens OX=9606 GN=SPECC1 PE=1 SV=1;sp|Q5M775-5|CYTSB_HUMAN Isoform 5 of Cytospin-B OS=Homo sapiens OX=9606 GN=SPECC1;sp|Q5M775-3|CYT	9	18	18	18	8	17	8	17	8	17	20.1	20.1	20.1	110.24	987	987;1068;703;709;790;534;202;132;167	177											1	8	5
P62140;E7ETD8;C9JP48;C9J9S3	P62140;E7ETD8	17;9;6;5	17;9;6;5	6;1;3;3	Serine/threonine-protein phosphatase PP1-beta catalytic subunit;Serine/threonine-protein phosphatase	PPP1CB	8.73407	0.579365	sp|P62140|PP1B_HUMAN Serine/threonine-protein phosphatase PP1-beta catalytic subunit OS=Homo sapiens OX=9606 GN=PPP1CB PE=1 SV=3;tr|E7ETD8|E7ETD8_HUMAN Serine/threonine-protein phosphatase (Fragment) OS=Homo sapiens OX=9606 GN=PPP1CB PE=1 SV=1	4	17	17	6	12	15	12	15	5	5	52	52	20.5	37.186	327	327;169;138;125	165				1	15	8													1	18	14	2
Q14195-2;Q14195;H0YBT4	Q14195-2;Q14195;H0YBT4	12;10;6	12;10;6	8;6;2	Dihydropyrimidinase-related protein 3	DPYSL3	8.58573	0.578743	sp|Q14195-2|DPYL3_HUMAN Isoform LCRMP-4 of Dihydropyrimidinase-related protein 3 OS=Homo sapiens OX=9606 GN=DPYSL3;sp|Q14195|DPYL3_HUMAN Dihydropyrimidinase-related protein 3 OS=Homo sapiens OX=9606 GN=DPYSL3 PE=1 SV=1;tr|H0YBT4|H0YBT4_HUMAN Dihydropyrimid	3	12	12	8	7	9	7	9	3	6	21.8	21.8	16.4	73.91	684	684;570;209	181						1			4	5	1					1	1	1	1	1	1	1	1
A0A5H1ZRS9;A2NJV5;A0A0A0MRZ7;A0A075B6S2;A0A5H1ZRS2;A0A087X0Q4;A0A075B6S6;A0A075B6P5;A0A087WW87;P06310;P01615;P01614	A0A5H1ZRS9;A2NJV5;A0A0A0MRZ7;A0A075B6S2	3;3;3;3;1;1;1;1;1;1;1;1	3;3;3;3;1;1;1;1;1;1;1;1	2;2;2;2;1;1;1;1;1;1;1;1	tr|A0A5H1ZRS9|A0A5H1ZRS9_HUMAN Immunoglobulin kappa variable 2D-29	IGKV A18;IGKV2D-26;IGKV2D-29	9.14404	0.572873	tr|A0A5H1ZRS9|A0A5H1ZRS9_HUMAN Immunoglobulin kappa variable 2D-29 OS=Homo sapiens OX=9606 GN=IGKV2D-29 PE=1 SV=1;sp|A2NJV5|KV229_HUMAN Immunoglobulin kappa variable 2-29 OS=Homo sapiens OX=9606 GN=IGKV2-29 PE=3 SV=2;sp|A0A0A0MRZ7|KVD26_HUMAN Immunoglobuli	12	3	3	2	3	3	3	3	2	2	19.6	19.6	19.6	11.192	102	102;120;120;120;102;104;120;120;121;120;120;121	150	1	1	4	2												1	1	3	2
Q9ULX9-2;Q9ULX9;B0QY71;B0QY70;O60675;O15525;I3L2F8	Q9ULX9-2;Q9ULX9;B0QY71;B0QY70	5;5;3;3;2;2;1	5;5;3;3;2;2;1	5;5;3;3;2;2;1	Transcription factor MafF	MAFF	7.82121	0.571389	sp|Q9ULX9-2|MAFF_HUMAN Isoform 2 of Transcription factor MafF OS=Homo sapiens OX=9606 GN=MAFF;sp|Q9ULX9|MAFF_HUMAN Transcription factor MafF OS=Homo sapiens OX=9606 GN=MAFF PE=1 SV=2;tr|B0QY71|B0QY71_HUMAN Transcription factor MafF (Fragment) OS=Homo sapie	7	5	5	5	2	5	2	5	2	5	45.9	45.9	45.9	14.569	135	135;164;93;125;156;162;98	169		2	1														5	1
Q32P28-4;Q32P28;Q32P28-3;H7C2W6;Q32P28-2	Q32P28-4;Q32P28;Q32P28-3	6;6;6;2;1	6;6;6;2;1	6;6;6;2;1	Prolyl 3-hydroxylase 1	LEPRE1	7.6066	0.567464	sp|Q32P28-4|P3H1_HUMAN Isoform 4 of Prolyl 3-hydroxylase 1 OS=Homo sapiens OX=9606 GN=P3H1;sp|Q32P28|P3H1_HUMAN Prolyl 3-hydroxylase 1 OS=Homo sapiens OX=9606 GN=P3H1 PE=1 SV=2;sp|Q32P28-3|P3H1_HUMAN Isoform 3 of Prolyl 3-hydroxylase 1 OS=Homo sapiens OX=9	5	6	6	6	4	5	4	5	4	5	11.5	11.5	11.5	78.921	697	697;736;804;222;363	167											4
O43242;O43242-2;H0YGV8	O43242;O43242-2	15;12;2	15;12;2	15;12;2	26S proteasome non-ATPase regulatory subunit 3	PSMD3	7.88096	0.565453	sp|O43242|PSMD3_HUMAN 26S proteasome non-ATPase regulatory subunit 3 OS=Homo sapiens OX=9606 GN=PSMD3 PE=1 SV=2;sp|O43242-2|PSMD3_HUMAN Isoform 2 of 26S proteasome non-ATPase regulatory subunit 3 OS=Homo sapiens OX=9606 GN=PSMD3	3	15	15	15	8	14	8	14	8	14	31.5	31.5	31.5	60.977	534	534;356;117	173									9													2
P27658;A0A087WZI0;C9JTN9	P27658;A0A087WZI0	11;7;3	11;7;3	11;7;3	Collagen alpha-1(VIII) chain;Vastatin	COL8A1	8.72698	0.562239	sp|P27658|CO8A1_HUMAN Collagen alpha-1(VIII) chain OS=Homo sapiens OX=9606 GN=COL8A1 PE=1 SV=2;tr|A0A087WZI0|A0A087WZI0_HUMAN Collagen alpha-1(VIII) chain (Fragment) OS=Homo sapiens OX=9606 GN=COL8A1 PE=1 SV=1	3	11	11	11	5	11	5	11	5	11	10.6	10.6	10.6	73.363	744	744;202;113	182	2								1	3	6	2	2	1	1	3	1				1	1	1
P46939;P46939-2;P46939-4;Q5T097	P46939;P46939-2;P46939-4	7;7;4;1	7;7;4;1	7;7;4;1	Utrophin	UTRN	7.43077	0.560615	sp|P46939|UTRO_HUMAN Utrophin OS=Homo sapiens OX=9606 GN=UTRN PE=1 SV=2;sp|P46939-2|UTRO_HUMAN Isoform 2 of Utrophin OS=Homo sapiens OX=9606 GN=UTRN;sp|P46939-4|UTRO_HUMAN Isoform Up140 of Utrophin OS=Homo sapiens OX=9606 GN=UTRN	4	7	7	7	6	5	6	5	6	5	2.5	2.5	2.5	394.46	3433	3433;3438;1347;988	160															6
Q6P1M0;Q6P1M0-2	Q6P1M0;Q6P1M0-2	5;3	5;3	5;3	Long-chain fatty acid transport protein 4	SLC27A4	7.08534	0.551982	sp|Q6P1M0|S27A4_HUMAN Long-chain fatty acid transport protein 4 OS=Homo sapiens OX=9606 GN=SLC27A4 PE=1 SV=1;sp|Q6P1M0-2|S27A4_HUMAN Isoform 2 of Long-chain fatty acid transport protein 4 OS=Homo sapiens OX=9606 GN=SLC27A4	2	5	5	5	1	4	1	4	1	4	9.3	9.3	9.3	72.063	643	643;237	192									1
Q9NP72;Q9NP72-2;A0A087X163;Q9NP72-3;Q5W0J0;H0Y6T8	Q9NP72;Q9NP72-2;A0A087X163;Q9NP72-3	7;6;5;4;3;3	7;6;5;4;3;3	7;6;5;4;3;3	Ras-related protein Rab-18	RAB18	8.09376	0.551329	sp|Q9NP72|RAB18_HUMAN Ras-related protein Rab-18 OS=Homo sapiens OX=9606 GN=RAB18 PE=1 SV=1;sp|Q9NP72-2|RAB18_HUMAN Isoform 2 of Ras-related protein Rab-18 OS=Homo sapiens OX=9606 GN=RAB18;tr|A0A087X163|A0A087X163_HUMAN Ras-related protein Rab-18 OS=Homo s	6	7	7	7	7	6	7	6	7	6	36.9	36.9	36.9	22.977	206	206;235;182;142;161;291	146		1	7															6
A0A0U1RR32;A0A0U1RRH7;P20671;H0YFX9;A0A3B3IS11;REV__H0Y672;REV__E7EQ67;Q71UI9-5	A0A0U1RR32;A0A0U1RRH7;P20671;H0YFX9;A0A3B3IS11	10;10;10;7;7;1;1;1	10;10;10;7;7;1;1;1	0;0;0;0;0;0;0;0	Histone H2A type 1-D;Histone H2A	HIST1H2AD;H2AFJ	11.0266	0.551153	tr|A0A0U1RR32|A0A0U1RR32_HUMAN Histone H2A OS=Homo sapiens OX=9606 GN=hCG_2039566 PE=3 SV=1;tr|A0A0U1RRH7|A0A0U1RRH7_HUMAN Histone H2A OS=Homo sapiens OX=9606 PE=3 SV=1;sp|P20671|H2A1D_HUMAN Histone H2A type 1-D OS=Homo sapiens OX=9606 GN=H2AC7 PE=1 SV=2;t	8	10	10	0	10	10	10	10	0	0	50.3	50.3	0	18.481	169	169;170;130;92;140;141;529;66	156	14	15	16	8	6	6	4	3	3	3	3	2	3	3	3	21	16	14	12	8	7	5	2
G3V210;F8VU65;F8VWS0;P05388-2;P05388;F8VQY6;F8VPE8;F8VRK7;Q8NHW5;F8VW21;F8VWV4;F8VS58;F8VZS0	G3V210;F8VU65;F8VWS0;P05388-2;P05388;F8VQY6;F8VPE8;F8VRK7;Q8NHW5;F8VW21;F8VWV4;F8VS58;F8VZS0	7;7;7;7;7;6;6;6;6;5;4;4;4	7;7;7;7;7;6;6;6;6;5;4;4;4	7;7;7;7;7;6;6;6;6;5;4;4;4	60S acidic ribosomal protein P0;60S acidic ribosomal protein P0-like	RPLP0;RPLP0P6	8.51461	0.549586	tr|G3V210|G3V210_HUMAN 60S acidic ribosomal protein P0 OS=Homo sapiens OX=9606 GN=RPLP0 PE=1 SV=1;tr|F8VU65|F8VU65_HUMAN 60S acidic ribosomal protein P0 (Fragment) OS=Homo sapiens OX=9606 GN=RPLP0 PE=1 SV=1;tr|F8VWS0|F8VWS0_HUMAN 60S acidic ribosomal prote	13	7	7	7	7	5	7	5	7	5	53.6	53.6	53.6	18.27	166	166;247;281;255;317;142;153;156;317;244;111;121;246	148				3	10														2	7	1
A0A087WWS1;Q96FV9;Q96FV9-2;R4GMN4;A0A087WY84;J3KT14;R4GN58;J3KRD7;J3QQZ3	A0A087WWS1;Q96FV9;Q96FV9-2;R4GMN4;A0A087WY84	16;16;9;8;8;5;3;1;1	16;16;9;8;8;5;3;1;1	16;16;9;8;8;5;3;1;1	THO complex subunit 1	THOC1	8.19695	0.547786	tr|A0A087WWS1|A0A087WWS1_HUMAN THO complex subunit 1 OS=Homo sapiens OX=9606 GN=THOC1 PE=1 SV=1;sp|Q96FV9|THOC1_HUMAN THO complex subunit 1 OS=Homo sapiens OX=9606 GN=THOC1 PE=1 SV=1;sp|Q96FV9-2|THOC1_HUMAN Isoform 2 of THO complex subunit 1 OS=Homo sapien	9	16	16	16	11	12	11	12	11	12	27.2	27.2	27.2	75.651	657	657;657;377;272;360;251;95;86;121	159										10	12	1
P08758;D6RBE9;D6RBL5;E9PHT9;D6RCN3	P08758;D6RBE9;D6RBL5;E9PHT9	4;3;3;2;1	4;3;3;2;1	4;3;3;2;1	Annexin A5;Annexin	ANXA5	7.63529	0.547074	sp|P08758|ANXA5_HUMAN Annexin A5 OS=Homo sapiens OX=9606 GN=ANXA5 PE=1 SV=2;tr|D6RBE9|D6RBE9_HUMAN Annexin OS=Homo sapiens OX=9606 GN=ANXA5 PE=1 SV=1;tr|D6RBL5|D6RBL5_HUMAN Annexin OS=Homo sapiens OX=9606 GN=ANXA5 PE=1 SV=1;tr|E9PHT9|E9PHT9_HUMAN Annexin O	5	4	4	4	3	3	3	3	3	3	13.1	13.1	13.1	35.936	320	320;220;260;163;35	164				3	3											2	1	1	3	2
H0YMV8;Q71UM5;C9JLI6;C9J1C5	H0YMV8;Q71UM5;C9JLI6	5;5;3;2	2;2;2;0	2;2;2;0	40S ribosomal protein S27;40S ribosomal protein S27-like	RPS27L	8.27824	0.542648	tr|H0YMV8|H0YMV8_HUMAN 40S ribosomal protein S27 OS=Homo sapiens OX=9606 GN=RPS27L PE=1 SV=1;sp|Q71UM5|RS27L_HUMAN 40S ribosomal protein S27-like OS=Homo sapiens OX=9606 GN=RPS27L PE=1 SV=3;tr|C9JLI6|C9JLI6_HUMAN 40S ribosomal protein S27 OS=Homo sapiens O	4	5	2	2	5	5	2	2	2	2	35	13	13	11.345	100	100;84;97;52	146	4	1														4
A0A087WXC5;E7ESZ7;O95299;O95299-2;H7C2W5;H7C1Y7;H7C2X4;Q8N1B9;C9J6X0	A0A087WXC5;E7ESZ7;O95299;O95299-2	7;7;7;6;3;3;3;2;2	7;7;7;6;3;3;3;2;2	7;7;7;6;3;3;3;2;2	NADH dehydrogenase [ubiquinone] 1 alpha subcomplex subunit 10, mitochondrial	NDUFA10	8.05949	0.542589	tr|A0A087WXC5|A0A087WXC5_HUMAN NADH dehydrogenase [ubiquinone] 1 alpha subcomplex subunit 10, mitochondrial OS=Homo sapiens OX=9606 GN=NDUFA10 PE=1 SV=1;tr|E7ESZ7|E7ESZ7_HUMAN NADH dehydrogenase [ubiquinone] 1 alpha subcomplex subunit 10, mitochondrial OS=	9	7	7	7	3	6	3	6	3	6	24.5	24.5	24.5	40.836	355	355;390;355;429;129;133;138;201;244	173					1	3														1	6	1
E9PL01;A0A087WUC6;Q15005;E9PI68;E9PRB9;H0YE04	E9PL01;A0A087WUC6;Q15005;E9PI68;E9PRB9	7;7;7;6;4;1	7;7;7;6;4;1	7;7;7;6;4;1	Signal peptidase complex subunit 2	SPCS2	7.89322	0.541661	tr|E9PL01|E9PL01_HUMAN Microsomal signal peptidase 25 kDa subunit OS=Homo sapiens OX=9606 GN=SPCS2 PE=1 SV=1;tr|A0A087WUC6|A0A087WUC6_HUMAN Microsomal signal peptidase 25 kDa subunit OS=Homo sapiens OX=9606 GN=SPCS2 PE=1 SV=1;sp|Q15005|SPCS2_HUMAN Signal p	6	7	7	7	3	6	3	6	3	6	64.3	64.3	64.3	17.027	157	157;227;226;257;87;166	170			3															6
P28331;P28331-2;P28331-4;P28331-5;B4DJ81;P28331-3;C9JPQ5;F8WDL5	P28331;P28331-2;P28331-4;P28331-5;B4DJ81;P28331-3	24;24;23;19;18;18;6;4	24;24;23;19;18;18;6;4	24;24;23;19;18;18;6;4	NADH-ubiquinone oxidoreductase 75 kDa subunit, mitochondrial	NDUFS1	8.46562	0.540415	sp|P28331|NDUS1_HUMAN NADH-ubiquinone oxidoreductase 75 kDa subunit, mitochondrial OS=Homo sapiens OX=9606 GN=NDUFS1 PE=1 SV=3;sp|P28331-2|NDUS1_HUMAN Isoform 2 of NADH-ubiquinone oxidoreductase 75 kDa subunit, mitochondrial OS=Homo sapiens OX=9606 GN=NDUF	8	24	24	24	19	21	19	21	19	21	35.8	35.8	35.8	79.467	727	727;741;670;691;611;616;130;91	159										19	12
G3V2V6;Q9Y5K8;G3V341;G3V3T8;H0YJH8;G3V559;G3V2S6	G3V2V6;Q9Y5K8;G3V341;G3V3T8;H0YJH8;G3V559;G3V2S6	6;6;3;3;3;3;3	6;6;3;3;3;3;3	6;6;3;3;3;3;3	V-type proton ATPase subunit D	ATP6V1D	7.69351	0.536942	tr|G3V2V6|G3V2V6_HUMAN V-type proton ATPase subunit D OS=Homo sapiens OX=9606 GN=ATP6V1D PE=1 SV=1;sp|Q9Y5K8|VATD_HUMAN V-type proton ATPase subunit D OS=Homo sapiens OX=9606 GN=ATP6V1D PE=1 SV=1;tr|G3V341|G3V341_HUMAN V-type proton ATPase subunit D (Fragm	7	6	6	6	4	5	4	5	4	5	27	27	27	17.422	148	148;247;72;86;153;179;192	162				5															7
E7EX90;Q14203-5;Q14203-2;Q14203-3;Q14203-4;Q14203-6;Q14203;E7EWF7;Q6AWB1	E7EX90;Q14203-5;Q14203-2;Q14203-3;Q14203-4;Q14203-6;Q14203;E7EWF7	5;5;5;5;5;5;5;3;2	5;5;5;5;5;5;5;3;2	5;5;5;5;5;5;5;3;2	Dynactin subunit 1	DCTN1	7.13209	0.535351	tr|E7EX90|E7EX90_HUMAN Dynactin subunit 1 OS=Homo sapiens OX=9606 GN=DCTN1 PE=1 SV=1;sp|Q14203-5|DCTN1_HUMAN Isoform 5 of Dynactin subunit 1 OS=Homo sapiens OX=9606 GN=DCTN1;sp|Q14203-2|DCTN1_HUMAN Isoform p135 of Dynactin subunit 1 OS=Homo sapiens OX=9606	9	5	5	5	3	3	3	3	3	3	5.2	5.2	5.2	139.09	1256	1256;1139;1144;1236;1253;1271;1278;191;890	163													3
Q9Y4W2-2;Q9Y4W2;Q9Y4W2-3;Q9Y4W2-4	Q9Y4W2-2;Q9Y4W2;Q9Y4W2-3	17;17;14;7	17;17;14;7	17;17;14;7	Ribosomal biogenesis protein LAS1L	LAS1L	8.33457	0.534399	sp|Q9Y4W2-2|LAS1L_HUMAN Isoform 2 of Ribosomal biogenesis protein LAS1L OS=Homo sapiens OX=9606 GN=LAS1L;sp|Q9Y4W2|LAS1L_HUMAN Ribosomal biogenesis protein LAS1L OS=Homo sapiens OX=9606 GN=LAS1L PE=1 SV=2;sp|Q9Y4W2-3|LAS1L_HUMAN Isoform 3 of Ribosomal biog	4	17	17	17	13	16	13	16	13	16	25.2	25.2	25.2	81.242	717	717;734;675;291	158									1	2	14	1	1
Q9GZP0-2;Q9GZP0	Q9GZP0-2;Q9GZP0	3;3	3;3	3;3	Platelet-derived growth factor D;Platelet-derived growth factor D, latent form;Platelet-derived growth factor D, receptor-binding form	PDGFD	7.70152	0.534023	sp|Q9GZP0-2|PDGFD_HUMAN Isoform 2 of Platelet-derived growth factor D OS=Homo sapiens OX=9606 GN=PDGFD;sp|Q9GZP0|PDGFD_HUMAN Platelet-derived growth factor D OS=Homo sapiens OX=9606 GN=PDGFD PE=1 SV=1	2	3	3	3	2	3	2	3	2	3	8.8	8.8	8.8	42.166	364	364;370	162		2															3
P38646;D6RJI2;A0A3B3ITI4;H0YBG6;D6RA73;H0Y8S0;A0A3B3ITN1	P38646	30;9;9;6;5;2;1	30;9;9;6;5;2;1	30;9;9;6;5;2;1	Stress-70 protein, mitochondrial	HSPA9	8.87133	0.533577	sp|P38646|GRP75_HUMAN Stress-70 protein, mitochondrial OS=Homo sapiens OX=9606 GN=HSPA9 PE=1 SV=2	7	30	30	30	20	29	20	29	20	29	38.4	38.4	38.4	73.68	679	679;95;180;163;62;102;43	166									4	27	9	1	1									1
P10809;E7EXB4;E7ESH4;P10809-2;C9JL25;C9JCQ4;C9JL19	P10809	30;10;10;8;6;4;3	30;10;10;8;6;4;3	30;10;10;8;6;4;3	60 kDa heat shock protein, mitochondrial	HSPD1	8.92198	0.521031	sp|P10809|CH60_HUMAN 60 kDa heat shock protein, mitochondrial OS=Homo sapiens OX=9606 GN=HSPD1 PE=1 SV=2	7	30	30	30	23	29	23	29	23	29	48.5	48.5	48.5	61.054	573	573;221;234;158;175;94;83	160								3	29	10	2												1
P54886-2;P54886	P54886-2;P54886	23;23	23;23	23;23	Delta-1-pyrroline-5-carboxylate synthase;Glutamate 5-kinase;Gamma-glutamyl phosphate reductase	ALDH18A1	8.6315	0.520209	sp|P54886-2|P5CS_HUMAN Isoform Short of Delta-1-pyrroline-5-carboxylate synthase OS=Homo sapiens OX=9606 GN=ALDH18A1;sp|P54886|P5CS_HUMAN Delta-1-pyrroline-5-carboxylate synthase OS=Homo sapiens OX=9606 GN=ALDH18A1 PE=1 SV=2	2	23	23	23	18	23	18	23	18	23	29.3	29.3	29.3	87.088	793	793;795	172									3	4	23	3	2
P39019;A0A075B6E2;M0R2L9;M0QYF7;M0R140	P39019;A0A075B6E2	16;9;7;7;7	16;9;7;7;7	16;9;7;7;7	40S ribosomal protein S19	RPS19	9.66706	0.518955	sp|P39019|RS19_HUMAN 40S ribosomal protein S19 OS=Homo sapiens OX=9606 GN=RPS19 PE=1 SV=2;tr|A0A075B6E2|A0A075B6E2_HUMAN 40S ribosomal protein S19 OS=Homo sapiens OX=9606 GN=RPS19 PE=1 SV=1	5	16	16	16	15	16	15	16	15	16	64.1	64.1	64.1	16.06	145	145;71;71;100;102	163	7	20	2													16	24	4	1	1
Q13724;Q13724-2;A0A3B3IRK6;A0A3B3IRW2;A0A3B3IS52;A0A3B3ITC1;C9JDQ1;A0A3B3ITU6;B8ZZE2;A0A3B3IRI7;A0A3B3IRI1;B4E3B8	Q13724;Q13724-2;A0A3B3IRK6;A0A3B3IRW2;A0A3B3IS52	24;22;19;16;12;8;5;5;5;3;2;2	24;22;19;16;12;8;5;5;5;3;2;2	24;22;19;16;12;8;5;5;5;3;2;2	Mannosyl-oligosaccharide glucosidase	MOGS	8.85349	0.517835	sp|Q13724|MOGS_HUMAN Mannosyl-oligosaccharide glucosidase OS=Homo sapiens OX=9606 GN=MOGS PE=1 SV=5;sp|Q13724-2|MOGS_HUMAN Isoform 2 of Mannosyl-oligosaccharide glucosidase OS=Homo sapiens OX=9606 GN=MOGS;tr|A0A3B3IRK6|A0A3B3IRK6_HUMAN Mannosyl-oligosaccha	12	24	24	24	18	23	18	23	18	23	32.4	32.4	32.4	91.916	837	837;731;715;562;428;294;145;208;209;113;75;159	165									3	4	22	10	3
P63151;P63151-2;E5RIY1;A0A590UJY3;Q66LE6;H0YB06;A0A590UJJ1;Q00005-6;Q00005;Q00005-2;Q00005-3;Q00005-4;Q00005-5;Q00005-7	P63151;P63151-2;E5RIY1;A0A590UJY3;Q66LE6	4;4;2;2;2;1;1;1;1;1;1;1;1;1	4;4;2;2;2;1;1;1;1;1;1;1;1;1	4;4;2;2;2;1;1;1;1;1;1;1;1;1	Serine/threonine-protein phosphatase 2A 55 kDa regulatory subunit B alpha isoform;Serine/threonine-protein phosphatase 2A 55 kDa regulatory subunit B delta isoform	PPP2R2A;PPP2R2D	7.41325	0.516048	sp|P63151|2ABA_HUMAN Serine/threonine-protein phosphatase 2A 55 kDa regulatory subunit B alpha isoform OS=Homo sapiens OX=9606 GN=PPP2R2A PE=1 SV=1;sp|P63151-2|2ABA_HUMAN Isoform 2 of Serine/threonine-protein phosphatase 2A 55 kDa regulatory subunit B alph	14	4	4	4	2	4	2	4	2	4	13	13	13	51.691	447	447;457;132;340;453;150;288;432;443;446;449;501;509;549	175								2															4
Q96IZ0;A0A0B4J260;H0YHP5;F8W1M8;H0YI16	Q96IZ0	8;1;1;1;1	8;1;1;1;1	8;1;1;1;1	PRKC apoptosis WT1 regulator protein	PAWR	8.23154	0.5108	sp|Q96IZ0|PAWR_HUMAN PRKC apoptosis WT1 regulator protein OS=Homo sapiens OX=9606 GN=PAWR PE=1 SV=1	5	8	8	8	6	7	6	7	6	7	29.7	29.7	29.7	36.567	340	340;63;72;75;194	167						6	3													1	7	6
Q6YHK3;Q6YHK3-4;Q6YHK3-2;Q6YHK3-3	Q6YHK3;Q6YHK3-4;Q6YHK3-2	21;19;18;10	21;19;18;10	21;19;18;10	CD109 antigen	CD109	8.56401	0.509991	sp|Q6YHK3|CD109_HUMAN CD109 antigen OS=Homo sapiens OX=9606 GN=CD109 PE=1 SV=2;sp|Q6YHK3-4|CD109_HUMAN Isoform 4 of CD109 antigen OS=Homo sapiens OX=9606 GN=CD109;sp|Q6YHK3-2|CD109_HUMAN Isoform 2 of CD109 antigen OS=Homo sapiens OX=9606 GN=CD109	4	21	21	21	11	21	11	21	11	21	18.4	18.4	18.4	161.69	1445	1445;1428;1368;665	174			1			8				1	1	1	3					2			9
Q15427;Q5SZ64	Q15427	3;1	3;1	3;1	Splicing factor 3B subunit 4	SF3B4	8.1217	0.508136	sp|Q15427|SF3B4_HUMAN Splicing factor 3B subunit 4 OS=Homo sapiens OX=9606 GN=SF3B4 PE=1 SV=1	2	3	3	3	2	3	2	3	2	3	6.8	6.8	6.8	44.385	424	424;190	168							2	1	1													4	2
Q01082;A0A087WUZ3;Q01082-3;Q01082-2;F8W6C1	Q01082;A0A087WUZ3;Q01082-3;Q01082-2	84;82;79;79;25	84;82;79;79;25	77;75;72;72;18	Spectrin beta chain, non-erythrocytic 1	SPTBN1	9.29132	0.506824	sp|Q01082|SPTB2_HUMAN Spectrin beta chain, non-erythrocytic 1 OS=Homo sapiens OX=9606 GN=SPTBN1 PE=1 SV=2;tr|A0A087WUZ3|A0A087WUZ3_HUMAN Spectrin beta chain OS=Homo sapiens OX=9606 GN=SPTBN1 PE=1 SV=1;sp|Q01082-3|SPTB2_HUMAN Isoform 2 of Spectrin beta chai	5	84	84	77	68	73	68	73	65	67	42.9	42.9	40.3	274.61	2364	2364;2366;2155;2168;690	166												1	31	77	50
Q15050	Q15050	22	22	22	Ribosome biogenesis regulatory protein homolog	RRS1	8.91134	0.505555	sp|Q15050|RRS1_HUMAN Ribosome biogenesis regulatory protein homolog OS=Homo sapiens OX=9606 GN=RRS1 PE=1 SV=2	1	22	22	22	17	19	17	19	17	19	49.9	49.9	49.9	41.193	365	365	153						13	18														3	24
E7ETK0;A0A2R8Y849;A0A2R8YD14;P62847-2;P62847-3;P62847;P62847-4;A0A2R8Y8A0	E7ETK0;A0A2R8Y849;A0A2R8YD14;P62847-2;P62847-3;P62847;P62847-4	10;10;10;10;10;10;10;4	10;10;10;10;10;10;10;4	10;10;10;10;10;10;10;4	40S ribosomal protein S24	RPS24	10.0673	0.504653	tr|E7ETK0|E7ETK0_HUMAN 40S ribosomal protein S24 OS=Homo sapiens OX=9606 GN=RPS24 PE=1 SV=1;tr|A0A2R8Y849|A0A2R8Y849_HUMAN 40S ribosomal protein S24 OS=Homo sapiens OX=9606 GN=RPS24 PE=1 SV=1;tr|A0A2R8YD14|A0A2R8YD14_HUMAN 40S ribosomal protein S24 OS=Homo	8	10	10	10	7	9	7	9	7	9	43.5	43.5	43.5	15.197	131	131;131;165;130;132;133;289;90	165	4	16	6	2	1	1	1									9	20	11	7	2	1	1
P50479;P50479-2;C9J542	P50479;P50479-2	17;11;6	17;11;6	17;11;6	PDZ and LIM domain protein 4	PDLIM4	8.8874	0.503633	sp|P50479|PDLI4_HUMAN PDZ and LIM domain protein 4 OS=Homo sapiens OX=9606 GN=PDLIM4 PE=1 SV=2;sp|P50479-2|PDLI4_HUMAN Isoform 2 of PDZ and LIM domain protein 4 OS=Homo sapiens OX=9606 GN=PDLIM4	3	17	17	17	12	17	12	17	12	17	63.9	63.9	63.9	35.398	330	330;246;121	162				1	10	13	7												1	8	20	9	1
O75525;O75525-2;E5RG12;H0YAQ3;E5RJZ9;H0YAQ1;H0YB45;E5RHD3	O75525;O75525-2;E5RG12;H0YAQ3;E5RJZ9;H0YAQ1	8;7;6;6;6;4;1;1	6;5;4;4;4;2;1;1	6;5;4;4;4;2;1;1	KH domain-containing, RNA-binding, signal transduction-associated protein 3	KHDRBS3	8.38254	0.500745	sp|O75525|KHDR3_HUMAN KH domain-containing, RNA-binding, signal transduction-associated protein 3 OS=Homo sapiens OX=9606 GN=KHDRBS3 PE=1 SV=1;sp|O75525-2|KHDR3_HUMAN Isoform 2 of KH domain-containing, RNA-binding, signal transduction-associated protein 3	8	8	6	6	8	7	6	5	6	5	17.1	14.2	14.2	38.799	346	346;271;160;196;265;195;59;119	152						1	7	1	1	1	1	1										6	1
P22626;A0A087WUI2	P22626;A0A087WUI2	38;27	38;27	2;2	Heterogeneous nuclear ribonucleoproteins A2/B1	HNRNPA2B1	10.4376	0.499316	sp|P22626|ROA2_HUMAN Heterogeneous nuclear ribonucleoproteins A2/B1 OS=Homo sapiens OX=9606 GN=HNRNPA2B1 PE=1 SV=2;tr|A0A087WUI2|A0A087WUI2_HUMAN Heterogeneous nuclear ribonucleoproteins A2/B1 OS=Homo sapiens OX=9606 GN=HNRNPA2B1 PE=1 SV=1	2	38	38	2	33	38	33	38	2	2	79.3	79.3	2.8	37.429	353	353;261	161	3	4	8	13	53	61	20	5	6	5	3	2	1		1	2	2	6	22	72	70	26	5
Q9UMX3	Q9UMX3	3	3	3	Bcl-2-related ovarian killer protein	BOK	7.63809	0.497836	sp|Q9UMX3|BOK_HUMAN Bcl-2-related ovarian killer protein OS=Homo sapiens OX=9606 GN=BOK PE=1 SV=1	1	3	3	3	3	3	3	3	3	3	15.1	15.1	15.1	23.28	212	212	152		3	2														3	2
Q70UQ0-4	Q70UQ0-4	8	8	5	Inhibitor of nuclear factor kappa-B kinase-interacting protein	IKBIP	7.86341	0.49552	sp|Q70UQ0-4|IKIP_HUMAN Isoform 4 of Inhibitor of nuclear factor kappa-B kinase-interacting protein OS=Homo sapiens OX=9606 GN=IKBIP	1	8	8	5	5	5	5	5	3	3	24.4	24.4	16.2	43.083	377	377	157						2	5														2	5
Q96QK1	Q96QK1	3	3	3	Vacuolar protein sorting-associated protein 35	VPS35	7.12545	0.494027	sp|Q96QK1|VPS35_HUMAN Vacuolar protein sorting-associated protein 35 OS=Homo sapiens OX=9606 GN=VPS35 PE=1 SV=2	1	3	3	3	1	3	1	3	1	3	4.3	4.3	4.3	91.706	796	796	186											1
Q9BPX5	Q9BPX5	4	3	3	Actin-related protein 2/3 complex subunit 5-like protein	ARPC5L	8.23884	0.489107	sp|Q9BPX5|ARP5L_HUMAN Actin-related protein 2/3 complex subunit 5-like protein OS=Homo sapiens OX=9606 GN=ARPC5L PE=1 SV=1	1	4	3	3	4	3	3	2	3	2	34	28.8	28.8	16.941	153	153	145		4														1	2
A8CG34;A8CG34-2;Q96HA1-2;Q96HA1-3;C9JFL1;C9JER0;C9J370;A0A0J9YWR1;Q6PJE2-5;Q6PJE2;A6NF01;A8MY32	A8CG34;A8CG34-2;Q96HA1-2;Q96HA1-3	16;13;12;12;4;4;4;4;3;3;3;2	2;1;0;0;1;0;0;0;0;0;0;0	2;1;0;0;1;0;0;0;0;0;0;0	Nuclear envelope pore membrane protein POM 121C;Nuclear envelope pore membrane protein POM 121	POM121C;POM121	7.50573	0.485461	sp|A8CG34|P121C_HUMAN Nuclear envelope pore membrane protein POM 121C OS=Homo sapiens OX=9606 GN=POM121C PE=1 SV=3;sp|A8CG34-2|P121C_HUMAN Isoform 2 of Nuclear envelope pore membrane protein POM 121C OS=Homo sapiens OX=9606 GN=POM121C;sp|Q96HA1-2|P121A_HUM	12	16	2	2	13	13	2	2	2	2	15	3	3	125.09	1229	1229;987;984;999;107;154;250;250;115;187;834;42	173													2
E9PEQ6;Q9UNP9;E9PKY5;Q9UNP9-2;Q9UNP9-3;E9PIB0	E9PEQ6;Q9UNP9;E9PKY5;Q9UNP9-2;Q9UNP9-3	5;5;4;4;4;2	5;5;4;4;4;2	5;5;4;4;4;2	Peptidyl-prolyl cis-trans isomerase;Peptidyl-prolyl cis-trans isomerase E	PPIE	7.553	0.481674	tr|E9PEQ6|E9PEQ6_HUMAN Peptidyl-prolyl cis-trans isomerase OS=Homo sapiens OX=9606 GN=PPIE PE=1 SV=1;sp|Q9UNP9|PPIE_HUMAN Peptidyl-prolyl cis-trans isomerase E OS=Homo sapiens OX=9606 GN=PPIE PE=1 SV=1;tr|E9PKY5|E9PKY5_HUMAN Peptidyl-prolyl cis-trans isome	6	5	5	5	2	5	2	5	2	5	24.8	24.8	24.8	27.698	250	250;301;213;296;314;71	172					3														1	5
K7EJ44;P07737;CON__P02584;I3L3D5	K7EJ44;P07737	6;6;1;1	6;6;1;1	6;6;1;1	Profilin-1	PFN1	7.97655	0.480276	tr|K7EJ44|K7EJ44_HUMAN Profilin OS=Homo sapiens OX=9606 GN=PFN1 PE=1 SV=1;sp|P07737|PROF1_HUMAN Profilin-1 OS=Homo sapiens OX=9606 GN=PFN1 PE=1 SV=2	4	6	6	6	3	6	3	6	3	6	70.2	70.2	70.2	11.39	104	104;140;140;165	158	5	1														7	1
Q9BZL4-5;Q9BZL4-4;Q9BZL4;K7EL81;Q9BZL4-3;Q9BZL4-2;K7ER83	Q9BZL4-5;Q9BZL4-4;Q9BZL4;K7EL81;Q9BZL4-3;Q9BZL4-2	6;6;6;5;5;4;2	6;6;6;5;5;4;2	6;6;6;5;5;4;2	Protein phosphatase 1 regulatory subunit 12C	PPP1R12C	7.35514	0.475197	sp|Q9BZL4-5|PP12C_HUMAN Isoform 5 of Protein phosphatase 1 regulatory subunit 12C OS=Homo sapiens OX=9606 GN=PPP1R12C;sp|Q9BZL4-4|PP12C_HUMAN Isoform 4 of Protein phosphatase 1 regulatory subunit 12C OS=Homo sapiens OX=9606 GN=PPP1R12C;sp|Q9BZL4|PP12C_HUMA	7	6	6	6	3	6	3	6	3	6	14.6	14.6	14.6	77.168	707	707;781;782;737;780;719;234	178											3
A0A2R8YD50;P51659;E7ER27;P51659-3;P51659-2;A0A2R8YDT8;A0A2R8YF45;A0A2R8Y7L2;E7ET17;E7EPL9;A0A2R8YEG2	A0A2R8YD50;P51659;E7ER27;P51659-3;P51659-2;A0A2R8YDT8;A0A2R8YF45	11;11;10;9;9;7;7;4;4;3;2	11;11;10;9;9;7;7;4;4;3;2	11;11;10;9;9;7;7;4;4;3;2	Peroxisomal multifunctional enzyme type 2;(3R)-hydroxyacyl-CoA dehydrogenase;Enoyl-CoA hydratase 2	HSD17B4	7.78746	0.471244	tr|A0A2R8YD50|A0A2R8YD50_HUMAN Peroxisomal multifunctional enzyme type 2 OS=Homo sapiens OX=9606 GN=HSD17B4 PE=1 SV=1;sp|P51659|DHB4_HUMAN Peroxisomal multifunctional enzyme type 2 OS=Homo sapiens OX=9606 GN=HSD17B4 PE=1 SV=3;tr|E7ER27|E7ER27_HUMAN Peroxis	11	11	11	11	5	10	5	10	5	10	18.1	18.1	18.1	76.837	711	711;736;500;718;761;166;172;589;599;474;59	176										4	5									1
G8JLB6;P31943;E9PCY7;D6RBM0;D6RIT2;D6RIU0;D6RAM1;E5RGV0;D6R9T0;D6RFM3;D6RDU3;D6RJ04;D6RIH9;E7EQJ0;E7EN40;H0YB39;D6RDL0;H0YBD7;D6RF17;H0YBG7;D6R9D3;E5RGH4;H0YAQ2;E5RJ94	G8JLB6;P31943;E9PCY7;D6RBM0;D6RIT2;D6RIU0;D6RAM1;E5RGV0;D6R9T0;D6RFM3;D6RDU3;D6RJ04;D6RIH9	17;17;16;11;10;10;9;9;9;9;9;9;9;8;8;8;6;6;5;5;4;4;3;2	17;17;16;11;10;10;9;9;9;9;9;9;9;8;8;8;6;6;5;5;4;4;3;2	10;10;9;7;8;7;7;5;7;7;7;7;7;7;6;3;6;2;5;2;4;1;1;2	Heterogeneous nuclear ribonucleoprotein H;Heterogeneous nuclear ribonucleoprotein H, N-terminally processed	HNRNPH1	9.3239	0.470208	tr|G8JLB6|G8JLB6_HUMAN Heterogeneous nuclear ribonucleoprotein H OS=Homo sapiens OX=9606 GN=HNRNPH1 PE=1 SV=1;sp|P31943|HNRH1_HUMAN Heterogeneous nuclear ribonucleoprotein H OS=Homo sapiens OX=9606 GN=HNRNPH1 PE=1 SV=4;tr|E9PCY7|E9PCY7_HUMAN Heterogeneous	24	17	17	10	16	17	16	17	9	10	46.4	46.4	27.1	51.229	472	472;449;429;212;164;168;130;155;161;163;171;172;184;115;166;277;84;194;49;185;40;100;131;28	158			2	2	3	3	14	22	11	7	4	4	2					1	2	5	6	19	21
F8VXG7;Q99590-2;Q99590;A0A0A0MTP7;A0A087WTB7	F8VXG7;Q99590-2;Q99590	20;20;20;9;2	20;20;20;9;2	20;20;20;9;2	Protein SCAF11	SCAF11	8.48937	0.468483	tr|F8VXG7|F8VXG7_HUMAN Protein SCAF11 OS=Homo sapiens OX=9606 GN=SCAF11 PE=1 SV=1;sp|Q99590-2|SCAFB_HUMAN Isoform 2 of Protein SCAF11 OS=Homo sapiens OX=9606 GN=SCAF11;sp|Q99590|SCAFB_HUMAN Protein SCAF11 OS=Homo sapiens OX=9606 GN=SCAF11 PE=1 SV=2	5	20	20	20	15	17	15	17	15	17	19.4	19.4	19.4	142.6	1271	1271;1148;1463;935;152	156												1	18	5	4
A0A0A0MR39;A0A087WUT0;A0A0A0MQW0;Q9P2K5;Q9P2K5-2;H0YN19;A0A0C4DGV1;H0YKS1;Q9P2K5-3;A0A087WWC8;Q9P2K5-4	A0A0A0MR39;A0A087WUT0;A0A0A0MQW0;Q9P2K5;Q9P2K5-2;H0YN19	13;12;12;11;10;7;6;4;4;2;2	13;12;12;11;10;7;6;4;4;2;2	13;12;12;11;10;7;6;4;4;2;2	Myelin expression factor 2	MYEF2	7.8491	0.467141	tr|A0A0A0MR39|A0A0A0MR39_HUMAN Myelin expression factor 2 OS=Homo sapiens OX=9606 GN=MYEF2 PE=1 SV=1;tr|A0A087WUT0|A0A087WUT0_HUMAN Myelin expression factor 2 OS=Homo sapiens OX=9606 GN=MYEF2 PE=1 SV=1;tr|A0A0A0MQW0|A0A0A0MQW0_HUMAN Myelin expression facto	11	13	13	13	6	11	6	11	6	11	25.7	25.7	25.7	64.149	600	600;547;576;600;576;290;211;126;188;126;128	161									6	5
P06753-2;P06753-3;A0A087WWU8;D6R904;A0A494C0G0;Q5VU61	P06753-2;P06753-3;A0A087WWU8	52;48;47;19;14;7	31;27;29;11;6;7	0;0;0;0;0;0	sp|P06753-2|TPM3_HUMAN Isoform 2 of Tropomyosin alpha-3 chain	TPM3	10.0228	0.464687	sp|P06753-2|TPM3_HUMAN Isoform 2 of Tropomyosin alpha-3 chain OS=Homo sapiens OX=9606 GN=TPM3;sp|P06753-3|TPM3_HUMAN Isoform 3 of Tropomyosin alpha-3 chain OS=Homo sapiens OX=9606 GN=TPM3;tr|A0A087WWU8|A0A087WWU8_HUMAN Tropomyosin alpha-3 chain OS=Homo sap	6	52	31	0	49	51	29	30	0	0	99.6	71.4	0	29.032	248	248;247;227;95;87;49	152	1	1	2	45	28	8	3		1	1	1	1	1						49	25	1	1
P62851;E9PQK3;E9PK60	P62851	20;2;2	20;2;2	20;2;2	40S ribosomal protein S25	RPS25	10.575	0.464033	sp|P62851|RS25_HUMAN 40S ribosomal protein S25 OS=Homo sapiens OX=9606 GN=RPS25 PE=1 SV=1	3	20	20	20	18	19	18	19	18	19	70.4	70.4	70.4	13.742	125	125;39;39	158	11	26	16	9	5	5	4	3	3	4	3	3	3	2	2	14	36	17	9	7	4	5	1
Q14498-2;Q14498;G3XAC6;Q14498-3;A0A0U1RQH7;H0Y4X3;Q5QP23;Q5QP22;A0A0U1RQW2;F8WF24;F2Z2Z5;A8MYG5;F2Z3E6;A0A087X122;F8WF73;H0Y6I9;Q86U06-3;Q86U06-4;Q86U06-5;Q86U06-2;Q86U06	Q14498-2;Q14498;G3XAC6;Q14498-3;A0A0U1RQH7;H0Y4X3	21;21;18;18;12;11;9;8;7;3;3;3;1;1;1;1;1;1;1;1;1	21;21;18;18;12;11;9;8;7;3;3;3;1;1;1;1;1;1;1;1;1	21;21;18;18;12;11;9;8;7;3;3;3;1;1;1;1;1;1;1;1;1	RNA-binding protein 39	RBM39	9.15888	0.463083	sp|Q14498-2|RBM39_HUMAN Isoform 2 of RNA-binding protein 39 OS=Homo sapiens OX=9606 GN=RBM39;sp|Q14498|RBM39_HUMAN RNA-binding protein 39 OS=Homo sapiens OX=9606 GN=RBM39 PE=1 SV=2;tr|G3XAC6|G3XAC6_HUMAN RNA-binding protein 39 OS=Homo sapiens OX=9606 GN=RB	21	21	21	21	13	20	13	20	13	20	40.6	40.6	40.6	58.656	524	524;530;423;508;245;336;231;193;163;39;47;95;40;59;62;86;319;405;417;423;439	166					3	4	3	3	13	14	9	5	4	3	3				2	3	4	5	5
Q5T9A4;Q5T9A4-3;A0A5K1VW56;Q5T9A4-2	Q5T9A4;Q5T9A4-3	49;43;19;15	9;9;3;0	6;6;0;0	ATPase family AAA domain-containing protein 3B	ATAD3B	8.03776	0.462746	sp|Q5T9A4|ATD3B_HUMAN ATPase family AAA domain-containing protein 3B OS=Homo sapiens OX=9606 GN=ATAD3B PE=1 SV=1;sp|Q5T9A4-3|ATD3B_HUMAN Isoform 3 of ATPase family AAA domain-containing protein 3B OS=Homo sapiens OX=9606 GN=ATAD3B	4	49	9	6	37	40	5	8	3	5	55.4	15.7	9.4	72.572	648	648;602;298;166	169									1	7	1
P36957;P36957-2;Q86SW4;H0YJF9;G3V5M3;G3V3F0	P36957;P36957-2;Q86SW4	5;4;3;1;1;1	5;4;3;1;1;1	5;4;3;1;1;1	Dihydrolipoyllysine-residue succinyltransferase component of 2-oxoglutarate dehydrogenase complex, mitochondrial	DLST	7.69522	0.46185	sp|P36957|ODO2_HUMAN Dihydrolipoyllysine-residue succinyltransferase component of 2-oxoglutarate dehydrogenase complex, mitochondrial OS=Homo sapiens OX=9606 GN=DLST PE=1 SV=4;sp|P36957-2|ODO2_HUMAN Isoform 2 of Dihydrolipoyllysine-residue succinyltransfer	6	5	5	5	3	4	3	4	3	4	12.8	12.8	12.8	48.755	453	453;367;279;74;83;104	167							3	3											2			4	3
P25788-2;P25788;G3V3W4;G3V5N4;H0YJ03;G3V4X5	P25788-2;P25788	4;4;1;1;1;1	4;4;1;1;1;1	4;4;1;1;1;1	Proteasome subunit alpha type-3	PSMA3	7.32542	0.461331	sp|P25788-2|PSA3_HUMAN Isoform 2 of Proteasome subunit alpha type-3 OS=Homo sapiens OX=9606 GN=PSMA3;sp|P25788|PSA3_HUMAN Proteasome subunit alpha type-3 OS=Homo sapiens OX=9606 GN=PSMA3 PE=1 SV=2	6	4	4	4	1	4	1	4	1	4	16.9	16.9	16.9	27.647	248	248;255;36;54;83;180	187				1														1	4
C9JW69;P18754;P18754-2;C9JRH2;C9J3R0;C9JMJ4;C9JQZ4	C9JW69;P18754;P18754-2;C9JRH2;C9J3R0;C9JMJ4;C9JQZ4	7;7;7;5;5;5;5	7;7;7;5;5;5;5	7;7;7;5;5;5;5	Regulator of chromosome condensation	RCC1	8.33693	0.458983	tr|C9JW69|C9JW69_HUMAN Regulator of chromosome condensation (Fragment) OS=Homo sapiens OX=9606 GN=RCC1 PE=1 SV=1;sp|P18754|RCC1_HUMAN Regulator of chromosome condensation OS=Homo sapiens OX=9606 GN=RCC1 PE=1 SV=1;sp|P18754-2|RCC1_HUMAN Isoform 2 of Regulat	7	7	7	7	5	7	5	7	5	7	22.8	22.8	22.8	39.584	372	372;421;452;230;264;272;283	164						1	5															8
Q9Y281;Q9Y281-3;F8WDN3;G3V2U0	Q9Y281;Q9Y281-3;F8WDN3	4;3;2;1	3;2;2;1	3;2;2;1	Cofilin-2	CFL2	8.10437	0.458896	sp|Q9Y281|COF2_HUMAN Cofilin-2 OS=Homo sapiens OX=9606 GN=CFL2 PE=1 SV=1;sp|Q9Y281-3|COF2_HUMAN Isoform 3 of Cofilin-2 OS=Homo sapiens OX=9606 GN=CFL2;tr|F8WDN3|F8WDN3_HUMAN Cofilin-2 OS=Homo sapiens OX=9606 GN=CFL2 PE=1 SV=1	4	4	3	3	3	4	2	3	2	3	32.5	25.9	25.9	18.736	166	166;149;58;21	158	1	2	1													1	3	1
P12814;P12814-3;P12814-2;P12814-4;H9KV75;P35609-2;A0A494C1A0;P35609;G3V2N5;G3V2W4;H7C5W8;Q08043;H0YJW3;H0YJ11;A0A494C033;A0A494C166;A0A087WSZ2;F6THM6;A0A494C0Q3;G3V5M4;G3V2X9;A0A494C060;G3V380;G3V2E8;A0A494C031;D6RH00	P12814;P12814-3;P12814-2;P12814-4;H9KV75	80;79;77;74;66;25;24;24;23;20;18;18;16;14;13;13;13;11;10;9;9;7;4;4;1;1	49;48;46;43;41;6;6;6;13;11;13;3;12;11;3;3;3;3;3;5;4;1;4;1;1;0	49;48;46;43;41;6;6;6;13;11;13;3;12;11;3;3;3;3;3;5;4;1;4;1;1;0	Alpha-actinin-1	ACTN1	10.1059	0.458845	sp|P12814|ACTN1_HUMAN Alpha-actinin-1 OS=Homo sapiens OX=9606 GN=ACTN1 PE=1 SV=2;sp|P12814-3|ACTN1_HUMAN Isoform 3 of Alpha-actinin-1 OS=Homo sapiens OX=9606 GN=ACTN1;sp|P12814-2|ACTN1_HUMAN Isoform 2 of Alpha-actinin-1 OS=Homo sapiens OX=9606 GN=ACTN1;sp|	26	80	49	49	68	76	44	45	44	45	76.1	52.5	52.5	103.06	892	892;914;887;930;822;894;858;894;260;238;297;901;251;207;182;263;944;686;131;126;144;588;72;85;61;72	166					1	1	1	1	9	13	36	84	31	4	5				1	1	1	1	1
O95639;C9JEV9;O95639-3;O95639-2;B7Z7B0;H7C419;H7C016;F8WEL7;C9K0K2;H9KVA5;A6NMK7	O95639;C9JEV9;O95639-3;O95639-2;B7Z7B0	7;6;6;6;4;3;2;1;1;1;1	7;6;6;6;4;3;2;1;1;1;1	7;6;6;6;4;3;2;1;1;1;1	Cleavage and polyadenylation specificity factor subunit 4	CPSF4	7.77926	0.458756	sp|O95639|CPSF4_HUMAN Cleavage and polyadenylation specificity factor subunit 4 OS=Homo sapiens OX=9606 GN=CPSF4 PE=1 SV=1;tr|C9JEV9|C9JEV9_HUMAN Cleavage and polyadenylation specificity factor subunit 4 OS=Homo sapiens OX=9606 GN=CPSF4 PE=1 SV=1;sp|O95639	11	7	7	7	4	5	4	5	4	5	31.2	31.2	31.2	30.255	269	269;211;243;244;191;193;229;44;112;152;179	152				5	5														6	3
P48735;P48735-2;H0YL11	P48735;P48735-2	10;9;4	10;9;4	10;9;4	Isocitrate dehydrogenase [NADP], mitochondrial	IDH2	7.98355	0.458126	sp|P48735|IDHP_HUMAN Isocitrate dehydrogenase [NADP], mitochondrial OS=Homo sapiens OX=9606 GN=IDH2 PE=1 SV=2;sp|P48735-2|IDHP_HUMAN Isoform 2 of Isocitrate dehydrogenase [NADP], mitochondrial OS=Homo sapiens OX=9606 GN=IDH2	3	10	10	10	4	10	4	10	4	10	25.7	25.7	25.7	50.909	452	452;400;312	178							5														1	11
Q6ZMP0;Q6ZMP0-2;Q6ZMP0-4;Q6ZMP0-3	Q6ZMP0;Q6ZMP0-2;Q6ZMP0-4	9;5;5;1	9;5;5;1	9;5;5;1	Thrombospondin type-1 domain-containing protein 4	THSD4	7.6174	0.452669	sp|Q6ZMP0|THSD4_HUMAN Thrombospondin type-1 domain-containing protein 4 OS=Homo sapiens OX=9606 GN=THSD4 PE=2 SV=2;sp|Q6ZMP0-2|THSD4_HUMAN Isoform 2 of Thrombospondin type-1 domain-containing protein 4 OS=Homo sapiens OX=9606 GN=THSD4;sp|Q6ZMP0-4|THSD4_HUM	4	9	9	9	4	7	4	7	4	7	10.1	10.1	10.1	112.45	1018	1018;523;658;219	164									1	1	1	3	4
A0A0A0MRE9;A0A0A0MRF6;Q99996-5;Q99996-3;Q99996;Q99996-1;Q99996-6;A0A6I8PUD8;A0A6I8PUA5;H7BZV6;Q6PJH3;A0A087WX84;H7BYL6;Q99996-4	A0A0A0MRE9;A0A0A0MRF6;Q99996-5;Q99996-3;Q99996;Q99996-1;Q99996-6;A0A6I8PUD8;A0A6I8PUA5	4;4;4;4;4;4;4;2;2;1;1;1;1;1	4;4;4;4;4;4;4;2;2;1;1;1;1;1	4;4;4;4;4;4;4;2;2;1;1;1;1;1	A-kinase anchor protein 9	AKAP9	7.19675	0.452516	tr|A0A0A0MRE9|A0A0A0MRE9_HUMAN A-kinase anchor protein 9 OS=Homo sapiens OX=9606 GN=AKAP9 PE=1 SV=1;tr|A0A0A0MRF6|A0A0A0MRF6_HUMAN A-kinase anchor protein 9 OS=Homo sapiens OX=9606 GN=AKAP9 PE=1 SV=1;sp|Q99996-5|AKAP9_HUMAN Isoform 5 of A-kinase anchor pro	14	4	4	4	0	4	0	4	0	4	1.5	1.5	1.5	362.57	3126	3126;3910;3857;3899;3907;3911;3929;530;1870;232;314;1637;1769;1643	215
Q16643-3	Q16643-3	56	56	3	Drebrin	DBN1	10.0641	0.451761	sp|Q16643-3|DREB_HUMAN Isoform 3 of Drebrin OS=Homo sapiens OX=9606 GN=DBN1	1	56	56	3	45	55	45	55	2	2	50.4	50.4	6.6	76.299	695	695	168								1	15	20	66	56	26	1	1					1	4	3	2
Q13393-2;Q13393;Q13393-4;Q13393-3;C9IY79;F8WBV7;H7C0L3	Q13393-2;Q13393;Q13393-4;Q13393-3	16;16;15;8;4;3;2	16;16;15;8;4;3;2	16;16;15;8;4;3;2	Phospholipase D1	PLD1	8.30922	0.451658	sp|Q13393-2|PLD1_HUMAN Isoform PLD1B of Phospholipase D1 OS=Homo sapiens OX=9606 GN=PLD1;sp|Q13393|PLD1_HUMAN Phospholipase D1 OS=Homo sapiens OX=9606 GN=PLD1 PE=1 SV=1;sp|Q13393-4|PLD1_HUMAN Isoform PLD1D of Phospholipase D1 OS=Homo sapiens OX=9606 GN=PLD	7	16	16	16	11	12	11	12	11	12	17.8	17.8	17.8	119.69	1036	1036;1074;971;597;141;57;234	166											1	13	1	1
Q92797;M0R3C7;A0A087WUE9;Q92797-2	Q92797;M0R3C7;A0A087WUE9;Q92797-2	2;1;1;1	2;1;1;1	2;1;1;1	Symplekin	SYMPK	7.15522	0.450432	sp|Q92797|SYMPK_HUMAN Symplekin OS=Homo sapiens OX=9606 GN=SYMPK PE=1 SV=2;tr|M0R3C7|M0R3C7_HUMAN Symplekin OS=Homo sapiens OX=9606 GN=SYMPK PE=1 SV=1;tr|A0A087WUE9|A0A087WUE9_HUMAN Symplekin OS=Homo sapiens OX=9606 GN=SYMPK PE=1 SV=1;sp|Q92797-2|SYMPK_HUM	4	2	2	2	2	2	2	2	2	2	1.7	1.7	1.7	141.15	1274	1274;673;1058;673	163													2
P62280;M0QZC5;M0R1H5;M0R1H6	P62280;M0QZC5	31;28;11;11	31;28;11;11	31;28;11;11	40S ribosomal protein S11	RPS11	10.5836	0.450401	sp|P62280|RS11_HUMAN 40S ribosomal protein S11 OS=Homo sapiens OX=9606 GN=RPS11 PE=1 SV=3;tr|M0QZC5|M0QZC5_HUMAN 40S ribosomal protein S11 OS=Homo sapiens OX=9606 GN=RPS11 PE=1 SV=1	4	31	31	31	30	30	30	30	30	30	84.2	84.2	84.2	18.431	158	158;118;79;88	151	14	53	37	15	13	7	7		3	3	2	1	1			15	53	27	17	14	7	6	1
Q6ZVM7-2;Q6ZVM7-5;Q6ZVM7;F5H3S6;Q6ZVM7-4;Q6ZVM7-3;B7Z2U2;K7EKL6	Q6ZVM7-2;Q6ZVM7-5;Q6ZVM7;F5H3S6;Q6ZVM7-4;Q6ZVM7-3;B7Z2U2	5;5;5;4;4;4;3;1	5;5;5;4;4;4;3;1	5;5;5;4;4;4;3;1	TOM1-like protein 2	TOM1L2	7.2441	0.450034	sp|Q6ZVM7-2|TM1L2_HUMAN Isoform 2 of TOM1-like protein 2 OS=Homo sapiens OX=9606 GN=TOM1L2;sp|Q6ZVM7-5|TM1L2_HUMAN Isoform 5 of TOM1-like protein 2 OS=Homo sapiens OX=9606 GN=TOM1L2;sp|Q6ZVM7|TM1L2_HUMAN TOM1-like protein 2 OS=Homo sapiens OX=9606 GN=TOM1L	8	5	5	5	2	5	2	5	2	5	15.1	15.1	15.1	49.963	457	457;483;507;388;240;462;389;39	180									2
Q05682-4;Q05682-5;Q05682-6;Q05682-2;Q05682;E7EX44;Q05682-3;E9PGZ1;C9J813;A0A6Q8PGI1;C9JEK3;C9JE79;F8WE61;REV__H0YH95;REV__H0YEF9;REV__E9PJZ7;REV__H0YHK3;REV__O75334-6;REV__O75334-5;REV__Q13136-2;REV__Q13136;REV__A0A2R8Y7R9;REV__O75334-2;REV__O75334-4;REV__G3V200;REV__O75334-3;REV__O75334	Q05682-4;Q05682-5;Q05682-6;Q05682-2;Q05682;E7EX44;Q05682-3;E9PGZ1;C9J813	36;35;35;35;35;34;34;32;30;11;4;3;3;1;1;1;1;1;1;1;1;1;1;1;1;1;1	36;35;35;35;35;34;34;32;30;11;4;3;3;1;1;1;1;1;1;1;1;1;1;1;1;1;1	36;35;35;35;35;34;34;32;30;11;4;3;3;1;1;1;1;1;1;1;1;1;1;1;1;1;1	Caldesmon	CALD1	8.83518	0.449694	sp|Q05682-4|CALD1_HUMAN Isoform 4 of Caldesmon OS=Homo sapiens OX=9606 GN=CALD1;sp|Q05682-5|CALD1_HUMAN Isoform 5 of Caldesmon OS=Homo sapiens OX=9606 GN=CALD1;sp|Q05682-6|CALD1_HUMAN Isoform 6 of Caldesmon OS=Homo sapiens OX=9606 GN=CALD1;sp|Q05682-2|CALD	27	36	36	36	29	34	29	34	29	34	56.9	56.9	56.9	62.663	538	538;532;563;564;793;557;558;536;459;205;132;72;85;284;387;583;1104;1152;1156;1185;1202;1224;1232;1236;1247;1251;1257	165								1	4	37	8	1
A0A3B3ITT5;P47914	A0A3B3ITT5;P47914	4;4	4;4	4;4	60S ribosomal protein L29	RPL29	8.71217	0.448918	tr|A0A3B3ITT5|A0A3B3ITT5_HUMAN 60S ribosomal protein L29 OS=Homo sapiens OX=9606 GN=RPL29 PE=1 SV=1;sp|P47914|RL29_HUMAN 60S ribosomal protein L29 OS=Homo sapiens OX=9606 GN=RPL29 PE=1 SV=2	2	4	4	4	4	4	4	4	4	4	17.4	17.4	17.4	18.512	167	167;159	153	3		5	1	1											3		5	1	1
P09651;F8W6I7;P09651-2;P09651-3;F8VZ49;F8VTQ5;Q32P51;H0YH80;A0A2R8Y4L2;F8W646;F8VYN5	P09651;F8W6I7;P09651-2;P09651-3;F8VZ49;F8VTQ5;Q32P51;H0YH80;A0A2R8Y4L2	32;31;31;28;22;18;17;16;16;13;8	30;29;29;26;20;16;15;16;15;12;7	30;29;29;26;20;16;15;16;15;12;7	Heterogeneous nuclear ribonucleoprotein A1;Heterogeneous nuclear ribonucleoprotein A1, N-terminally processed;Heterogeneous nuclear ribonucleoprotein A1-like 2	HNRNPA1;HNRNPA1L2	10.0688	0.448811	sp|P09651|ROA1_HUMAN Heterogeneous nuclear ribonucleoprotein A1 OS=Homo sapiens OX=9606 GN=HNRNPA1 PE=1 SV=5;tr|F8W6I7|F8W6I7_HUMAN Helix-destabilizing protein OS=Homo sapiens OX=9606 GN=HNRNPA1 PE=1 SV=2;sp|P09651-2|ROA1_HUMAN Isoform A1-A of Heterogeneou	11	32	30	30	29	29	27	28	27	28	63.7	61.3	61.3	38.746	372	372;307;320;267;231;145;320;191;275;156;113	156	2	5	3	13	45	38	16	3	4	4	3	2	1			5	5	4	14	43	40	16	4
Q92626;H7C1W1;Q92626-2;C9J4I9;H7C300;H7C3W2	Q92626;H7C1W1;Q92626-2	49;27;27;9;5;4	49;27;27;9;5;4	49;27;27;9;5;4	Peroxidasin homolog	PXDN	9.04891	0.447627	sp|Q92626|PXDN_HUMAN Peroxidasin homolog OS=Homo sapiens OX=9606 GN=PXDN PE=1 SV=2;tr|H7C1W1|H7C1W1_HUMAN Peroxidasin homolog (Fragment) OS=Homo sapiens OX=9606 GN=PXDN PE=1 SV=1;sp|Q92626-2|PXDN_HUMAN Isoform 2 of Peroxidasin homolog OS=Homo sapiens OX=96	6	49	49	49	31	46	31	46	31	46	39.4	39.4	39.4	165.27	1479	1479;723;727;224;196;76	170									1	2	6	14	33	12	9				1	1
O75489;E9PS48;O75489-2;G3V194	O75489	8;3;3;1	8;3;3;1	8;3;3;1	NADH dehydrogenase [ubiquinone] iron-sulfur protein 3, mitochondrial	NDUFS3	7.93299	0.44495	sp|O75489|NDUS3_HUMAN NADH dehydrogenase [ubiquinone] iron-sulfur protein 3, mitochondrial OS=Homo sapiens OX=9606 GN=NDUFS3 PE=1 SV=1	4	8	8	8	4	8	4	8	4	8	30.7	30.7	30.7	30.241	264	264;161;132;121	172			3	4														6	9
A0A0A6YYC7;Q96JP5-2;Q96JP5;H3BTR0	A0A0A6YYC7;Q96JP5-2;Q96JP5	3;3;3;1	3;3;3;1	3;3;3;1	E3 ubiquitin-protein ligase ZFP91	ZFP91-CNTF;ZFP91	7.29636	0.444428	tr|A0A0A6YYC7|A0A0A6YYC7_HUMAN HCG2042749, isoform CRA_d OS=Homo sapiens OX=9606 GN=ZFP91-CNTF PE=4 SV=1;sp|Q96JP5-2|ZFP91_HUMAN Isoform 2 of E3 ubiquitin-protein ligase ZFP91 OS=Homo sapiens OX=9606 GN=ZFP91;sp|Q96JP5|ZFP91_HUMAN E3 ubiquitin-protein liga	4	3	3	3	3	2	3	2	3	2	8.7	8.7	8.7	59.57	529	529;529;570;354	139										3	2
P61224-2;P61224-3;P61224;P62834;E7ESV4;F5H7Y6;A6NIZ1;F5GX62;P61224-4;F5H4H0;F5GYH7;F5H077;F5GWU8;F5H491;F5H0B7;F5H500;F5H823;B7ZB78;F5GZG1;F5H6R7;F5H004;A0A075B6Q0;F5GYB5;F8WBC0	P61224-2;P61224-3;P61224;P62834;E7ESV4;F5H7Y6;A6NIZ1;F5GX62;P61224-4;F5H4H0;F5GYH7;F5H077;F5GWU8;F5H491;F5H0B7;F5H500;F5H823;B7ZB78;F5GZG1;F5H6R7;F5H004;A0A075B6Q0;F5GYB5	8;8;8;7;6;6;6;5;5;4;4;4;4;4;4;4;4;4;4;4;4;4;4;2	8;8;8;7;6;6;6;5;5;4;4;4;4;4;4;4;4;4;4;4;4;4;4;2	8;8;8;7;6;6;6;5;5;4;4;4;4;4;4;4;4;4;4;4;4;4;4;2	Ras-related protein Rap-1b;Ras-related protein Rap-1A;Ras-related protein Rap-1b-like protein	RAP1B;RAP1A	8.24419	0.441551	sp|P61224-2|RAP1B_HUMAN Isoform 2 of Ras-related protein Rap-1b OS=Homo sapiens OX=9606 GN=RAP1B;sp|P61224-3|RAP1B_HUMAN Isoform 3 of Ras-related protein Rap-1b OS=Homo sapiens OX=9606 GN=RAP1B;sp|P61224|RAP1B_HUMAN Ras-related protein Rap-1b OS=Homo sapie	24	8	8	8	6	7	6	7	6	7	55.5	55.5	55.5	15.356	137	137;165;184;184;157;179;184;139;142;48;53;84;87;93;98;101;103;118;121;122;127;129;136;32	157			6															7
P30101	P30101	20	20	15	Protein disulfide-isomerase A3	PDIA3	8.3453	0.44082	sp|P30101|PDIA3_HUMAN Protein disulfide-isomerase A3 OS=Homo sapiens OX=9606 GN=PDIA3 PE=1 SV=4	1	20	20	15	13	18	13	18	9	14	45	45	35.4	56.782	505	505	174						1	3	9	12												3	8	15
Q9Y265;Q9Y265-2;E7ETR0;H7C4G5;J3QLR1;H7C4I3	Q9Y265;Q9Y265-2;E7ETR0;H7C4G5	12;10;7;6;4;2	12;10;7;6;4;2	12;10;7;6;4;2	RuvB-like 1	RUVBL1	8.18055	0.440003	sp|Q9Y265|RUVB1_HUMAN RuvB-like 1 OS=Homo sapiens OX=9606 GN=RUVBL1 PE=1 SV=1;sp|Q9Y265-2|RUVB1_HUMAN Isoform 2 of RuvB-like 1 OS=Homo sapiens OX=9606 GN=RUVBL1;tr|E7ETR0|E7ETR0_HUMAN RuvB-like helicase OS=Homo sapiens OX=9606 GN=RUVBL1 PE=1 SV=1;tr|H7C4G5	6	12	12	12	10	11	10	11	10	11	34.9	34.9	34.9	50.227	456	456;386;315;267;131;222	168							1	11														6	12
P62750;H7BY10;K7EJV9;K7ERT8;A8MUS3;K7EMA7	P62750;H7BY10;K7EJV9;K7ERT8;A8MUS3	22;19;19;19;19;8	22;19;19;19;19;8	22;19;19;19;19;8	60S ribosomal protein L23a	RPL23A	10.6808	0.437847	sp|P62750|RL23A_HUMAN 60S ribosomal protein L23a OS=Homo sapiens OX=9606 GN=RPL23A PE=1 SV=1;tr|H7BY10|H7BY10_HUMAN 60S ribosomal protein L23a (Fragment) OS=Homo sapiens OX=9606 GN=RPL23A PE=1 SV=1;tr|K7EJV9|K7EJV9_HUMAN 60S ribosomal protein L23a (Fragmen	6	22	22	22	22	21	22	21	22	21	57.7	57.7	57.7	17.695	156	156;158;170;175;194;70	158	12	27	39	15	12	10	9	2	2	2	2	1	1	1	1	11	42	39	15	11	6	5	2
Q14980;Q14980-2;A0A087WY61;Q14980-4;Q14980-3;H0YFY6;Q14980-5;F5H4J1;F5H6Y5;K4DIE0;F5GZW1;F5H2F3;F5H3L6;F5H0Z7;F5H763;F5H1L0;F8W6T3;F5GWK2;F5H073;F5H068	Q14980;Q14980-2;A0A087WY61;Q14980-4;Q14980-3;H0YFY6	89;87;85;70;70;47;39;26;18;16;5;5;5;5;5;3;2;1;1;1	89;87;85;70;70;47;39;26;18;16;5;5;5;5;5;3;2;1;1;1	89;87;85;70;70;47;39;26;18;16;5;5;5;5;5;3;2;1;1;1	Nuclear mitotic apparatus protein 1	NUMA1	9.13067	0.437232	sp|Q14980|NUMA1_HUMAN Nuclear mitotic apparatus protein 1 OS=Homo sapiens OX=9606 GN=NUMA1 PE=1 SV=2;sp|Q14980-2|NUMA1_HUMAN Isoform 2 of Nuclear mitotic apparatus protein 1 OS=Homo sapiens OX=9606 GN=NUMA1;tr|A0A087WY61|A0A087WY61_HUMAN Nuclear mitotic ap	20	89	89	89	63	79	63	79	63	79	50.8	50.8	50.8	238.26	2115	2115;2101;2099;1763;1776;964;979;851;691;353;146;159;174;201;220;109;91;72;75;82	172													11	70	30
P62857	P62857	6	6	6	40S ribosomal protein S28	RPS28	8.88171	0.436537	sp|P62857|RS28_HUMAN 40S ribosomal protein S28 OS=Homo sapiens OX=9606 GN=RPS28 PE=1 SV=1	1	6	6	6	2	6	2	6	2	6	56.5	56.5	56.5	7.8409	69	69	183	2															8	1
Q14192;C9J3S8;F8WDA8;U3KQT4;Q14192-2	Q14192	18;1;1;1;1	18;1;1;1;1	18;1;1;1;1	Four and a half LIM domains protein 2	FHL2	8.51091	0.435888	sp|Q14192|FHL2_HUMAN Four and a half LIM domains protein 2 OS=Homo sapiens OX=9606 GN=FHL2 PE=1 SV=3	5	18	18	18	14	16	14	16	14	16	58.1	58.1	58.1	32.193	279	279;19;54;65;151	158				5	19	2													7	21	2
P47756-2;B1AK88;B1AK87;P47756;B1AK85;A0A6I8PRV6;A0A6I8PIN8	P47756-2;B1AK88;B1AK87;P47756;B1AK85	26;25;19;19;15;7;3	26;25;19;19;15;7;3	26;25;19;19;15;7;3	F-actin-capping protein subunit beta	CAPZB	9.47156	0.435479	sp|P47756-2|CAPZB_HUMAN Isoform 2 of F-actin-capping protein subunit beta OS=Homo sapiens OX=9606 GN=CAPZB;tr|B1AK88|B1AK88_HUMAN F-actin-capping protein subunit beta OS=Homo sapiens OX=9606 GN=CAPZB PE=1 SV=1;tr|B1AK87|B1AK87_HUMAN F-actin-capping protein	7	26	26	26	20	25	20	25	20	25	65.4	65.4	65.4	30.628	272	272;301;244;277;260;59;63	159			7	25	35	5	2	1	1	1	1	1	1	1	1	1		5	42	34	4	4	2
Q96A72;F5H6N1;F5H124	Q96A72;F5H6N1	7;5;1	7;5;1	1;1;1	Protein mago nashi homolog 2	MAGOHB	8.67876	0.43505	sp|Q96A72|MGN2_HUMAN Protein mago nashi homolog 2 OS=Homo sapiens OX=9606 GN=MAGOHB PE=1 SV=1;tr|F5H6N1|F5H6N1_HUMAN Protein mago nashi homolog 2 OS=Homo sapiens OX=9606 GN=MAGOHB PE=1 SV=1	3	7	7	1	6	5	6	5	1	1	49.3	49.3	6.1	17.276	148	148;90;81	149	1	7														1	6
P55795	P55795	12	6	6	Heterogeneous nuclear ribonucleoprotein H2	HNRNPH2	8.05144	0.434616	sp|P55795|HNRH2_HUMAN Heterogeneous nuclear ribonucleoprotein H2 OS=Homo sapiens OX=9606 GN=HNRNPH2 PE=1 SV=1	1	12	6	6	11	12	5	6	5	6	35.9	19.4	19.4	49.263	449	449	171						1	4	4											1	1	1	6	7
P62937;P62937-2;F8WE65;C9J5S7;P0DN26;A0A0H2UH34;A0A0B4J2A2;A0A075B767;A0A075B759;Q9Y536;F5H284;P0DN37	P62937;P62937-2	9;7;4;4;2;2;2;2;2;2;2;1	9;7;4;4;2;2;2;2;2;2;2;1	9;7;4;4;2;2;2;2;2;2;2;1	Peptidyl-prolyl cis-trans isomerase A;Peptidyl-prolyl cis-trans isomerase A, N-terminally processed	PPIA	8.61855	0.434034	sp|P62937|PPIA_HUMAN Peptidyl-prolyl cis-trans isomerase A OS=Homo sapiens OX=9606 GN=PPIA PE=1 SV=2;sp|P62937-2|PPIA_HUMAN Isoform 2 of Peptidyl-prolyl cis-trans isomerase A OS=Homo sapiens OX=9606 GN=PPIA	12	9	9	9	9	7	9	7	9	7	47.3	47.3	47.3	18.012	165	165;105;120;121;164;164;164;164;164;164;164;164	156	1	11														4	10
O75152;E9PQ61;E9PBY7;A0A1W2PPR9;A0A1B0GTU1;A0A494C0C4	O75152;E9PQ61;E9PBY7	10;9;7;2;2;2	10;9;7;2;2;2	10;9;7;2;2;2	Zinc finger CCCH domain-containing protein 11A	ZC3H11A	7.75961	0.433542	sp|O75152|ZC11A_HUMAN Zinc finger CCCH domain-containing protein 11A OS=Homo sapiens OX=9606 GN=ZC3H11A PE=1 SV=3;tr|E9PQ61|E9PQ61_HUMAN Zinc finger CCCH domain-containing protein 11A OS=Homo sapiens OX=9606 GN=ZC3H11A PE=1 SV=1;tr|E9PBY7|E9PBY7_HUMAN Zinc	6	10	10	10	7	8	7	8	7	8	19.8	19.8	19.8	89.13	810	810;652;515;301;805;810	165												7
P50395;P50395-2;V9GYJ7;V9GYF8;Q5SX90;Q5SX86;G5E9U5;Q5SX87;P31150	P50395;P50395-2;V9GYJ7;V9GYF8;Q5SX90;Q5SX86	4;3;2;2;2;2;1;1;1	4;3;2;2;2;2;1;1;1	4;3;2;2;2;2;1;1;1	Rab GDP dissociation inhibitor beta	GDI2	7.21278	0.432614	sp|P50395|GDIB_HUMAN Rab GDP dissociation inhibitor beta OS=Homo sapiens OX=9606 GN=GDI2 PE=1 SV=2;sp|P50395-2|GDIB_HUMAN Isoform 2 of Rab GDP dissociation inhibitor beta OS=Homo sapiens OX=9606 GN=GDI2;tr|V9GYJ7|V9GYJ7_HUMAN Rab GDP dissociation inhibitor	9	4	4	4	2	3	2	3	2	3	10.6	10.6	10.6	50.663	445	445;400;125;130;148;155;147;263;447	167							2															3
Q9H7B2;Q5VXN0;U3KQN5;Q5VXM9	Q9H7B2;Q5VXN0	14;11;1;1	14;11;1;1	14;11;1;1	Ribosome production factor 2 homolog	RPF2	8.76201	0.429545	sp|Q9H7B2|RPF2_HUMAN Ribosome production factor 2 homolog OS=Homo sapiens OX=9606 GN=RPF2 PE=1 SV=2;tr|Q5VXN0|Q5VXN0_HUMAN Ribosome production factor 2 homolog (Fragment) OS=Homo sapiens OX=9606 GN=RPF2 PE=1 SV=1	4	14	14	14	14	14	14	14	14	14	31	31	31	35.582	306	306;214;59;76	154					18	1	1													17	1	1
P07919;A0A096LP55	P07919;A0A096LP55	2;1	2;1	2;1	Cytochrome b-c1 complex subunit 6, mitochondrial;Cytochrome b-c1 complex subunit 6	UQCRH;UQCRHL	7.18966	0.428098	sp|P07919|QCR6_HUMAN Cytochrome b-c1 complex subunit 6, mitochondrial OS=Homo sapiens OX=9606 GN=UQCRH PE=1 SV=2;sp|A0A096LP55|QCR6L_HUMAN Cytochrome b-c1 complex subunit 6-like, mitochondrial OS=Homo sapiens OX=9606 GN=UQCRHL PE=3 SV=1	2	2	2	2	2	2	2	2	2	2	18.7	18.7	18.7	10.739	91	91;91	151	2															2
P55084-2;P55084;B5MD38;F5GZQ3;C9JEY0;C9JE81;C9K0M0	P55084-2;P55084;B5MD38;F5GZQ3	11;11;8;8;5;5;3	11;11;8;8;5;5;3	11;11;8;8;5;5;3	Trifunctional enzyme subunit beta, mitochondrial;3-ketoacyl-CoA thiolase	HADHB	8.29871	0.426747	sp|P55084-2|ECHB_HUMAN Isoform 2 of Trifunctional enzyme subunit beta, mitochondrial OS=Homo sapiens OX=9606 GN=HADHB;sp|P55084|ECHB_HUMAN Trifunctional enzyme subunit beta, mitochondrial OS=Homo sapiens OX=9606 GN=HADHB PE=1 SV=3;tr|B5MD38|B5MD38_HUMAN Tr	7	11	11	11	8	11	8	11	8	11	23.5	23.5	23.5	48.879	452	452;474;351;459;149;175;84	165							8															11
Q13643	Q13643	2	2	2	Four and a half LIM domains protein 3	FHL3	7.10484	0.426225	sp|Q13643|FHL3_HUMAN Four and a half LIM domains protein 3 OS=Homo sapiens OX=9606 GN=FHL3 PE=1 SV=4	1	2	2	2	2	2	2	2	2	2	7.1	7.1	7.1	31.192	280	280	155					2															2
P20042	P20042	6	6	6	Eukaryotic translation initiation factor 2 subunit 2	EIF2S2	7.45814	0.423948	sp|P20042|IF2B_HUMAN Eukaryotic translation initiation factor 2 subunit 2 OS=Homo sapiens OX=9606 GN=EIF2S2 PE=1 SV=2	1	6	6	6	3	6	3	6	3	6	19.5	19.5	19.5	38.388	333	333	174							3															6
Q15942;H0Y2Y8;Q15942-2;C9JJK5;H7C3D3;C9IZ41;H7C3R3	Q15942;H0Y2Y8;Q15942-2	10;9;9;3;2;1;1	10;9;9;3;2;1;1	10;9;9;3;2;1;1	Zyxin	ZYX	7.8126	0.423921	sp|Q15942|ZYX_HUMAN Zyxin OS=Homo sapiens OX=9606 GN=ZYX PE=1 SV=1;tr|H0Y2Y8|H0Y2Y8_HUMAN Zyxin (Fragment) OS=Homo sapiens OX=9606 GN=ZYX PE=1 SV=1;sp|Q15942-2|ZYX_HUMAN Isoform 2 of Zyxin OS=Homo sapiens OX=9606 GN=ZYX	7	10	10	10	7	10	7	10	7	10	24.8	24.8	24.8	61.277	572	572;540;415;171;176;164;177	168										8
O94901-9;E9PHI4;O94901-8;O94901;O94901-5;H0Y742;O94901-6;H0Y6N5;H7C2K3;O94901-3;O94901-2;O94901-7;C9JK55;H7C3X3;H7C019;C9K051;C9JS54;C9JJU6;C9JR15;O94901-4	O94901-9;E9PHI4;O94901-8;O94901;O94901-5;H0Y742;O94901-6;H0Y6N5	34;32;31;31;30;28;27;26;14;9;7;7;5;4;4;3;2;2;1;1	34;32;31;31;30;28;27;26;14;9;7;7;5;4;4;3;2;2;1;1	33;31;30;30;29;27;26;25;13;9;7;7;5;4;4;3;2;2;1;1	SUN domain-containing protein 1	SUN1	9.09626	0.421695	sp|O94901-9|SUN1_HUMAN Isoform 9 of SUN domain-containing protein 1 OS=Homo sapiens OX=9606 GN=SUN1;tr|E9PHI4|E9PHI4_HUMAN SUN domain-containing protein 1 OS=Homo sapiens OX=9606 GN=SUN1 PE=1 SV=1;sp|O94901-8|SUN1_HUMAN Isoform 8 of SUN domain-containing p	20	34	34	33	27	31	27	31	26	30	44.5	44.5	43.7	101.93	916	916;822;785;812;702;710;682;634;427;341;257;278;174;158;171;135;113;118;88;109	171									1	5	25	32	14	2	2
O95478;A0A0A0MQZ6;H0YAI9	O95478;A0A0A0MQZ6	12;9;5	12;9;5	12;9;5	Ribosome biogenesis protein NSA2 homolog	NSA2	8.32925	0.421205	sp|O95478|NSA2_HUMAN Ribosome biogenesis protein NSA2 homolog OS=Homo sapiens OX=9606 GN=NSA2 PE=1 SV=1;tr|A0A0A0MQZ6|A0A0A0MQZ6_HUMAN Ribosome biogenesis protein NSA2 homolog OS=Homo sapiens OX=9606 GN=NSA2 PE=1 SV=1	3	12	12	12	10	11	10	11	10	11	40.4	40.4	40.4	30.065	260	260;189;98	154				11	12														13	10
Q9P015;E5RIZ4;E5RHF4	Q9P015;E5RIZ4;E5RHF4	6;5;4	6;5;4	6;5;4	39S ribosomal protein L15, mitochondrial	MRPL15	7.65603	0.419992	sp|Q9P015|RM15_HUMAN 39S ribosomal protein L15, mitochondrial OS=Homo sapiens OX=9606 GN=MRPL15 PE=1 SV=1;tr|E5RIZ4|E5RIZ4_HUMAN 39S ribosomal protein L15, mitochondrial (Fragment) OS=Homo sapiens OX=9606 GN=MRPL15 PE=1 SV=2;tr|E5RHF4|E5RHF4_HUMAN 39S ribo	3	6	6	6	5	6	5	6	5	6	22.3	22.3	22.3	33.419	296	296;237;198	162					6															8
A0A499FI48;P13667;C9JMN9	A0A499FI48;P13667	12;12;1	12;12;1	12;12;1	Protein disulfide-isomerase A4	PDIA4	7.9793	0.418082	tr|A0A499FI48|A0A499FI48_HUMAN Protein disulfide-isomerase OS=Homo sapiens OX=9606 GN=PDIA4 PE=1 SV=1;sp|P13667|PDIA4_HUMAN Protein disulfide-isomerase A4 OS=Homo sapiens OX=9606 GN=PDIA4 PE=1 SV=2	3	12	12	12	7	12	7	12	7	12	18	18	18	73.06	646	646;645;163	175										7	1
P19525-2;P19525;F8WBH4;C9JZT2	P19525-2;P19525	6;6;2;2	6;6;2;2	6;6;2;2	Interferon-induced, double-stranded RNA-activated protein kinase	EIF2AK2	7.36438	0.417993	sp|P19525-2|E2AK2_HUMAN Isoform 2 of Interferon-induced, double-stranded RNA-activated protein kinase OS=Homo sapiens OX=9606 GN=EIF2AK2;sp|P19525|E2AK2_HUMAN Interferon-induced, double-stranded RNA-activated protein kinase OS=Homo sapiens OX=9606 GN=EIF2A	4	6	6	6	4	5	4	5	4	5	12.5	12.5	12.5	57.39	510	510;551;102;141	163									3	3
Q99832;Q99832-3;Q99832-4;Q99832-2;F8WAM2;F8WBP8;A0A0D9SG95	Q99832;Q99832-3;Q99832-4	13;11;8;6;4;2;1	13;11;8;6;4;2;1	13;11;8;6;4;2;1	T-complex protein 1 subunit eta	CCT7	7.7836	0.415934	sp|Q99832|TCPH_HUMAN T-complex protein 1 subunit eta OS=Homo sapiens OX=9606 GN=CCT7 PE=1 SV=2;sp|Q99832-3|TCPH_HUMAN Isoform 3 of T-complex protein 1 subunit eta OS=Homo sapiens OX=9606 GN=CCT7;sp|Q99832-4|TCPH_HUMAN Isoform 4 of T-complex protein 1 subun	7	13	13	13	10	7	10	7	10	7	23.6	23.6	23.6	59.366	543	543;499;456;339;98;83;83	151									11
P49755;G3V2K7	P49755;G3V2K7	8;4	8;4	8;4	Transmembrane emp24 domain-containing protein 10	TMED10	8.59639	0.415365	sp|P49755|TMEDA_HUMAN Transmembrane emp24 domain-containing protein 10 OS=Homo sapiens OX=9606 GN=TMED10 PE=1 SV=2;tr|G3V2K7|G3V2K7_HUMAN Transmembrane emp24 domain-containing protein 10 OS=Homo sapiens OX=9606 GN=TMED10 PE=1 SV=1	2	8	8	8	7	5	7	5	7	5	31.1	31.1	31.1	24.976	219	219;153	152	1	7	8	1												1	8	7	1
P62136;P62136-2;P62136-3;E9PMD7;F5H1L6;F5H037	P62136;P62136-2;P62136-3;E9PMD7	16;15;13;10;2;2	5;4;3;4;1;1	5;4;3;4;1;1	Serine/threonine-protein phosphatase PP1-alpha catalytic subunit;Serine/threonine-protein phosphatase	PPP1CA	8.48833	0.415275	sp|P62136|PP1A_HUMAN Serine/threonine-protein phosphatase PP1-alpha catalytic subunit OS=Homo sapiens OX=9606 GN=PPP1CA PE=1 SV=1;sp|P62136-2|PP1A_HUMAN Isoform 2 of Serine/threonine-protein phosphatase PP1-alpha catalytic subunit OS=Homo sapiens OX=9606 G	6	16	5	5	12	15	5	5	5	5	49.7	16.1	16.1	37.512	330	330;341;286;253;169;179	158					6	6														6	6	1
Q32Q12;P22392;P22392-2;J3KPD9;O60361;E7ERL0;P15531;P15531-2;F6XY72;C9K028;E5RHP0	Q32Q12;P22392;P22392-2;J3KPD9;O60361;E7ERL0;P15531;P15531-2	5;5;5;4;4;3;3;3;2;1;1	5;5;5;4;4;3;3;3;2;1;1	5;5;5;4;4;3;3;3;2;1;1	Nucleoside diphosphate kinase;Nucleoside diphosphate kinase B;Putative nucleoside diphosphate kinase;Nucleoside diphosphate kinase A	NME1-NME2;NME2;NME2P1;NME1	8.18025	0.414669	tr|Q32Q12|Q32Q12_HUMAN Nucleoside diphosphate kinase OS=Homo sapiens OX=9606 GN=NME1-NME2 PE=1 SV=1;sp|P22392|NDKB_HUMAN Nucleoside diphosphate kinase B OS=Homo sapiens OX=9606 GN=NME2 PE=1 SV=1;sp|P22392-2|NDKB_HUMAN Isoform 3 of Nucleoside diphosphate ki	11	5	5	5	5	4	5	4	5	4	32.9	32.9	32.9	32.642	292	292;152;267;197;137;139;152;177;82;60;82	158		7														3	6
Q56VL3;D6RD77;J3KPI9;Q56VL3-2	Q56VL3	11;3;3;3	11;3;3;3	11;3;3;3	OCIA domain-containing protein 2	OCIAD2	8.9131	0.414059	sp|Q56VL3|OCAD2_HUMAN OCIA domain-containing protein 2 OS=Homo sapiens OX=9606 GN=OCIAD2 PE=1 SV=1	4	11	11	11	11	11	11	11	11	11	61.7	61.7	61.7	16.953	154	154;61;88;99	155	2	16	1													6	16
O95782-2;O95782	O95782-2;O95782	33;33	33;33	25;25	AP-2 complex subunit alpha-1	AP2A1	9.01706	0.413443	sp|O95782-2|AP2A1_HUMAN Isoform B of AP-2 complex subunit alpha-1 OS=Homo sapiens OX=9606 GN=AP2A1;sp|O95782|AP2A1_HUMAN AP-2 complex subunit alpha-1 OS=Homo sapiens OX=9606 GN=AP2A1 PE=1 SV=3	2	33	33	25	25	32	25	32	20	24	37.3	37.3	27.6	105.36	955	955;977	169									2	8	18	27	10
Q5QPL9;Q9UKM9-2;Q9UKM9;Q5QPM0;Q5QPM1;Q5QPM2	Q5QPL9;Q9UKM9-2;Q9UKM9;Q5QPM0;Q5QPM1	29;29;27;21;19;10	29;29;27;21;19;10	29;29;27;21;19;10	RNA-binding protein Raly	RALY	9.67039	0.41254	tr|Q5QPL9|Q5QPL9_HUMAN RNA-binding protein Raly (Fragment) OS=Homo sapiens OX=9606 GN=RALY PE=1 SV=1;sp|Q9UKM9-2|RALY_HUMAN Isoform 1 of RNA-binding protein Raly OS=Homo sapiens OX=9606 GN=RALY;sp|Q9UKM9|RALY_HUMAN RNA-binding protein Raly OS=Homo sapiens	6	29	29	29	26	28	26	28	26	28	78.1	78.1	78.1	24.665	237	237;290;306;171;181;89	156	1	3	5	11	34	24	11	3	1								1	7	11	37	25	11	1
Q86W42;Q86W42-3;Q86W42-2	Q86W42;Q86W42-3;Q86W42-2	9;8;8	9;8;8	9;8;8	THO complex subunit 6 homolog	THOC6	8.10657	0.409902	sp|Q86W42|THOC6_HUMAN THO complex subunit 6 homolog OS=Homo sapiens OX=9606 GN=THOC6 PE=1 SV=1;sp|Q86W42-3|THOC6_HUMAN Isoform 3 of THO complex subunit 6 homolog OS=Homo sapiens OX=9606 GN=THOC6;sp|Q86W42-2|THOC6_HUMAN Isoform 2 of THO complex subunit 6 ho	3	9	9	9	7	5	7	5	7	5	27.3	27.3	27.3	37.535	341	341;296;317	148					6	5														3	5
P52943;P52943-2;H0YFA4;H0YHD8	P52943;P52943-2;H0YFA4	3;3;2;1	3;3;2;1	3;3;2;1	Cysteine-rich protein 2	CRIP2	7.4833	0.40979	sp|P52943|CRIP2_HUMAN Cysteine-rich protein 2 OS=Homo sapiens OX=9606 GN=CRIP2 PE=1 SV=1;sp|P52943-2|CRIP2_HUMAN Isoform 2 of Cysteine-rich protein 2 OS=Homo sapiens OX=9606 GN=CRIP2;tr|H0YFA4|H0YFA4_HUMAN Cysteine-rich protein 2 (Fragment) OS=Homo sapiens	4	3	3	3	2	3	2	3	2	3	21.6	21.6	21.6	22.492	208	208;282;192;104	164				2															3
Q86U42-2;Q86U42;Q92843-2	Q86U42-2;Q86U42;Q92843-2	8;8;7	8;8;7	3;3;2	Polyadenylate-binding protein 2	PABPN1	8.84071	0.40824	sp|Q86U42-2|PABP2_HUMAN Isoform 2 of Polyadenylate-binding protein 2 OS=Homo sapiens OX=9606 GN=PABPN1;sp|Q86U42|PABP2_HUMAN Polyadenylate-binding protein 2 OS=Homo sapiens OX=9606 GN=PABPN1 PE=1 SV=3;sp|Q92843-2|B2CL2_HUMAN Isoform 3 of Bcl-2-like protein	3	8	8	3	6	8	6	8	3	3	27	27	12.2	31.496	296	296;306;333	166				1	2	5	5	1	1	1	1				1		1	1	2	1	7	10	1
Q8TED1;E7ETY7;J3KNB5	Q8TED1;E7ETY7	6;5;2	6;5;2	6;5;2	Probable glutathione peroxidase 8;Glutathione peroxidase	GPX8	8.15992	0.40539	sp|Q8TED1|GPX8_HUMAN Probable glutathione peroxidase 8 OS=Homo sapiens OX=9606 GN=GPX8 PE=1 SV=2;tr|E7ETY7|E7ETY7_HUMAN Glutathione peroxidase OS=Homo sapiens OX=9606 GN=GPX8 PE=1 SV=1	3	6	6	6	5	5	5	5	5	5	26.8	26.8	26.8	23.881	209	209;158;90	153			5															5
P63010;P63010-2;P63010-3;A0A087X253;A0A087WU93;A0A087WZQ6;A0A087WYD1;K7ERB2;K7EN71;K7EJX1;K7EJ01;H7C034;A0A087WXS3;K7EKZ5	P63010;P63010-2;P63010-3;A0A087X253;A0A087WU93;A0A087WZQ6;A0A087WYD1	33;33;31;28;24;24;19;9;6;3;3;3;2;2	33;33;31;28;24;24;19;9;6;3;3;3;2;2	12;12;11;12;5;5;5;1;1;1;0;0;1;1	AP-2 complex subunit beta	AP2B1	8.98327	0.401862	sp|P63010|AP2B1_HUMAN AP-2 complex subunit beta OS=Homo sapiens OX=9606 GN=AP2B1 PE=1 SV=1;sp|P63010-2|AP2B1_HUMAN Isoform 2 of AP-2 complex subunit beta OS=Homo sapiens OX=9606 GN=AP2B1;sp|P63010-3|AP2B1_HUMAN Isoform 3 of AP-2 complex subunit beta OS=Hom	14	33	33	12	23	30	23	30	9	11	33.5	33.5	13.7	104.55	937	937;951;880;913;663;677;639;151;132;80;164;173;49;63	169									2	2	9	25	4
Q9UN86;Q9UN86-2;D6RGJ4;D6RAC7;D6RB17;D6RBM9;D6REX8;D6RBR0;D6RE13;D6RBW8;D6R9X5;D6R9A4	Q9UN86;Q9UN86-2;D6RGJ4;D6RAC7;D6RB17	13;12;7;7;7;5;5;5;5;5;3;3	13;12;7;7;7;5;5;5;5;5;3;3	11;10;5;5;5;3;3;3;3;3;1;1	Ras GTPase-activating protein-binding protein 2	G3BP2	8.01512	0.401403	sp|Q9UN86|G3BP2_HUMAN Ras GTPase-activating protein-binding protein 2 OS=Homo sapiens OX=9606 GN=G3BP2 PE=1 SV=2;sp|Q9UN86-2|G3BP2_HUMAN Isoform B of Ras GTPase-activating protein-binding protein 2 OS=Homo sapiens OX=9606 GN=G3BP2;tr|D6RGJ4|D6RGJ4_HUMAN Ra	12	13	13	11	6	9	6	9	4	8	30.1	30.1	27.4	54.12	482	482;449;125;141;198;77;99;102;110;115;56;59	170									7
P50454;E9PJH8;E9PKH2;E9PPV6;E9PR70;E9PK86;E9PMI5;E9PIG2;E9PRS3;E9PNX1;H0YEP8;E9PLA6;E9PQ34	P50454;E9PJH8;E9PKH2;E9PPV6;E9PR70	11;10;9;7;6;3;3;2;2;2;1;1;1	11;10;9;7;6;3;3;2;2;2;1;1;1	11;10;9;7;6;3;3;2;2;2;1;1;1	Serpin H1	SERPINH1	8.63433	0.400217	sp|P50454|SERPH_HUMAN Serpin H1 OS=Homo sapiens OX=9606 GN=SERPINH1 PE=1 SV=2;tr|E9PJH8|E9PJH8_HUMAN Serpin H1 (Fragment) OS=Homo sapiens OX=9606 GN=SERPINH1 PE=1 SV=2;tr|E9PKH2|E9PKH2_HUMAN Collagen-binding protein OS=Homo sapiens OX=9606 GN=SERPINH1 PE=1	13	11	11	11	7	11	7	11	7	11	28	28	28	46.44	418	418;371;201;324;295;247;249;165;166;203;56;85;142	175				1		1	7												1		2	15	1
O00469;O00469-2;E7ETU9;C9JXZ0;O00469-3;F8WEW3	O00469;O00469-2;E7ETU9	9;9;8;4;3;1	9;9;8;4;3;1	9;9;8;4;3;1	Procollagen-lysine,2-oxoglutarate 5-dioxygenase 2	PLOD2	7.73797	0.399819	sp|O00469|PLOD2_HUMAN Procollagen-lysine,2-oxoglutarate 5-dioxygenase 2 OS=Homo sapiens OX=9606 GN=PLOD2 PE=1 SV=2;sp|O00469-2|PLOD2_HUMAN Isoform 2 of Procollagen-lysine,2-oxoglutarate 5-dioxygenase 2 OS=Homo sapiens OX=9606 GN=PLOD2;tr|E7ETU9|E7ETU9_HUMA	6	9	9	9	6	9	6	9	6	9	13.3	13.3	13.3	84.685	737	737;758;703;229;418;98	178											6
P26368-2;P26368;K7ENG2	P26368-2;P26368;K7ENG2	13;13;10	13;13;10	13;13;10	Splicing factor U2AF 65 kDa subunit	U2AF2	8.19977	0.397783	sp|P26368-2|U2AF2_HUMAN Isoform 2 of Splicing factor U2AF 65 kDa subunit OS=Homo sapiens OX=9606 GN=U2AF2;sp|P26368|U2AF2_HUMAN Splicing factor U2AF 65 kDa subunit OS=Homo sapiens OX=9606 GN=U2AF2 PE=1 SV=4;tr|K7ENG2|K7ENG2_HUMAN U2 snRNP auxiliary factor	3	13	13	13	10	9	10	9	10	9	30.8	30.8	30.8	53.12	471	471;475;307	170								4	10	1						1	1			1	1	2	4
P06576;H0YH81;F8W079;F8W0P7;H0YI37	P06576;H0YH81;F8W079	19;14;11;6;4	19;14;11;6;4	19;14;11;6;4	ATP synthase subunit beta, mitochondrial;ATP synthase subunit beta	ATP5B	8.41961	0.396495	sp|P06576|ATPB_HUMAN ATP synthase subunit beta, mitochondrial OS=Homo sapiens OX=9606 GN=ATP5F1B PE=1 SV=3;tr|H0YH81|H0YH81_HUMAN ATP synthase subunit beta (Fragment) OS=Homo sapiens OX=9606 GN=ATP5F1B PE=1 SV=1;tr|F8W079|F8W079_HUMAN ATP synthase subunit	5	19	19	19	14	16	14	16	14	16	55.8	55.8	55.8	56.559	529	529;362;284;270;133	170							1	16	2										1	1	1	7	17
Q9Y5S2	Q9Y5S2	3	3	3	Serine/threonine-protein kinase MRCK beta	CDC42BPB	7.35546	0.395173	sp|Q9Y5S2|MRCKB_HUMAN Serine/threonine-protein kinase MRCK beta OS=Homo sapiens OX=9606 GN=CDC42BPB PE=1 SV=2	1	3	3	3	0	3	0	3	0	3	2.2	2.2	2.2	194.31	1711	1711	212
Q06265;Q06265-2;D6R905;D6RIY6;D6RA17;Q06265-3;Q06265-4;D6RAP4;H0Y9L5	Q06265;Q06265-2;D6R905;D6RIY6;D6RA17;Q06265-3;Q06265-4	5;5;4;4;3;3;3;2;2	5;5;4;4;3;3;3;2;2	5;5;4;4;3;3;3;2;2	Exosome complex component RRP45	EXOSC9	7.56444	0.394292	sp|Q06265|EXOS9_HUMAN Exosome complex component RRP45 OS=Homo sapiens OX=9606 GN=EXOSC9 PE=1 SV=3;sp|Q06265-2|EXOS9_HUMAN Isoform 2 of Exosome complex component RRP45 OS=Homo sapiens OX=9606 GN=EXOSC9;tr|D6R905|D6R905_HUMAN Exosome complex component RRP45	9	5	5	5	5	4	5	4	5	4	13	13	13	48.948	439	439;456;226;423;242;355;372;86;172	162									6	1													2
Q9NY61;A0A087WTH8;A0A087WWS8	Q9NY61	13;3;3	13;3;3	13;3;3	Protein AATF	AATF	8.39435	0.392312	sp|Q9NY61|AATF_HUMAN Protein AATF OS=Homo sapiens OX=9606 GN=AATF PE=1 SV=1	3	13	13	13	11	13	11	13	11	13	20.7	20.7	20.7	63.132	560	560;98;154	160									1	13	13
P04899;P04899-4;P04899-6;P04899-3;P04899-5;P04899-2;F8WE78;P09471-2;P19087;P09471;A0A3B3ITG4;A0A3B3IRK0;A0A3B3IU77;A0A3B3IS42;A0A3B3ITX3;H3BTM2;A0A1W2PP38;P11488;A8MTJ3	P04899;P04899-4;P04899-6;P04899-3;P04899-5;P04899-2	30;28;23;23;23;23;6;4;3;3;2;2;2;2;2;2;2;2;2	30;28;23;23;23;23;6;4;3;3;2;2;2;2;2;2;2;2;2	18;18;14;14;14;14;4;0;0;0;0;0;0;0;0;0;0;0;0	Guanine nucleotide-binding protein G(i) subunit alpha-2	GNAI2	10.0208	0.391811	sp|P04899|GNAI2_HUMAN Guanine nucleotide-binding protein G(i) subunit alpha-2 OS=Homo sapiens OX=9606 GN=GNAI2 PE=1 SV=3;sp|P04899-4|GNAI2_HUMAN Isoform sGi2 of Guanine nucleotide-binding protein G(i) subunit alpha-2 OS=Homo sapiens OX=9606 GN=GNAI2;sp|P04	19	30	30	18	25	28	25	28	15	17	74.6	74.6	49.6	40.45	355	355;366;303;318;339;339;142;354;354;354;40;40;43;47;60;195;196;350;354	155	3	3	3	5	25	43	15	2	3	2	2	2	1			1	1	2	2	24	45	16	2
P78345;Q5VUC3;Q5VUC9	P78345;Q5VUC3;Q5VUC9	6;5;3	6;5;3	6;5;3	Ribonuclease P protein subunit p38	RPP38	7.42444	0.39177	sp|P78345|RPP38_HUMAN Ribonuclease P protein subunit p38 OS=Homo sapiens OX=9606 GN=RPP38 PE=1 SV=2;tr|Q5VUC3|Q5VUC3_HUMAN Ribonuclease P protein subunit p38 (Fragment) OS=Homo sapiens OX=9606 GN=RPP38 PE=1 SV=8;tr|Q5VUC9|Q5VUC9_HUMAN Ribonuclease P protei	3	6	6	6	5	4	5	4	5	4	20.8	20.8	20.8	31.834	283	283;168;145	149					5															4
Q9UQ35;Q9UQ35-2;I3L4D8;I3L0N7;I3L4U6;I3L3Q8;I3L1I8;I3L182;Q9UQ35-3	Q9UQ35	19;8;3;2;1;1;1;1;1	19;8;3;2;1;1;1;1;1	19;8;3;2;1;1;1;1;1	Serine/arginine repetitive matrix protein 2	SRRM2	8.38367	0.391201	sp|Q9UQ35|SRRM2_HUMAN Serine/arginine repetitive matrix protein 2 OS=Homo sapiens OX=9606 GN=SRRM2 PE=1 SV=2	9	19	19	19	14	19	14	19	14	19	9	9	9	299.61	2752	2752;2334;1018;115;78;184;297;895;311	174															14
P14866;M0QYL7	P14866	29;4	29;4	7;1	Heterogeneous nuclear ribonucleoprotein L	HNRNPL	9.44643	0.3901	sp|P14866|HNRPL_HUMAN Heterogeneous nuclear ribonucleoprotein L OS=Homo sapiens OX=9606 GN=HNRNPL PE=1 SV=2	2	29	29	7	21	28	21	28	4	7	58.7	58.7	13.4	64.132	589	589;198	165				1	1	1	2	5	34	27	6	6	6						2	2	2	3	4
Q9Y2X3;F8WED0;H7BZ72	Q9Y2X3	28;5;4	28;5;4	28;5;4	Nucleolar protein 58	NOP58	9.54068	0.389519	sp|Q9Y2X3|NOP58_HUMAN Nucleolar protein 58 OS=Homo sapiens OX=9606 GN=NOP58 PE=1 SV=1	3	28	28	28	20	27	20	27	20	27	46.9	46.9	46.9	59.578	529	529;68;187	167									26	25	29	27	22									1	1
Q8NFW8;Q8NFW8-2;F5H296;F5GYM0	Q8NFW8;Q8NFW8-2	11;7;3;3	11;7;3;3	11;7;3;3	N-acylneuraminate cytidylyltransferase	CMAS	8.33536	0.389389	sp|Q8NFW8|NEUA_HUMAN N-acylneuraminate cytidylyltransferase OS=Homo sapiens OX=9606 GN=CMAS PE=1 SV=2;sp|Q8NFW8-2|NEUA_HUMAN Isoform 2 of N-acylneuraminate cytidylyltransferase OS=Homo sapiens OX=9606 GN=CMAS	4	11	11	11	5	11	5	11	5	11	27	27	27	48.379	434	434;263;88;97	167						1	6	2	2												1	12	3
P46783;F6U211;A0A2R8Y7H1;A0A2R8YFH6;A0A1W2PQS6;S4R435;A0A2R8Y6L3;Q9NQ39	P46783;F6U211;A0A2R8Y7H1;A0A2R8YFH6;A0A1W2PQS6;S4R435;A0A2R8Y6L3	14;11;11;11;11;9;8;5	13;10;10;10;10;9;7;4	13;10;10;10;10;9;7;4	40S ribosomal protein S10	RPS10;RPS10-NUDT3	9.33509	0.388682	sp|P46783|RS10_HUMAN 40S ribosomal protein S10 OS=Homo sapiens OX=9606 GN=RPS10 PE=1 SV=1;tr|F6U211|F6U211_HUMAN 40S ribosomal protein S10 OS=Homo sapiens OX=9606 GN=RPS10 PE=3 SV=1;tr|A0A2R8Y7H1|A0A2R8Y7H1_HUMAN 40S ribosomal protein S10 OS=Homo sapiens O	8	14	13	13	10	13	9	13	9	13	61.8	57	57	18.898	165	165;172;186;213;291;198;121;176	163	4	13	3	1	1	1										4	21	6	2	1	1
A0A0G2JIW1;P0DMV9;P0DMV8;P0DMV8-2;V9GZ37	A0A0G2JIW1;P0DMV9;P0DMV8;P0DMV8-2;V9GZ37	31;31;31;28;21	25;25;25;22;16	15;15;15;13;9	Heat shock 70 kDa protein 1B;Heat shock 70 kDa protein 1A	HSPA1B;HSPA1A	8.66294	0.388641	tr|A0A0G2JIW1|A0A0G2JIW1_HUMAN Heat shock 70 kDa protein 1B OS=Homo sapiens OX=9606 GN=HSPA1B PE=1 SV=1;sp|P0DMV9|HS71B_HUMAN Heat shock 70 kDa protein 1B OS=Homo sapiens OX=9606 GN=HSPA1B PE=1 SV=1;sp|P0DMV8|HS71A_HUMAN Heat shock 70 kDa protein 1A OS=Hom	5	31	25	15	23	31	17	25	10	15	37.9	33.3	18.4	70.108	642	642;641;641;586;476	181									3	21	2
P61221;D6R9I9;D6RGF4;H0Y990	P61221;D6R9I9;D6RGF4	11;9;6;4	11;9;6;4	11;9;6;4	ATP-binding cassette sub-family E member 1	ABCE1	8.06538	0.388613	sp|P61221|ABCE1_HUMAN ATP-binding cassette sub-family E member 1 OS=Homo sapiens OX=9606 GN=ABCE1 PE=1 SV=1;tr|D6R9I9|D6R9I9_HUMAN ATP-binding cassette sub-family E member 1 OS=Homo sapiens OX=9606 GN=ABCE1 PE=1 SV=1;tr|D6RGF4|D6RGF4_HUMAN ATP-binding cass	4	11	11	11	8	11	8	11	8	11	20.7	20.7	20.7	67.314	599	599;421;210;147	156									9	7	1
Q09666;E9PQE3;E9PJZ0;E9PKR9;E9PJC6;E9PLK4;Q09666-2	Q09666	71;2;2;2;2;2;2	71;2;2;2;2;2;2	71;2;2;2;2;2;2	Neuroblast differentiation-associated protein AHNAK	AHNAK	8.87434	0.388332	sp|Q09666|AHNK_HUMAN Neuroblast differentiation-associated protein AHNAK OS=Homo sapiens OX=9606 GN=AHNAK PE=1 SV=2	7	71	71	71	50	64	50	64	50	64	29.2	29.2	29.2	629.09	5890	5890;85;121;123;131;144;149	173														1	51
P62241;Q5JR95	P62241;Q5JR95	18;15	18;15	18;15	40S ribosomal protein S8	RPS8	9.39881	0.386098	sp|P62241|RS8_HUMAN 40S ribosomal protein S8 OS=Homo sapiens OX=9606 GN=RPS8 PE=1 SV=2;tr|Q5JR95|Q5JR95_HUMAN 40S ribosomal protein S8 OS=Homo sapiens OX=9606 GN=RPS8 PE=1 SV=1	2	18	18	18	17	18	17	18	17	18	61.5	61.5	61.5	24.205	208	208;188	160	1	2	22	19	2											4	4	25	22	3	1
P98194-4;B4E2Q0;P98194;P98194-3;H0Y9V7;P98194-2;P98194-5;P98194-8;P98194-9;P98194-6;P98194-7;H0Y8X9;H0Y9S7;D6RGE9	P98194-4;B4E2Q0;P98194;P98194-3;H0Y9V7;P98194-2;P98194-5;P98194-8;P98194-9;P98194-6;P98194-7	12;11;11;11;10;10;10;10;10;10;10;5;5;1	12;11;11;11;10;10;10;10;10;10;10;5;5;1	12;11;11;11;10;10;10;10;10;10;10;5;5;1	Calcium-transporting ATPase type 2C member 1;Calcium-transporting ATPase	ATP2C1	7.76648	0.38542	sp|P98194-4|AT2C1_HUMAN Isoform 4 of Calcium-transporting ATPase type 2C member 1 OS=Homo sapiens OX=9606 GN=ATP2C1;tr|B4E2Q0|B4E2Q0_HUMAN Calcium-transporting ATPase OS=Homo sapiens OX=9606 GN=ATP2C1 PE=1 SV=1;sp|P98194|AT2C1_HUMAN Calcium-transporting AT	14	12	12	12	10	7	10	7	10	7	14.6	14.6	14.6	98.732	903	903;953;919;923;903;888;939;944;949;959;973;215;314;82	150										1	10
P32969;D6RAN4;A0A2R8Y5Y7;H0Y9R4;H0Y9V9	P32969;D6RAN4;A0A2R8Y5Y7	14;13;12;5;5	14;13;12;5;5	14;13;12;5;5	60S ribosomal protein L9	RPL9	9.26116	0.38336	sp|P32969|RL9_HUMAN 60S ribosomal protein L9 OS=Homo sapiens OX=9606 GN=RPL9 PE=1 SV=1;tr|D6RAN4|D6RAN4_HUMAN 60S ribosomal protein L9 (Fragment) OS=Homo sapiens OX=9606 GN=RPL9 PE=1 SV=8;tr|A0A2R8Y5Y7|A0A2R8Y5Y7_HUMAN 60S ribosomal protein L9 OS=Homo sapi	5	14	14	14	11	14	11	14	11	14	63	63	63	21.863	192	192;181;220;90;113	155	1	2	15	5	2													20	6	1
O14976;O14976-2	O14976;O14976-2	4;3	4;3	4;3	Cyclin-G-associated kinase	GAK	7.28148	0.382373	sp|O14976|GAK_HUMAN Cyclin-G-associated kinase OS=Homo sapiens OX=9606 GN=GAK PE=1 SV=2;sp|O14976-2|GAK_HUMAN Isoform 2 of Cyclin-G-associated kinase OS=Homo sapiens OX=9606 GN=GAK	2	4	4	4	2	3	2	3	2	3	3.3	3.3	3.3	143.19	1311	1311;1232	173													2
H3BNC9;P08708;H0YN88;A0A075B716;H0YN73;A0A0J9YYC4	H3BNC9;P08708;H0YN88;A0A075B716	19;19;17;17;7;3	19;19;17;17;7;3	19;19;17;17;7;3	40S ribosomal protein S17	RPS17	10.5608	0.378087	tr|H3BNC9|H3BNC9_HUMAN 40S ribosomal protein S17 OS=Homo sapiens OX=9606 PE=3 SV=2;sp|P08708|RS17_HUMAN 40S ribosomal protein S17 OS=Homo sapiens OX=9606 GN=RPS17 PE=1 SV=2;tr|H0YN88|H0YN88_HUMAN 40S ribosomal protein S17 OS=Homo sapiens OX=9606 GN=RPS17 P	6	19	19	19	13	18	13	18	13	18	19	19	19	64.532	584	584;135;136;191;59;293	155	11	30	11	5	3	2	1	1	1	1	1	1	1			14	30	12	8	5	3	3	1
O43707;O43707-2;F5GXS2;O43707-3;H7C144;K7EJH8;K7EP19	O43707;O43707-2	89;67;44;44;28;19;7	89;67;44;44;28;19;7	57;47;35;35;24;13;2	Alpha-actinin-4	ACTN4	10.2184	0.376263	sp|O43707|ACTN4_HUMAN Alpha-actinin-4 OS=Homo sapiens OX=9606 GN=ACTN4 PE=1 SV=2;sp|O43707-2|ACTN4_HUMAN Isoform ACTN4ISO of Alpha-actinin-4 OS=Homo sapiens OX=9606 GN=ACTN4	7	89	89	57	73	87	73	87	48	55	78.6	78.6	53.7	104.85	911	911;692;521;521;342;182;105	172									6	9	31	115	27	8	6						1	2	1
Q01813;Q01813-2;B1APP6;H0Y757;Q5VSR5;V9GY25;A0A2R8Y891;P08237;P08237-3;V9GYV7;H0Y3Y3;F8VZI0;P08237-2	Q01813;Q01813-2;B1APP6	25;21;17;4;4;3;3;3;3;2;2;2;2	25;21;17;4;4;3;3;3;3;2;2;2;2	22;19;16;4;3;2;1;1;1;2;2;1;1	ATP-dependent 6-phosphofructokinase, platelet type	PFKP	8.68728	0.375914	sp|Q01813|PFKAP_HUMAN ATP-dependent 6-phosphofructokinase, platelet type OS=Homo sapiens OX=9606 GN=PFKP PE=1 SV=2;sp|Q01813-2|PFKAP_HUMAN Isoform 2 of ATP-dependent 6-phosphofructokinase, platelet type OS=Homo sapiens OX=9606 GN=PFKP;tr|B1APP6|B1APP6_HUMA	13	25	25	22	20	23	20	23	17	21	30.4	30.4	25.6	85.595	784	784;776;568;103;210;118;883;780;851;113;166;694;749	169									1	6	23	1	1
P62899;C9JU56;B7Z4E3;B7Z4C8;P62899-3;P62899-2;B8ZZK4;H7C2W9	P62899;C9JU56;B7Z4E3;B7Z4C8;P62899-3;P62899-2;B8ZZK4;H7C2W9	12;11;11;11;11;11;9;9	12;11;11;11;11;11;9;9	12;11;11;11;11;11;9;9	60S ribosomal protein L31	RPL31	9.59279	0.375877	sp|P62899|RL31_HUMAN 60S ribosomal protein L31 OS=Homo sapiens OX=9606 GN=RPL31 PE=1 SV=1;tr|C9JU56|C9JU56_HUMAN 60S ribosomal protein L31 (Fragment) OS=Homo sapiens OX=9606 GN=RPL31 PE=1 SV=1;tr|B7Z4E3|B7Z4E3_HUMAN 60S ribosomal protein L31 OS=Homo sapien	8	12	12	12	11	12	11	12	11	12	67.2	67.2	67.2	14.463	125	125;115;120;130;121;128;79;108	160	12	13	1													14	15	3	3	1
P35579;P35579-2;Q5BKV1;B1AH99;A0A2R8Y4C3;A0A0C4DFM8;A0A6E1W127;P12883;P13535;Q9UKX3;P11055;A7E2Y1;A0A2R8Y454;REV__Q5T655;A0A087WT71;REV__S4R3H4;REV__E7EQT4;REV__Q9UKV3-5;REV__Q9UKV3;A0A087WYA1;Q9UKX2-2;Q13402-3;Q13402-4;Q9Y2K3;Q6PIF6-2;Q13402-5;Q6PIF6;Q13402-8;Q13402-2;Q13402-7;Q13402-6;Q13402;Q9UKN7	P35579;P35579-2	325;206;36;20;6;4;2;2;2;2;2;2;1;1;1;1;1;1;1;1;1;1;1;1;1;1;1;1;1;1;1;1;1	325;206;36;20;6;4;2;2;2;2;2;2;1;1;1;1;1;1;1;1;1;1;1;1;1;1;1;1;1;1;1;1;1	280;168;30;17;0;0;0;0;0;0;0;0;0;0;0;1;1;1;1;0;0;0;0;0;0;0;0;0;0;0;0;0;0	Myosin-9	MYH9	12.0662	0.373561	sp|P35579|MYH9_HUMAN Myosin-9 OS=Homo sapiens OX=9606 GN=MYH9 PE=1 SV=4;sp|P35579-2|MYH9_HUMAN Isoform 2 of Myosin-9 OS=Homo sapiens OX=9606 GN=MYH9	33	325	325	280	298	320	298	320	254	277	82.2	82.2	74.3	226.53	1960	1960;1382;218;103;371;508;1941;1935;1937;1938;1940;1983;135;872;1198;1283;1301;1328;1341;3530;708;1200;1203;1946;1957;2092;2116;2166;2175;2177;2185;2215;3530	166	16	21	34	38	43	47	45	43	117	169	234	320	429	969	641	23	26	42	48	50	57	73	62
Q12797-10;Q12797;E5RHJ2;E5RHK2;G3XAN5;A0A087WW51;E5RG29;E5RG56;Q12797-7;Q12797-4;Q12797-3;Q12797-9;Q12797-6;Q12797-11;Q12797-5;Q12797-8;Q12797-2	Q12797-10;Q12797	5;5;1;1;1;1;1;1;1;1;1;1;1;1;1;1;1	5;5;1;1;1;1;1;1;1;1;1;1;1;1;1;1;1	5;5;1;1;1;1;1;1;1;1;1;1;1;1;1;1;1	Aspartyl/asparaginyl beta-hydroxylase	ASPH	7.54283	0.373347	sp|Q12797-10|ASPH_HUMAN Isoform 10 of Aspartyl/asparaginyl beta-hydroxylase OS=Homo sapiens OX=9606 GN=ASPH;sp|Q12797|ASPH_HUMAN Aspartyl/asparaginyl beta-hydroxylase OS=Homo sapiens OX=9606 GN=ASPH PE=1 SV=3	17	5	5	5	3	4	3	4	3	4	8	8	8	83.267	729	729;758;113;136;174;195;198;327;203;210;225;256;270;294;298;299;313	170											2	3
Q9UNM6;Q9UNM6-2;J3KNQ3;A0A087WUL9;E9PL38;H0YD73	Q9UNM6;Q9UNM6-2;J3KNQ3;A0A087WUL9;E9PL38;H0YD73	8;8;7;7;5;4	8;8;7;7;5;4	8;8;7;7;5;4	26S proteasome non-ATPase regulatory subunit 13	PSMD13	8.0453	0.370095	sp|Q9UNM6|PSD13_HUMAN 26S proteasome non-ATPase regulatory subunit 13 OS=Homo sapiens OX=9606 GN=PSMD13 PE=1 SV=2;sp|Q9UNM6-2|PSD13_HUMAN Isoform 2 of 26S proteasome non-ATPase regulatory subunit 13 OS=Homo sapiens OX=9606 GN=PSMD13;tr|J3KNQ3|J3KNQ3_HUMAN	6	8	8	8	5	8	5	8	5	8	25	25	25	42.945	376	376;378;349;377;263;221	167						5	2														10	1
H3BMH2;H3BSC1;P62491-2;Q15907-2;P62491;Q15907;B4DQU5;P57735	H3BMH2;H3BSC1;P62491-2;Q15907-2;P62491;Q15907	6;6;6;6;6;6;1;1	6;6;6;6;6;6;1;1	6;6;6;6;6;6;1;1	Ras-related protein Rab-11A;Ras-related protein Rab-11B	RAB11A;RAB11B	8.17316	0.369408	tr|H3BMH2|H3BMH2_HUMAN Ras-related protein Rab-11A (Fragment) OS=Homo sapiens OX=9606 GN=RAB11A PE=4 SV=1;tr|H3BSC1|H3BSC1_HUMAN Ras-related protein Rab-11A OS=Homo sapiens OX=9606 GN=RAB11A PE=1 SV=1;sp|P62491-2|RB11A_HUMAN Isoform 2 of Ras-related protei	8	6	6	6	6	4	6	4	6	4	39.4	39.4	39.4	17.668	155	155;198;155;179;216;218;146;213	139			6	1														4
Q71RC2-5;Q71RC2-3;Q71RC2;Q71RC2-4;Q96J85;Q71RC2-7;Q71RC2-2;Q71RC2-6;Q8TBL5;A0A087WTL9;X6RLN4;F8W1I4;F8VY40	Q71RC2-5;Q71RC2-3;Q71RC2;Q71RC2-4;Q96J85;Q71RC2-7;Q71RC2-2;Q71RC2-6;Q8TBL5;A0A087WTL9;X6RLN4	4;4;4;4;3;3;3;3;2;2;2;1;1	4;4;4;4;3;3;3;3;2;2;2;1;1	4;4;4;4;3;3;3;3;2;2;2;1;1	La-related protein 4	LARP4	7.17309	0.368664	sp|Q71RC2-5|LARP4_HUMAN Isoform 5 of La-related protein 4 OS=Homo sapiens OX=9606 GN=LARP4;sp|Q71RC2-3|LARP4_HUMAN Isoform 3 of La-related protein 4 OS=Homo sapiens OX=9606 GN=LARP4;sp|Q71RC2|LARP4_HUMAN La-related protein 4 OS=Homo sapiens OX=9606 GN=LARP	13	4	4	4	4	2	4	2	4	2	7.8	7.8	7.8	72.399	653	653;723;724;730;375;445;605;653;188;188;491;125;191	134											4	2	1
P46777;A0A2R8Y6J3;A0A2R8Y4A2;Q5T7N0;R4GNJ2	P46777;A0A2R8Y6J3	17;13;8;6;4	17;13;8;6;4	17;13;8;6;4	60S ribosomal protein L5	RPL5	8.66465	0.368207	sp|P46777|RL5_HUMAN 60S ribosomal protein L5 OS=Homo sapiens OX=9606 GN=RPL5 PE=1 SV=3;tr|A0A2R8Y6J3|A0A2R8Y6J3_HUMAN 60S ribosomal protein L5 (Fragment) OS=Homo sapiens OX=9606 GN=RPL5 PE=1 SV=1	5	17	17	17	13	15	13	15	13	15	50.8	50.8	50.8	34.362	297	297;238;170;130;63	167				3	19	1													11	23	2	1
A0A087X1A5;O95793-2;O95793;Q5JW30;O95793-3;Q5JW28;E5RJN7;E7EVI1;E7EPX0;E7EVJ4;Q9NUL3-4;Q9NUL3-6;Q9NUL3-8;Q9NUL3-3;Q9NUL3-7;Q9NUL3-2;Q9NUL3;F6UDC6	A0A087X1A5;O95793-2;O95793;Q5JW30;O95793-3	12;12;12;11;11;3;2;2;2;2;2;2;2;2;2;2;2;1	12;12;12;11;11;3;2;2;2;2;2;2;2;2;2;2;2;1	12;12;12;11;11;3;2;2;2;2;2;2;2;2;2;2;2;1	Double-stranded RNA-binding protein Staufen homolog 1	STAU1	7.91161	0.366181	tr|A0A087X1A5|A0A087X1A5_HUMAN Double-stranded RNA-binding protein Staufen homolog 1 OS=Homo sapiens OX=9606 GN=STAU1 PE=1 SV=1;sp|O95793-2|STAU1_HUMAN Isoform Short of Double-stranded RNA-binding protein Staufen homolog 1 OS=Homo sapiens OX=9606 GN=STAU1;	18	12	12	12	6	12	6	12	6	12	29.6	29.6	29.6	54.945	493	493;496;577;494;502;199;320;390;491;511;291;398;473;479;504;538;570;129	180								3	6	1												1	4
Q92973-2;Q92973;Q92973-3;O14787-2;O14787;E7EW37;S4R398;A0A075B780;K7ENW1;K7ESC1	Q92973-2;Q92973;Q92973-3	12;12;10;5;4;3;3;3;1;1	12;12;10;5;4;3;3;3;1;1	12;12;10;5;4;3;3;3;1;1	Transportin-1	TNPO1	7.98923	0.365553	sp|Q92973-2|TNPO1_HUMAN Isoform 2 of Transportin-1 OS=Homo sapiens OX=9606 GN=TNPO1;sp|Q92973|TNPO1_HUMAN Transportin-1 OS=Homo sapiens OX=9606 GN=TNPO1 PE=1 SV=2;sp|Q92973-3|TNPO1_HUMAN Isoform 3 of Transportin-1 OS=Homo sapiens OX=9606 GN=TNPO1	10	12	12	12	6	12	6	12	6	12	14.9	14.9	14.9	101.31	890	890;898;848;887;897;136;193;766;85;109	174										1	6	6	1
A0A0D9SFB3;A0A2R8YF78;A0A2R8YCW1;A0A0D9SG12;A0A2R8YFS5;A0A2R8Y4A4;A0A0D9SF53;O00571;A0A2R8YFR4;A0A2U3TZJ9;A0A2R8Y645;A0A2R8Y5G6;O00571-2;F6S8Q4;A0A2R8YDT5;A0A2R8Y7T2;A0A2R8YDH3;A0A0J9YVQ7;A0A087WVZ1;A0A2R8YCU0;A0A2R8Y650;A0A2R8YF89;A0A087WX09;A0A2R8Y4D2;D6RCM4;Q9NQI0-3;Q9NQI0-2;Q9NQI0-4;Q9NQI0;A0A2R8Y770;H0Y960	A0A0D9SFB3;A0A2R8YF78;A0A2R8YCW1;A0A0D9SG12;A0A2R8YFS5;A0A2R8Y4A4;A0A0D9SF53;O00571;A0A2R8YFR4;A0A2U3TZJ9;A0A2R8Y645;A0A2R8Y5G6;O00571-2;F6S8Q4;A0A2R8YDT5;A0A2R8Y7T2;A0A2R8YDH3	47;47;47;47;47;47;47;47;46;46;46;45;45;42;37;37;37;13;12;10;10;6;4;2;2;2;2;2;2;1;1	13;13;13;13;13;13;13;13;13;13;13;12;12;13;5;5;9;5;4;8;8;4;2;0;0;0;0;0;0;0;0	13;13;13;13;13;13;13;13;13;13;13;12;12;13;5;5;9;5;4;8;8;4;2;0;0;0;0;0;0;0;0	ATP-dependent RNA helicase DDX3X	DDX3X	8.84084	0.365332	tr|A0A0D9SFB3|A0A0D9SFB3_HUMAN RNA helicase OS=Homo sapiens OX=9606 GN=DDX3X PE=1 SV=1;tr|A0A2R8YF78|A0A2R8YF78_HUMAN RNA helicase OS=Homo sapiens OX=9606 GN=DDX3X PE=1 SV=1;tr|A0A2R8YCW1|A0A2R8YCW1_HUMAN RNA helicase OS=Homo sapiens OX=9606 GN=DDX3X PE=1	31	47	13	13	39	46	9	13	9	13	58.6	17.7	17.7	70.839	640	640;641;647;647;661;662;733;662;660;661;716;622;646;629;475;476;503;222;189;181;193;96;98;78;518;575;690;704;724;61;305	167									5	13	5	2									1	1	1
A0A087WUK2;O14979;O14979-3;O14979-2	A0A087WUK2;O14979;O14979-3;O14979-2	19;19;18;18	19;19;18;18	18;18;17;17	Heterogeneous nuclear ribonucleoprotein D-like	HNRNPDL	9.10023	0.364562	tr|A0A087WUK2|A0A087WUK2_HUMAN Heterogeneous nuclear ribonucleoprotein D-like OS=Homo sapiens OX=9606 GN=HNRNPDL PE=1 SV=1;sp|O14979|HNRDL_HUMAN Heterogeneous nuclear ribonucleoprotein D-like OS=Homo sapiens OX=9606 GN=HNRNPDL PE=1 SV=3;sp|O14979-3|HNRDL_H	4	19	19	18	17	17	17	17	17	16	40.8	40.8	38.6	40.04	363	363;420;244;301	158				1	23	12	6	3	1	1	1								1	21	15	14	1
Q15286;F5H157;Q15286-2;F5H7F8	Q15286;F5H157;Q15286-2	9;6;5;1	9;6;5;1	9;6;5;1	Ras-related protein Rab-35	RAB35	8.31771	0.36392	sp|Q15286|RAB35_HUMAN Ras-related protein Rab-35 OS=Homo sapiens OX=9606 GN=RAB35 PE=1 SV=1;tr|F5H157|F5H157_HUMAN Ras-related protein Rab-35 (Fragment) OS=Homo sapiens OX=9606 GN=RAB35 PE=1 SV=1;sp|Q15286-2|RAB35_HUMAN Isoform 2 of Ras-related protein Rab	4	9	9	9	6	9	6	9	6	9	49.3	49.3	49.3	23.025	201	201;185;152;147	167			8														1	13
O15145;C9JZD1;F8VR50	O15145;C9JZD1	7;4;3	7;4;3	7;4;3	Actin-related protein 2/3 complex subunit 3	ARPC3	8.9847	0.363296	sp|O15145|ARPC3_HUMAN Actin-related protein 2/3 complex subunit 3 OS=Homo sapiens OX=9606 GN=ARPC3 PE=1 SV=3;tr|C9JZD1|C9JZD1_HUMAN Actin-related protein 2/3 complex subunit 3 (Fragment) OS=Homo sapiens OX=9606 GN=ARPC3 PE=1 SV=1	3	7	7	7	7	7	7	7	7	7	43.8	43.8	43.8	20.546	178	178;99;84	151	1	10	10	3	1											1	9	8	4	1
Q15717;Q15717-2;M0QZR9;M0R055;A0A494C015;A0A494C1D9;A0A494C0F8;B1APY9;A0A494C147;A0A0A0MRX1;A0A0R4J2E6;Q12926-2;Q12926;P26378-4;P26378-2;P26378-5;P26378-1;P26378-3;P26378;A0A494C0Q5;A0A494C0M6;A0A494C011;A0A494C173;B1AM48	Q15717;Q15717-2	17;16;8;4;2;2;2;2;2;2;2;2;2;2;2;2;2;2;2;1;1;1;1;1	17;16;8;4;2;2;2;2;2;2;2;2;2;2;2;2;2;2;2;1;1;1;1;1	17;16;8;4;2;2;2;2;2;2;2;2;2;2;2;2;2;2;2;1;1;1;1;1	ELAV-like protein 1	ELAVL1	9.1304	0.361893	sp|Q15717|ELAV1_HUMAN ELAV-like protein 1 OS=Homo sapiens OX=9606 GN=ELAVL1 PE=1 SV=2;sp|Q15717-2|ELAV1_HUMAN Isoform 2 of ELAV-like protein 1 OS=Homo sapiens OX=9606 GN=ELAVL1	24	17	17	17	15	15	15	15	15	15	50.3	50.3	50.3	36.091	326	326;353;153;133;345;353;359;371;379;389;402;346;359;366;366;369;380;383;385;111;128;130;162;189	153			1	4	19	10	3											1	4	18	10	1
M0R0N4;M0QYZ2;P53680;X6R390;P53680-2;M0QZ21;M0R1S0	M0R0N4;M0QYZ2;P53680;X6R390;P53680-2;M0QZ21	4;4;4;3;3;2;1	4;4;4;3;3;2;1	4;4;4;3;3;2;1	AP-2 complex subunit sigma	AP2S1	8.33041	0.361119	tr|M0R0N4|M0R0N4_HUMAN AP complex subunit sigma OS=Homo sapiens OX=9606 GN=AP2S1 PE=1 SV=1;tr|M0QYZ2|M0QYZ2_HUMAN AP complex subunit sigma OS=Homo sapiens OX=9606 GN=AP2S1 PE=1 SV=1;sp|P53680|AP2S1_HUMAN AP-2 complex subunit sigma OS=Homo sapiens OX=9606 G	7	4	4	4	2	4	2	4	2	4	25	25	25	17.303	144	144;158;142;156;104;122;92	176	2	1														5	4
P62318-2;P62318;H3BT13	P62318-2;P62318;H3BT13	4;4;2	4;4;2	4;4;2	Small nuclear ribonucleoprotein Sm D3	SNRPD3	8.86539	0.359979	sp|P62318-2|SMD3_HUMAN Isoform 2 of Small nuclear ribonucleoprotein Sm D3 OS=Homo sapiens OX=9606 GN=SNRPD3;sp|P62318|SMD3_HUMAN Small nuclear ribonucleoprotein Sm D3 OS=Homo sapiens OX=9606 GN=SNRPD3 PE=1 SV=1;tr|H3BT13|H3BT13_HUMAN Small nuclear ribonucl	3	4	4	4	3	3	3	3	3	3	39.2	39.2	39.2	13.291	120	120;126;62	140	3	3	2	2	1	1	1			1	1	1	1	1	1	4	2		1	1	1
Q15149;Q15149-7;Q15149-9;Q15149-5;E9PKG0;E9PQ28;E9PIA2;REV__A0A0U1RR03;REV__Q8IWV8-3;REV__Q8TF21;REV__Q8TF21-2;REV__Q8IWV8-4;REV__Q8IWV8	Q15149;Q15149-7;Q15149-9;Q15149-5	452;438;438;438;11;5;5;1;1;1;1;1;1	452;438;438;438;11;5;5;1;1;1;1;1;1	13;0;0;0;0;0;0;0;0;0;0;0;0	Plectin	PLEC	10.7736	0.357694	sp|Q15149|PLEC_HUMAN Plectin OS=Homo sapiens OX=9606 GN=PLEC PE=1 SV=3;sp|Q15149-7|PLEC_HUMAN Isoform 7 of Plectin OS=Homo sapiens OX=9606 GN=PLEC;sp|Q15149-9|PLEC_HUMAN Isoform 9 of Plectin OS=Homo sapiens OX=9606 GN=PLEC;sp|Q15149-5|PLEC_HUMAN Isoform 5	13	452	452	13	399	433	399	433	10	13	68.4	68.4	2.3	531.78	4684	4684;4515;4533;4547;190;83;174;55;575;1146;1236;1755;1755	166		1						1	7	12	30	53	108	154	599				1	1	1	1	1
Q07065;H3BUW6;H3BN64;H3BRM1;H3BRF9;Q96K21-4;Q96K21-3;Q96K21-2;Q96K21	Q07065	69;1;1;1;1;1;1;1;1	69;1;1;1;1;1;1;1;1	69;1;1;1;1;1;1;1;1	Cytoskeleton-associated protein 4	CKAP4	10.2266	0.357137	sp|Q07065|CKAP4_HUMAN Cytoskeleton-associated protein 4 OS=Homo sapiens OX=9606 GN=CKAP4 PE=1 SV=2	9	69	69	69	60	66	60	66	60	66	82.2	82.2	82.2	66.022	602	602;57;271;307;448;296;403;461;471	161				5	8	8	20	31	92	93	48	26	29	6	5				3	5	5	18	34
Q96T58;A0A669KB49;H0Y5U7;F6WRY4	Q96T58	29;8;3;3	29;8;3;3	29;8;3;3	Msx2-interacting protein	SPEN	8.44045	0.357028	sp|Q96T58|MINT_HUMAN Msx2-interacting protein OS=Homo sapiens OX=9606 GN=SPEN PE=1 SV=1	4	29	29	29	23	19	23	19	23	19	10.9	10.9	10.9	402.24	3664	3664;704;297;373	160														1	23
Q5QNZ2;P24539	Q5QNZ2;P24539	3;3	3;3	3;3	ATP synthase F(0) complex subunit B1, mitochondrial	ATP5F1	7.72209	0.355913	tr|Q5QNZ2|Q5QNZ2_HUMAN ATP synthase F(0) complex subunit B1, mitochondrial OS=Homo sapiens OX=9606 GN=ATP5PB PE=1 SV=1;sp|P24539|AT5F1_HUMAN ATP synthase F(0) complex subunit B1, mitochondrial OS=Homo sapiens OX=9606 GN=ATP5PB PE=1 SV=2	2	3	3	3	2	3	2	3	2	3	17.4	17.4	17.4	22.275	195	195;256	170			2														1	3
P39060-2;P39060-1;P39060;H7BXV5;H7C457	P39060-2;P39060-1;P39060;H7BXV5;H7C457	11;11;11;9;7	11;11;11;9;7	11;11;11;9;7	Collagen alpha-1(XVIII) chain;Endostatin	COL18A1	8.85207	0.352318	sp|P39060-2|COIA1_HUMAN Isoform 3 of Collagen alpha-1(XVIII) chain OS=Homo sapiens OX=9606 GN=COL18A1;sp|P39060-1|COIA1_HUMAN Isoform 2 of Collagen alpha-1(XVIII) chain OS=Homo sapiens OX=9606 GN=COL18A1;sp|P39060|COIA1_HUMAN Collagen alpha-1(XVIII) chain	5	11	11	11	10	11	10	11	10	11	7.8	7.8	7.8	135.76	1339	1339;1519;1754;687;280	169													12	3	8
A0A087X054;A0A494C039;Q9Y4L1;E9PJ21;A0A087WWI4;K7EQK2;Q9Y4L1-2;J3QL06;J3KTF1;Q9BST8;J3QQH7;J3QLE9;A0A087WW13;A0A087X214;A0A2R8Y358;A0A1W2PS94;Q9BXT5	A0A087X054;A0A494C039;Q9Y4L1;E9PJ21;A0A087WWI4;K7EQK2;Q9Y4L1-2	30;30;30;20;20;20;15;10;10;8;8;8;5;4;1;1;1	30;30;30;20;20;20;15;10;10;8;8;8;5;4;1;1;1	30;30;30;20;20;20;15;10;10;8;8;8;5;4;1;1;1	Hypoxia up-regulated protein 1	HYOU1	8.45117	0.348131	tr|A0A087X054|A0A087X054_HUMAN Hypoxia up-regulated protein 1 OS=Homo sapiens OX=9606 GN=HYOU1 PE=1 SV=1;tr|A0A494C039|A0A494C039_HUMAN Hypoxia up-regulated protein 1 OS=Homo sapiens OX=9606 GN=HYOU1 PE=1 SV=1;sp|Q9Y4L1|HYOU1_HUMAN Hypoxia up-regulated pro	17	30	30	30	16	28	16	28	16	28	28.4	28.4	28.4	104.78	937	937;1000;999;656;677;678;559;211;224;147;149;154;102;92;3172;3176;2789	180													19
Q7Z406;Q7Z406-6;Q7Z406-2;Q7Z406-4;Q7Z406-5;M0QY43;A1L2Z2	Q7Z406;Q7Z406-6;Q7Z406-2;Q7Z406-4;Q7Z406-5;M0QY43	23;23;23;21;20;18;3	4;4;4;4;3;3;1	4;4;4;4;3;3;1	Myosin-14	MYH14	9.99593	0.347461	sp|Q7Z406|MYH14_HUMAN Myosin-14 OS=Homo sapiens OX=9606 GN=MYH14 PE=1 SV=2;sp|Q7Z406-6|MYH14_HUMAN Isoform 6 of Myosin-14 OS=Homo sapiens OX=9606 GN=MYH14;sp|Q7Z406-2|MYH14_HUMAN Isoform 2 of Myosin-14 OS=Homo sapiens OX=9606 GN=MYH14;sp|Q7Z406-4|MYH14_HUM	7	23	4	4	22	22	4	4	4	4	8.4	1.6	1.6	227.87	1995	1995;2003;2036;1779;1478;1002;638	170							1	1	1	1	1	1	3	8	6								1
P02751-3;P02751-1;P02751-17;P02751-7;P02751;P02751-14;P02751-8;P02751-6;P02751-5;P02751-9;P02751-11;P02751-10;P02751-13;P02751-12;P02751-4;H0Y7Z1;P02751-16;P02751-2;H0Y4K8	P02751-3;P02751-1;P02751-17;P02751-7;P02751;P02751-14;P02751-8;P02751-6;P02751-5;P02751-9;P02751-11;P02751-10;P02751-13;P02751-12;P02751-4	91;91;90;90;90;89;89;88;88;88;88;87;86;80;80;38;28;26;7	91;91;90;90;90;89;89;88;88;88;88;87;86;80;80;38;28;26;7	91;91;90;90;90;89;89;88;88;88;88;87;86;80;80;38;28;26;7	Fibronectin;Anastellin;Ugl-Y1;Ugl-Y2;Ugl-Y3	FN1	10.3597	0.346811	sp|P02751-3|FINC_HUMAN Isoform 3 of Fibronectin OS=Homo sapiens OX=9606 GN=FN1;sp|P02751-1|FINC_HUMAN Isoform 1 of Fibronectin OS=Homo sapiens OX=9606 GN=FN1;sp|P02751-17|FINC_HUMAN Isoform 17 of Fibronectin OS=Homo sapiens OX=9606 GN=FN1;sp|P02751-7|FINC_	19	91	91	91	87	87	87	87	87	87	48.4	48.4	48.4	259.21	2355	2355;2386;2330;2446;2477;2265;2296;2184;2211;2240;2386;2176;2267;2008;2031;1103;657;642;241	168									5	11	22	26	55	128	124	1
Q9GZM7-3;Q9GZM7;F6SDV2;Q9GZM7-2	Q9GZM7-3;Q9GZM7;F6SDV2	7;7;6;1	7;7;6;1	7;7;6;1	Tubulointerstitial nephritis antigen-like	TINAGL1	7.61465	0.346356	sp|Q9GZM7-3|TINAL_HUMAN Isoform 3 of Tubulointerstitial nephritis antigen-like OS=Homo sapiens OX=9606 GN=TINAGL1;sp|Q9GZM7|TINAL_HUMAN Tubulointerstitial nephritis antigen-like OS=Homo sapiens OX=9606 GN=TINAGL1 PE=1 SV=1;tr|F6SDV2|F6SDV2_HUMAN Tubulointe	4	7	7	7	4	7	4	7	4	7	20.6	20.6	20.6	48.807	436	436;467;362;284	172								5															9
P27348;E9PG15	P27348;E9PG15	8;6	5;5	5;5	14-3-3 protein theta	YWHAQ	7.81348	0.345788	sp|P27348|1433T_HUMAN 14-3-3 protein theta OS=Homo sapiens OX=9606 GN=YWHAQ PE=1 SV=1;tr|E9PG15|E9PG15_HUMAN 14-3-3 protein theta (Fragment) OS=Homo sapiens OX=9606 GN=YWHAQ PE=1 SV=1	2	8	5	5	7	7	5	4	5	4	28.6	20.8	20.8	27.764	245	245;149	148				5															4
O95168;C9JXQ9;O95168-2;F2Z3P9	O95168;C9JXQ9;O95168-2;F2Z3P9	5;4;4;3	5;4;4;3	5;4;4;3	NADH dehydrogenase [ubiquinone] 1 beta subcomplex subunit 4	NDUFB4	8.34916	0.3451	sp|O95168|NDUB4_HUMAN NADH dehydrogenase [ubiquinone] 1 beta subcomplex subunit 4 OS=Homo sapiens OX=9606 GN=NDUFB4 PE=1 SV=3;tr|C9JXQ9|C9JXQ9_HUMAN Complex I-B15 OS=Homo sapiens OX=9606 GN=NDUFB4 PE=1 SV=1;sp|O95168-2|NDUB4_HUMAN Isoform 2 of NADH dehydro	4	5	5	5	3	5	3	5	3	5	38.8	38.8	38.8	15.208	129	129;80;120;69	159	4	1														7
D3YTB1;F8W727;P62910;D3YTI8	D3YTB1;F8W727;P62910	9;9;9;1	9;9;9;1	9;9;9;1	60S ribosomal protein L32	RPL32	8.63134	0.342737	tr|D3YTB1|D3YTB1_HUMAN 60S ribosomal protein L32 (Fragment) OS=Homo sapiens OX=9606 GN=RPL32 PE=1 SV=1;tr|F8W727|F8W727_HUMAN 60S ribosomal protein L32 OS=Homo sapiens OX=9606 GN=RPL32 PE=1 SV=1;sp|P62910|RL32_HUMAN 60S ribosomal protein L32 OS=Homo sapien	4	9	9	9	7	7	7	7	7	7	51.1	51.1	51.1	15.616	133	133;153;135;62	152	4	9														5	8
P36542-2;P36542	P36542-2;P36542	6;6	6;6	6;6	ATP synthase subunit gamma, mitochondrial	ATP5C1	7.90331	0.342059	sp|P36542-2|ATPG_HUMAN Isoform Heart of ATP synthase subunit gamma, mitochondrial OS=Homo sapiens OX=9606 GN=ATP5F1C;sp|P36542|ATPG_HUMAN ATP synthase subunit gamma, mitochondrial OS=Homo sapiens OX=9606 GN=ATP5F1C PE=1 SV=1	2	6	6	6	5	6	5	6	5	6	15.8	15.8	15.8	32.881	297	297;298	157				5	4														6	3	1
P21796;C9JI87	P21796;C9JI87	22;17	22;17	22;17	Voltage-dependent anion-selective channel protein 1	VDAC1	9.8778	0.338637	sp|P21796|VDAC1_HUMAN Voltage-dependent anion-selective channel protein 1 OS=Homo sapiens OX=9606 GN=VDAC1 PE=1 SV=2;tr|C9JI87|C9JI87_HUMAN Voltage-dependent anion-selective channel protein 1 (Fragment) OS=Homo sapiens OX=9606 GN=VDAC1 PE=1 SV=6	2	22	22	22	17	21	17	21	17	21	81.6	81.6	81.6	30.772	283	283;183	159	6	7	16	17	23	9	6	1	2	3	1					9	8	22	25	23	11	8	1
Q5T4S7-3;Q5T4S7-4;Q5T4S7;Q5T4S7-2;A0A0A0MSW0;X6RE05;X6R960;Q5T4S7-5	Q5T4S7-3;Q5T4S7-4;Q5T4S7;Q5T4S7-2;A0A0A0MSW0;X6RE05	4;4;4;4;3;2;1;1	4;4;4;4;3;2;1;1	4;4;4;4;3;2;1;1	E3 ubiquitin-protein ligase UBR4	UBR4	6.92997	0.337247	sp|Q5T4S7-3|UBR4_HUMAN Isoform 3 of E3 ubiquitin-protein ligase UBR4 OS=Homo sapiens OX=9606 GN=UBR4;sp|Q5T4S7-4|UBR4_HUMAN Isoform 4 of E3 ubiquitin-protein ligase UBR4 OS=Homo sapiens OX=9606 GN=UBR4;sp|Q5T4S7|UBR4_HUMAN E3 ubiquitin-protein ligase UBR4	8	4	4	4	2	4	2	4	2	4	0.8	0.8	0.8	571.85	5159	5159;5176;5183;5204;2058;984;890;2456	182															2
F5GX19;F5H3Y3;Q6IAA8;H0YFI1;F5H479	F5GX19;F5H3Y3;Q6IAA8;H0YFI1;F5H479	4;4;4;3;3	4;4;4;3;3	4;4;4;3;3	Ragulator complex protein LAMTOR1	LAMTOR1	8.05955	0.337228	tr|F5GX19|F5GX19_HUMAN Late endosomal/lysosomal adaptor and MAPK and MTOR activator 1 OS=Homo sapiens OX=9606 GN=LAMTOR1 PE=1 SV=1;tr|F5H3Y3|F5H3Y3_HUMAN Late endosomal/lysosomal adaptor and MAPK and MTOR activator 1 OS=Homo sapiens OX=9606 GN=LAMTOR1 PE=1	5	4	4	4	4	4	4	4	4	4	43	43	43	15.687	142	142;160;161;79;99	147		6														1	4
P42766;F2Z388	P42766;F2Z388	12;6	12;6	12;6	60S ribosomal protein L35	RPL35	10.191	0.336651	sp|P42766|RL35_HUMAN 60S ribosomal protein L35 OS=Homo sapiens OX=9606 GN=RPL35 PE=1 SV=2;tr|F2Z388|F2Z388_HUMAN 60S ribosomal protein L35 OS=Homo sapiens OX=9606 GN=RPL35 PE=1 SV=1	2	12	12	12	11	10	11	10	11	10	52.8	52.8	52.8	14.551	123	123;96	153	9	22	10	7	4											15	19	9	7	4
Q7Z7C8;Q7Z7C8-2;Q7Z7C8-4;A0A0A0MRR3;B4DZU5;C9J7M8	Q7Z7C8;Q7Z7C8-2;Q7Z7C8-4;A0A0A0MRR3;B4DZU5	6;6;6;3;3;2	6;6;6;3;3;2	6;6;6;3;3;2	Transcription initiation factor TFIID subunit 8	TAF8	8.29414	0.333831	sp|Q7Z7C8|TAF8_HUMAN Transcription initiation factor TFIID subunit 8 OS=Homo sapiens OX=9606 GN=TAF8 PE=1 SV=1;sp|Q7Z7C8-2|TAF8_HUMAN Isoform 2 of Transcription initiation factor TFIID subunit 8 OS=Homo sapiens OX=9606 GN=TAF8;sp|Q7Z7C8-4|TAF8_HUMAN Isofor	6	6	6	6	6	4	6	4	6	4	25.8	25.8	25.8	34.262	310	310;311;338;174;234;123	142					1	8															5
O95182;M0R0N0;M0R1K9	O95182;M0R0N0	8;4;2	8;4;2	8;4;2	NADH dehydrogenase [ubiquinone] 1 alpha subcomplex subunit 7	NDUFA7	7.89016	0.333733	sp|O95182|NDUA7_HUMAN NADH dehydrogenase [ubiquinone] 1 alpha subcomplex subunit 7 OS=Homo sapiens OX=9606 GN=NDUFA7 PE=1 SV=3;tr|M0R0N0|M0R0N0_HUMAN Complex I-B14.5a OS=Homo sapiens OX=9606 GN=NDUFA7 PE=1 SV=1	3	8	8	8	5	7	5	7	5	7	57.5	57.5	57.5	12.551	113	113;63;76	158	6															8
E9PJ24;B7ZM65;F8WEF5;A0A0J9YYB5;A0A0J9YWD5;Q9P1Y6-3;Q9P1Y6;A0A0J9YX88;Q9P1Y6-2	E9PJ24;B7ZM65;F8WEF5;A0A0J9YYB5;A0A0J9YWD5;Q9P1Y6-3;Q9P1Y6;A0A0J9YX88;Q9P1Y6-2	11;11;11;11;11;11;11;8;8	11;11;11;11;11;11;11;8;8	11;11;11;11;11;11;11;8;8	PHD and RING finger domain-containing protein 1	PHRF1	7.96795	0.333033	tr|E9PJ24|E9PJ24_HUMAN PHD and RING finger domain-containing protein 1 OS=Homo sapiens OX=9606 GN=PHRF1 PE=1 SV=1;tr|B7ZM65|B7ZM65_HUMAN PHD and RING finger domain-containing protein 1 OS=Homo sapiens OX=9606 GN=PHRF1 PE=1 SV=1;tr|F8WEF5|F8WEF5_HUMAN PHD a	9	11	11	11	7	10	7	10	7	10	9.4	9.4	9.4	178.22	1645	1645;1645;1647;1647;1648;1648;1649;1494;1494	171												1	7	1	1
O00622	O00622	23	23	23	Protein CYR61	CYR61	9.24283	0.332376	sp|O00622|CCN1_HUMAN CCN family member 1 OS=Homo sapiens OX=9606 GN=CCN1 PE=1 SV=1	1	23	23	23	20	21	20	21	20	21	57	57	57	42.026	381	381	155	4	6	7	4	5	16	22									4	6	6	4	4	9	28	2
P05997;A0A087WYX9	P05997;A0A087WYX9	5;4	5;4	5;4	Collagen alpha-2(V) chain	COL5A2	7.68786	0.332349	sp|P05997|CO5A2_HUMAN Collagen alpha-2(V) chain OS=Homo sapiens OX=9606 GN=COL5A2 PE=1 SV=3;tr|A0A087WYX9|A0A087WYX9_HUMAN Collagen alpha-2(V) chain OS=Homo sapiens OX=9606 GN=COL5A2 PE=1 SV=1	2	5	5	5	3	5	3	5	3	5	4.5	4.5	4.5	144.91	1499	1499;1112	175													2	3
B1AHB1;P33992;B1AHB2	B1AHB1;P33992	7;7;1	7;7;1	7;7;1	DNA helicase;DNA replication licensing factor MCM5	MCM5	7.58042	0.332242	tr|B1AHB1|B1AHB1_HUMAN DNA helicase OS=Homo sapiens OX=9606 GN=MCM5 PE=1 SV=1;sp|P33992|MCM5_HUMAN DNA replication licensing factor MCM5 OS=Homo sapiens OX=9606 GN=MCM5 PE=1 SV=5	3	7	7	7	6	5	6	5	6	5	13.3	13.3	13.3	77.592	691	691;734;150	153											7
P53396-3;P53396-2;P53396;K7ESG8	P53396-3;P53396-2;P53396	4;4;4;1	4;4;4;1	4;4;4;1	ATP-citrate synthase	ACLY	7.22825	0.331526	sp|P53396-3|ACLY_HUMAN Isoform 3 of ATP-citrate synthase OS=Homo sapiens OX=9606 GN=ACLY;sp|P53396-2|ACLY_HUMAN Isoform 2 of ATP-citrate synthase OS=Homo sapiens OX=9606 GN=ACLY;sp|P53396|ACLY_HUMAN ATP-citrate synthase OS=Homo sapiens OX=9606 GN=ACLY PE=1	4	4	4	4	2	4	2	4	2	4	5.8	5.8	5.8	91.098	830	830;1091;1101;109	184												2
P62873-2;P62873;F6UT28;B1AKQ8;F6X3N5;B3KVK2;F5H8J8;F5H100;F5H0S8;E9PCP0;P16520-2;P16520	P62873-2;P62873;F6UT28;B1AKQ8;F6X3N5	14;14;12;10;9;4;2;2;2;2;2;2	14;14;12;10;9;4;2;2;2;2;2;2	8;8;7;5;5;3;0;0;0;0;0;0	Guanine nucleotide-binding protein G(I)/G(S)/G(T) subunit beta-1	GNB1	9.37669	0.329829	sp|P62873-2|GBB1_HUMAN Isoform 2 of Guanine nucleotide-binding protein G(I)/G(S)/G(T) subunit beta-1 OS=Homo sapiens OX=9606 GN=GNB1;sp|P62873|GBB1_HUMAN Guanine nucleotide-binding protein G(I)/G(S)/G(T) subunit beta-1 OS=Homo sapiens OX=9606 GN=GNB1 PE=1	12	14	14	8	11	13	11	13	6	7	35.5	35.5	19.9	36.297	332	332;340;165;107;163;240;232;232;264;339;297;340	157	1		2	6	14	7	3	1	1									2	6	17	8	2	1
J3KT10;Q9BW27;Q9BW27-3;J3QL54;Q9BW27-2;F5H0W7;J3QLH0;J3KSH3;J3KRC0;J3QLD4;J3KS87;J3QLV0;J3QL91	J3KT10;Q9BW27;Q9BW27-3;J3QL54;Q9BW27-2	21;21;20;14;11;10;9;7;7;7;3;3;1	21;21;20;14;11;10;9;7;7;7;3;3;1	21;21;20;14;11;10;9;7;7;7;3;3;1	Nuclear pore complex protein Nup85	NUP85	8.6324	0.327674	tr|J3KT10|J3KT10_HUMAN Nuclear pore complex protein Nup85 OS=Homo sapiens OX=9606 GN=NUP85 PE=1 SV=1;sp|Q9BW27|NUP85_HUMAN Nuclear pore complex protein Nup85 OS=Homo sapiens OX=9606 GN=NUP85 PE=1 SV=1;sp|Q9BW27-3|NUP85_HUMAN Isoform 3 of Nuclear pore compl	13	21	21	21	17	19	17	19	17	19	31.4	31.4	31.4	70.177	611	611;656;610;544;462;259;302;120;169;272;98;191;114	166									2	22	3	1	1	1
P63244;D6RHH4;D6RAC2;J3KPE3;D6RAU2;E9PD14;D6REE5;D6RBD0;D6RFX4;D6RFZ9;H0YAF8;D6R9Z1;H0Y8W2;D6R9L0;H0YAM7;D6RGK8;D6R909;D6RF23;H0Y8R5;H0Y9P0;D6RHJ5;D6RDI0	P63244;D6RHH4;D6RAC2;J3KPE3;D6RAU2;E9PD14;D6REE5;D6RBD0;D6RFX4;D6RFZ9;H0YAF8;D6R9Z1;H0Y8W2;D6R9L0	11;9;8;8;7;7;7;6;6;6;6;6;6;6;5;4;4;3;3;2;2;1	11;9;8;8;7;7;7;6;6;6;6;6;6;6;5;4;4;3;3;2;2;1	11;9;8;8;7;7;7;6;6;6;6;6;6;6;5;4;4;3;3;2;2;1	Guanine nucleotide-binding protein subunit beta-2-like 1;Guanine nucleotide-binding protein subunit beta-2-like 1, N-terminally processed	GNB2L1	8.00871	0.327646	sp|P63244|RACK1_HUMAN Receptor of activated protein C kinase 1 OS=Homo sapiens OX=9606 GN=RACK1 PE=1 SV=3;tr|D6RHH4|D6RHH4_HUMAN Receptor of-activated protein C kinase 1 OS=Homo sapiens OX=9606 GN=RACK1 PE=1 SV=1;tr|D6RAC2|D6RAC2_HUMAN Receptor of-activate	22	11	11	11	9	8	9	8	9	8	33.1	33.1	33.1	35.076	317	317;233;269;273;147;153;321;160;194;197;198;236;274;300;247;71;116;101;138;83;86;39	157					10														1	8	1	1
P62979;J3QTR3;A0A2R8Y422	P62979;J3QTR3;A0A2R8Y422	19;13;13	19;13;13	7;1;3	Ubiquitin-40S ribosomal protein S27a;Ubiquitin;40S ribosomal protein S27a	RPS27A	10.3543	0.325593	sp|P62979|RS27A_HUMAN Ubiquitin-40S ribosomal protein S27a OS=Homo sapiens OX=9606 GN=RPS27A PE=1 SV=2;tr|J3QTR3|J3QTR3_HUMAN Ubiquitin-40S ribosomal protein S27a (Fragment) OS=Homo sapiens OX=9606 GN=RPS27A PE=1 SV=1;tr|A0A2R8Y422|A0A2R8Y422_HUMAN 40S rib	3	19	19	7	17	17	17	17	6	5	73.7	73.7	33.3	17.965	156	156;106;156	157	13	18	32	15	10	7	6	5	5	6	6	5	4	4	4	12	13	31	16	10	6	6	5
Q9BS26	Q9BS26	5	5	5	Endoplasmic reticulum resident protein 44	ERP44	7.65229	0.324149	sp|Q9BS26|ERP44_HUMAN Endoplasmic reticulum resident protein 44 OS=Homo sapiens OX=9606 GN=ERP44 PE=1 SV=1	1	5	5	5	3	5	3	5	3	5	12.3	12.3	12.3	46.971	406	406	170							3															5
Q16778;P33778;P23527	Q16778;P33778;P23527	18;17;17	18;17;17	0;0;0	Histone H2B type 2-E;Histone H2B type 1-B;Histone H2B type 1-O	HIST2H2BE;HIST1H2BB;HIST1H2BO	11.0742	0.323277	sp|Q16778|H2B2E_HUMAN Histone H2B type 2-E OS=Homo sapiens OX=9606 GN=H2BC21 PE=1 SV=3;sp|P33778|H2B1B_HUMAN Histone H2B type 1-B OS=Homo sapiens OX=9606 GN=H2BC3 PE=1 SV=2;sp|P23527|H2B1O_HUMAN Histone H2B type 1-O OS=Homo sapiens OX=9606 GN=H2BC17 PE=1 S	3	18	18	0	16	16	16	16	0	0	83.3	83.3	0	13.92	126	126;126;126	159	12	33	16	11	10	8	8	7	6	7	6	5	5	3	2	16	44	15	13	13	8	7	6
I3L0U5;Q6PK04;I3L4F6	I3L0U5;Q6PK04	6;6;1	6;6;1	6;6;1	Coiled-coil domain-containing protein 137	CCDC137	7.60199	0.323172	tr|I3L0U5|I3L0U5_HUMAN Coiled-coil domain-containing protein 137 (Fragment) OS=Homo sapiens OX=9606 GN=CCDC137 PE=1 SV=1;sp|Q6PK04|CC137_HUMAN Coiled-coil domain-containing protein 137 OS=Homo sapiens OX=9606 GN=CCDC137 PE=1 SV=1	3	6	6	6	4	5	4	5	4	5	25.7	25.7	25.7	33.524	292	292;289;44	169					4															7
H7C179;B5MCW3;H7C127;Q9H0E9-4;Q9H0E9-2;Q9H0E9;Q9H0E9-3;H7C2P4;H7C128;F8WDX5;D6RID0;F8WCS7;F8WBH2;C9JV05;H0YA84	H7C179;B5MCW3;H7C127;Q9H0E9-4;Q9H0E9-2;Q9H0E9;Q9H0E9-3;H7C2P4;H7C128	4;4;4;4;4;4;3;2;2;1;1;1;1;1;1	4;4;4;4;4;4;3;2;2;1;1;1;1;1;1	4;4;4;4;4;4;3;2;2;1;1;1;1;1;1	Bromodomain-containing protein 8	BRD8	7.24628	0.322452	tr|H7C179|H7C179_HUMAN Bromodomain-containing protein 8 (Fragment) OS=Homo sapiens OX=9606 GN=BRD8 PE=1 SV=1;tr|B5MCW3|B5MCW3_HUMAN Bromodomain-containing protein 8 OS=Homo sapiens OX=9606 GN=BRD8 PE=1 SV=1;tr|H7C127|H7C127_HUMAN Bromodomain-containing pro	15	4	4	4	0	4	0	4	0	4	3.5	3.5	3.5	93.834	861	861;878;892;866;951;1235;757;187;857;39;48;67;79;122;195	213
Q96QD9-2;Q96QD9;Q96QD9-3;H9KVC6;H9KVD1;H9KVD5;Q96QD9-4	Q96QD9-2;Q96QD9;Q96QD9-3	8;8;7;3;1;1;1	8;8;7;3;1;1;1	8;8;7;3;1;1;1	UAP56-interacting factor	FYTTD1	8.09626	0.322194	sp|Q96QD9-2|UIF_HUMAN Isoform 2 of UAP56-interacting factor OS=Homo sapiens OX=9606 GN=FYTTD1;sp|Q96QD9|UIF_HUMAN UAP56-interacting factor OS=Homo sapiens OX=9606 GN=FYTTD1 PE=1 SV=3;sp|Q96QD9-3|UIF_HUMAN Isoform 3 of UAP56-interacting factor OS=Homo sapie	7	8	8	8	7	6	7	6	7	6	23.3	23.3	23.3	33.004	292	292;318;251;176;121;126;129	148					5	7														3	6
Q9NP66;H0YKM5;H0YKL0;H0YNS8;H0YK55;H0YMS9	Q9NP66	9;4;3;3;1;1	9;4;3;3;1;1	9;4;3;3;1;1	High mobility group protein 20A	HMG20A	8.00488	0.321875	sp|Q9NP66|HM20A_HUMAN High mobility group protein 20A OS=Homo sapiens OX=9606 GN=HMG20A PE=1 SV=1	6	9	9	9	7	9	7	9	7	9	25.1	25.1	25.1	40.143	347	347;162;118;156;26;29	157						5	7														1	11
P37108;H0YLA2	P37108;H0YLA2	8;7	8;7	8;7	Signal recognition particle 14 kDa protein	SRP14	8.91503	0.321676	sp|P37108|SRP14_HUMAN Signal recognition particle 14 kDa protein OS=Homo sapiens OX=9606 GN=SRP14 PE=1 SV=2;tr|H0YLA2|H0YLA2_HUMAN Signal recognition particle 14 kDa protein OS=Homo sapiens OX=9606 GN=SRP14 PE=1 SV=1	2	8	8	8	8	8	8	8	8	8	47.8	47.8	47.8	14.57	136	136;115	154	2	9	1													3	10
P62879;C9JIS1;C9JXA5;C9JZN1;E7EP32;P62879-2;Q9BRK4	P62879;C9JIS1;C9JXA5;C9JZN1;E7EP32	12;11;11;10;7;3;1	6;6;6;5;2;2;1	3;3;3;2;1;1;0	Guanine nucleotide-binding protein G(I)/G(S)/G(T) subunit beta-2	GNB2	8.76756	0.3201	sp|P62879|GBB2_HUMAN Guanine nucleotide-binding protein G(I)/G(S)/G(T) subunit beta-2 OS=Homo sapiens OX=9606 GN=GNB2 PE=1 SV=3;tr|C9JIS1|C9JIS1_HUMAN Guanine nucleotide-binding protein G(I)/G(S)/G(T) subunit beta-2 (Fragment) OS=Homo sapiens OX=9606 GN=GN	7	12	6	3	11	10	6	4	3	2	33.8	18.5	12.6	37.331	340	340;232;251;152;296;240;669	148			1	2	8	2													3	6	1
Q9NVI7-2;Q9NVI7;Q9NVI7-3;Q5SV16;H0Y2W2	Q9NVI7-2;Q9NVI7;Q9NVI7-3	54;52;48;17;14	54;52;48;17;14	11;11;10;6;0	ATPase family AAA domain-containing protein 3A	ATAD3A	9.26907	0.319448	sp|Q9NVI7-2|ATD3A_HUMAN Isoform 2 of ATPase family AAA domain-containing protein 3A OS=Homo sapiens OX=9606 GN=ATAD3A;sp|Q9NVI7|ATD3A_HUMAN ATPase family AAA domain-containing protein 3A OS=Homo sapiens OX=9606 GN=ATAD3A PE=1 SV=2;sp|Q9NVI7-3|ATD3A_HUMAN I	5	54	54	11	39	45	39	45	5	11	68.6	68.6	18.6	66.217	586	586;634;507;253;139	163									53	43	10	3	1										1
O75955;A0A140T9R1;O75955-2;A0A140T9X0;A2AB09;A2AB10;A0A140T9W4;A2AB12;A0A140T959;A0A140T9C3;A0A0G2JJQ6;A2AB13;A2AB11;A0A140T957;A0A140T910;A0A140T905;A0A140T9B1;A2ABJ5;A0A140T907;A0A140T974;A0A140T9L9	O75955;A0A140T9R1;O75955-2;A0A140T9X0;A2AB09;A2AB10	34;31;30;21;21;18;16;16;15;13;11;10;10;8;8;7;7;7;6;5;2	34;31;30;21;21;18;16;16;15;13;11;10;10;8;8;7;7;7;6;5;2	34;31;30;21;21;18;16;16;15;13;11;10;10;8;8;7;7;7;6;5;2	Flotillin-1	FLOT1	9.58885	0.318998	sp|O75955|FLOT1_HUMAN Flotillin-1 OS=Homo sapiens OX=9606 GN=FLOT1 PE=1 SV=3;tr|A0A140T9R1|A0A140T9R1_HUMAN Flotillin (Fragment) OS=Homo sapiens OX=9606 GN=FLOT1 PE=1 SV=1;sp|O75955-2|FLOT1_HUMAN Isoform 2 of Flotillin-1 OS=Homo sapiens OX=9606 GN=FLOT1;tr	21	34	34	34	24	32	24	32	24	32	67.4	67.4	67.4	47.355	427	427;357;379;231;238;252;186;235;182;165;210;185;192;138;147;82;115;145;60;90;115	156				1	1	2	39	11	7	1										1	1	51	4
P63261;I3L3I0;I3L1U9;I3L4N8;I3L3R2;J3KT65;K7EM38	P63261;I3L3I0;I3L1U9;I3L4N8	50;27;27;25;19;17;16	3;3;3;3;3;3;3	3;3;3;3;3;3;3	Actin, cytoplasmic 2;Actin, cytoplasmic 2, N-terminally processed	ACTG1	9.96364	0.318251	sp|P63261|ACTG_HUMAN Actin, cytoplasmic 2 OS=Homo sapiens OX=9606 GN=ACTG1 PE=1 SV=1;tr|I3L3I0|I3L3I0_HUMAN Actin, cytoplasmic 2 (Fragment) OS=Homo sapiens OX=9606 GN=ACTG1 PE=1 SV=1;tr|I3L1U9|I3L1U9_HUMAN Actin, cytoplasmic 2 (Fragment) OS=Homo sapiens OX	7	50	3	3	46	48	2	3	2	3	99.5	7.5	7.5	41.792	375	375;214;214;241;164;198;133	165				1	1	7	3		1	1		1								1	9	2	1
P31942-2;P31942;P31942-3;P31942-4;P31942-6;P31942-5	P31942-2;P31942;P31942-3	16;16;13;5;2;2	15;15;13;5;2;2	15;15;13;5;2;2	Heterogeneous nuclear ribonucleoprotein H3	HNRNPH3	9.37033	0.316708	sp|P31942-2|HNRH3_HUMAN Isoform 2 of Heterogeneous nuclear ribonucleoprotein H3 OS=Homo sapiens OX=9606 GN=HNRNPH3;sp|P31942|HNRH3_HUMAN Heterogeneous nuclear ribonucleoprotein H3 OS=Homo sapiens OX=9606 GN=HNRNPH3 PE=1 SV=2;sp|P31942-3|HNRH3_HUMAN Isoform	6	16	15	15	15	15	14	14	14	14	52.3	49.2	49.2	35.238	331	331;346;297;215;139;145	146	1	1	1	3	18	6	2	1	1	1	1	1	1						3	17	4	2
B7Z2R7;Q5T8D3-2;Q5T8D3-3;Q5T8D3-4;Q5T8D3;X6RDD7;Q5T8E0	B7Z2R7;Q5T8D3-2;Q5T8D3-3;Q5T8D3-4;Q5T8D3	12;12;12;11;11;4;4	12;12;12;11;11;4;4	12;12;12;11;11;4;4	Acyl-CoA-binding domain-containing protein 5	ACBD5	8.09574	0.314764	tr|B7Z2R7|B7Z2R7_HUMAN Acyl-CoA-binding domain-containing protein 5 OS=Homo sapiens OX=9606 GN=ACBD5 PE=1 SV=1;sp|Q5T8D3-2|ACBD5_HUMAN Isoform 2 of Acyl-CoA-binding domain-containing protein 5 OS=Homo sapiens OX=9606 GN=ACBD5;sp|Q5T8D3-3|ACBD5_HUMAN Isofor	7	12	12	12	4	11	4	11	4	11	28.3	28.3	28.3	58.792	523	523;490;525;416;534;251;252	184									5
P35555;F6U495;E9PHW4;P35556	P35555	6;1;1;1	6;1;1;1	6;1;1;1	Fibrillin-1	FBN1	7.39636	0.313992	sp|P35555|FBN1_HUMAN Fibrillin-1 OS=Homo sapiens OX=9606 GN=FBN1 PE=1 SV=4	4	6	6	6	3	6	3	6	3	6	2.3	2.3	2.3	312.3	2871	2871;302;341;2912	182															3
Q9H0U4;E9PLD0	Q9H0U4;E9PLD0	6;5	6;5	3;2	Ras-related protein Rab-1B	RAB1B	8.43605	0.313507	sp|Q9H0U4|RAB1B_HUMAN Ras-related protein Rab-1B OS=Homo sapiens OX=9606 GN=RAB1B PE=1 SV=1;tr|E9PLD0|E9PLD0_HUMAN Ras-related protein Rab-1B OS=Homo sapiens OX=9606 GN=RAB1B PE=1 SV=1	2	6	6	3	4	6	4	6	2	3	45.8	45.8	22.9	22.171	201	201;169	169	2	2	5													2	4	8	4
Q8NBU5;Q8NBU5-2	Q8NBU5	5;2	5;2	5;2	ATPase family AAA domain-containing protein 1	ATAD1	7.91777	0.311521	sp|Q8NBU5|ATAD1_HUMAN ATPase family AAA domain-containing protein 1 OS=Homo sapiens OX=9606 GN=ATAD1 PE=1 SV=1	2	5	5	5	4	3	4	3	4	3	16.1	16.1	16.1	40.744	361	361;287	150					1	4														1	3
O75396;A0A087X1A9	O75396	5;1	5;1	5;1	Vesicle-trafficking protein SEC22b	SEC22B	7.74247	0.31	sp|O75396|SC22B_HUMAN Vesicle-trafficking protein SEC22b OS=Homo sapiens OX=9606 GN=SEC22B PE=1 SV=4	2	5	5	5	5	4	5	4	5	4	24.2	24.2	24.2	24.593	215	215;79	148		1	5														1	4
Q9H9Y2	Q9H9Y2	10	10	10	Ribosome production factor 1	RPF1	8.44629	0.309137	sp|Q9H9Y2|RPF1_HUMAN Ribosome production factor 1 OS=Homo sapiens OX=9606 GN=RPF1 PE=1 SV=2	1	10	10	10	8	8	8	8	8	8	32.4	32.4	32.4	40.11	349	349	153						9	1														9
C9JYM0;O75817	C9JYM0;O75817	2;2	2;2	2;2	Ribonuclease P protein subunit p20	POP7	7.40941	0.308631	tr|C9JYM0|C9JYM0_HUMAN Ribonuclease P (Fragment) OS=Homo sapiens OX=9606 GN=POP7 PE=1 SV=1;sp|O75817|POP7_HUMAN Ribonuclease P protein subunit p20 OS=Homo sapiens OX=9606 GN=POP7 PE=1 SV=2	2	2	2	2	2	2	2	2	2	2	11.7	11.7	11.7	15.324	137	137;140	152		2															2
Q13885;Q9BVA1	Q13885;Q9BVA1	24;23	5;4	4;3	Tubulin beta-2A chain;Tubulin beta-2B chain	TUBB2A;TUBB2B	7.81499	0.307804	sp|Q13885|TBB2A_HUMAN Tubulin beta-2A chain OS=Homo sapiens OX=9606 GN=TUBB2A PE=1 SV=1;sp|Q9BVA1|TBB2B_HUMAN Tubulin beta-2B chain OS=Homo sapiens OX=9606 GN=TUBB2B PE=1 SV=1	2	24	5	4	21	21	4	3	3	2	62.7	16.9	14.2	49.906	445	445;445	162							2	4														2	3
Q9UDY4;C9JUL4	Q9UDY4;C9JUL4	5;3	5;3	5;3	DnaJ homolog subfamily B member 4	DNAJB4	7.59245	0.307303	sp|Q9UDY4|DNJB4_HUMAN DnaJ homolog subfamily B member 4 OS=Homo sapiens OX=9606 GN=DNAJB4 PE=1 SV=1;tr|C9JUL4|C9JUL4_HUMAN DnaJ homolog subfamily B member 4 (Fragment) OS=Homo sapiens OX=9606 GN=DNAJB4 PE=1 SV=1	2	5	5	5	3	4	3	4	3	4	17.5	17.5	17.5	37.806	337	337;172	163						3															4
Q9BTV4;V9GY05	Q9BTV4	25;2	25;2	25;2	Transmembrane protein 43	TMEM43	9.31989	0.306756	sp|Q9BTV4|TMM43_HUMAN Transmembrane protein 43 OS=Homo sapiens OX=9606 GN=TMEM43 PE=1 SV=1	2	25	25	25	19	24	19	24	19	24	56.8	56.8	56.8	44.875	400	400;133	166					2	28	6												1	4	37	12
Q69YQ0-2;Q69YQ0;A0A494C1J1;F8WAN1;C9J8U1;C9JLY8	Q69YQ0-2;Q69YQ0;A0A494C1J1;F8WAN1;C9J8U1	75;75;73;66;56;15	75;75;73;66;56;15	74;74;72;65;55;15	Cytospin-A	SPECC1L;SPECC1L-ADORA2A	9.60279	0.306596	sp|Q69YQ0-2|CYTSA_HUMAN Isoform 2 of Cytospin-A OS=Homo sapiens OX=9606 GN=SPECC1L;sp|Q69YQ0|CYTSA_HUMAN Cytospin-A OS=Homo sapiens OX=9606 GN=SPECC1L PE=1 SV=2;tr|A0A494C1J1|A0A494C1J1_HUMAN Cytospin-A OS=Homo sapiens OX=9606 GN=SPECC1L PE=1 SV=1;tr|F8WAN	6	75	75	74	58	67	58	67	58	66	56.6	56.6	56.6	120.18	1078	1078;1117;1136;911;788;175	172											5	30	78	3	2
P04792;A0A6Q8PFK8;A0A6Q8PHJ6;A0A6Q8PGK1;A0A6Q8PFE7;A0A6Q8PF43;A0A6Q8PHA6;A0A6Q8PH65;A0A6Q8PGY2;C9J3N8	P04792;A0A6Q8PFK8;A0A6Q8PHJ6;A0A6Q8PGK1	19;18;15;14;8;8;8;8;8;3	19;18;15;14;8;8;8;8;8;3	19;18;15;14;8;8;8;8;8;3	Heat shock protein beta-1	HSPB1	9.06475	0.304644	sp|P04792|HSPB1_HUMAN Heat shock protein beta-1 OS=Homo sapiens OX=9606 GN=HSPB1 PE=1 SV=2;tr|A0A6Q8PFK8|A0A6Q8PFK8_HUMAN Heat shock protein beta-1 OS=Homo sapiens OX=9606 GN=HSPB1 PE=4 SV=1;tr|A0A6Q8PHJ6|A0A6Q8PHJ6_HUMAN Heat shock protein beta-1 OS=Homo	10	19	19	19	14	19	14	19	14	19	94.1	94.1	94.1	22.782	205	205;198;143;215;122;141;157;162;174;37	170		3	20	12	3										1	4	2	25	20	7	2	1	1
P06312	P06312	3	3	3	Ig kappa chain V-IV region	IGKV4-1	9.09892	0.303684	sp|P06312|KV401_HUMAN Immunoglobulin kappa variable 4-1 OS=Homo sapiens OX=9606 GN=IGKV4-1 PE=1 SV=1	1	3	3	3	2	3	2	3	2	3	25.6	25.6	25.6	13.38	121	121	165		1	2	1	1											1	1	4	2
H3BQF1;P07741-2;P07741;H3BSW3;H3BQZ9;H3BQB1	H3BQF1;P07741-2;P07741;H3BSW3;H3BQZ9;H3BQB1	4;4;4;3;3;3	4;4;4;3;3;3	4;4;4;3;3;3	Adenine phosphoribosyltransferase	APRT	7.78792	0.3018	tr|H3BQF1|H3BQF1_HUMAN Adenine phosphoribosyltransferase (Fragment) OS=Homo sapiens OX=9606 GN=APRT PE=1 SV=8;sp|P07741-2|APT_HUMAN Isoform 2 of Adenine phosphoribosyltransferase OS=Homo sapiens OX=9606 GN=APRT;sp|P07741|APT_HUMAN Adenine phosphoribosyltra	6	4	4	4	3	4	3	4	3	4	28.4	28.4	28.4	16.323	148	148;134;180;63;153;162	144	1	3	3													1	4
E9PK01;P29692;E9PPR1;E9PL12;E9PQ49;E9PI39;A0A087X1X7;E9PRY8;P29692-3;P29692-2;E9PMW7;E9PL71;E9PN91;E9PIZ1;H0YCK7;E9PQZ1;P29692-4;E9PK06;E9PKK3;E9PK72;E9PNW6;E9PQC9;E9PJD0;H0YE58;H0YE72	E9PK01;P29692;E9PPR1;E9PL12;E9PQ49;E9PI39;A0A087X1X7;E9PRY8;P29692-3;P29692-2;E9PMW7;E9PL71;E9PN91;E9PIZ1;H0YCK7;E9PQZ1;P29692-4	7;7;6;6;6;6;6;6;6;6;5;5;4;4;4;4;4;3;2;2;1;1;1;1;1	7;7;6;6;6;6;6;6;6;6;5;5;4;4;4;4;4;3;2;2;1;1;1;1;1	7;7;6;6;6;6;6;6;6;6;5;5;4;4;4;4;4;3;2;2;1;1;1;1;1	Elongation factor 1-delta	EEF1D	7.90438	0.29889	tr|E9PK01|E9PK01_HUMAN Elongation factor 1-delta (Fragment) OS=Homo sapiens OX=9606 GN=EEF1D PE=1 SV=1;sp|P29692|EF1D_HUMAN Elongation factor 1-delta OS=Homo sapiens OX=9606 GN=EEF1D PE=1 SV=5;tr|E9PPR1|E9PPR1_HUMAN Elongation factor 1-delta (Fragment) OS=	25	7	7	7	6	6	6	6	6	6	35.6	35.6	35.6	28.821	261	261;281;166;168;198;204;631;697;257;647;130;187;106;137;210;238;262;139;39;63;35;36;99;119;156	161				1	6														3	6
H3BRG4;P22695;H3BSJ9;H3BP04;A0A087WVZ4;H3BUE4;H3BUI9	H3BRG4;P22695;H3BSJ9	6;6;5;2;1;1;1	6;6;5;2;1;1;1	6;6;5;2;1;1;1	Cytochrome b-c1 complex subunit 2, mitochondrial	UQCRC2	8.16186	0.298794	tr|H3BRG4|H3BRG4_HUMAN Cytochrome b-c1 complex subunit 2, mitochondrial OS=Homo sapiens OX=9606 GN=UQCRC2 PE=1 SV=1;sp|P22695|QCR2_HUMAN Cytochrome b-c1 complex subunit 2, mitochondrial OS=Homo sapiens OX=9606 GN=UQCRC2 PE=1 SV=3;tr|H3BSJ9|H3BSJ9_HUMAN Cyt	7	6	6	6	5	6	5	6	5	6	18.2	18.2	18.2	44.634	412	412;453;336;176;70;116;132	165							5															7
Q8TB61-3;Q8TB61-2;Q8TB61;Q8TB61-5;Q8TB61-4	Q8TB61-3;Q8TB61-2;Q8TB61;Q8TB61-5;Q8TB61-4	8;8;8;6;6	8;8;8;6;6	8;8;8;6;6	Adenosine 3-phospho 5-phosphosulfate transporter 1	SLC35B2	7.71391	0.294047	sp|Q8TB61-3|S35B2_HUMAN Isoform 3 of Adenosine 3-phospho 5-phosphosulfate transporter 1 OS=Homo sapiens OX=9606 GN=SLC35B2;sp|Q8TB61-2|S35B2_HUMAN Isoform 2 of Adenosine 3-phospho 5-phosphosulfate transporter 1 OS=Homo sapiens OX=9606 GN=SLC35B2;sp|Q8T	5	8	8	8	8	3	8	3	8	3	19.6	19.6	19.6	42.127	383	383;392;432;299;339	136				1	8														1	3
O75431-2;O75431;C9JNK6;C9JAZ1	O75431-2;O75431;C9JNK6;C9JAZ1	11;11;10;7	11;11;10;7	11;11;10;7	Metaxin-2	MTX2	8.16299	0.293275	sp|O75431-2|MTX2_HUMAN Isoform 2 of Metaxin-2 OS=Homo sapiens OX=9606 GN=MTX2;sp|O75431|MTX2_HUMAN Metaxin-2 OS=Homo sapiens OX=9606 GN=MTX2 PE=1 SV=1;tr|C9JNK6|C9JNK6_HUMAN Metaxin-2 OS=Homo sapiens OX=9606 GN=MTX2 PE=1 SV=1;tr|C9JAZ1|C9JAZ1_HUMAN Metaxin	4	11	11	11	7	11	7	11	7	11	25.3	25.3	25.3	28.823	253	253;263;207;229	158				9	2														12	1
Q96BQ5;Q63HQ0	Q96BQ5	10;1	10;1	10;1	Coiled-coil domain-containing protein 127	CCDC127	8.15574	0.292606	sp|Q96BQ5|CC127_HUMAN Coiled-coil domain-containing protein 127 OS=Homo sapiens OX=9606 GN=CCDC127 PE=1 SV=1	2	10	10	10	8	9	8	9	8	9	23.8	23.8	23.8	30.834	260	260;302	159			1	9															10	1
P61812;P61812-2	P61812;P61812-2	6;6	6;6	6;6	Transforming growth factor beta-2;Latency-associated peptide	TGFB2	7.92509	0.292564	sp|P61812|TGFB2_HUMAN Transforming growth factor beta-2 proprotein OS=Homo sapiens OX=9606 GN=TGFB2 PE=1 SV=1;sp|P61812-2|TGFB2_HUMAN Isoform B of Transforming growth factor beta-2 proprotein OS=Homo sapiens OX=9606 GN=TGFB2	2	6	6	6	6	6	6	6	6	6	14.7	14.7	14.7	47.747	414	414;442	154	2			1	1	5	2	2	1	1	1	1				2			1	1	2	2	4
P28290;E9PHV5;P28290-2;P28290-3;E7EUL7;H7BZ26	P28290;E9PHV5;P28290-2;P28290-3;E7EUL7	34;33;33;33;26;5	34;33;33;33;26;5	34;33;33;33;26;5	Sperm-specific antigen 2	SSFA2	8.82484	0.292187	sp|P28290|ITPI2_HUMAN Protein ITPRID2 OS=Homo sapiens OX=9606 GN=ITPRID2 PE=1 SV=3;tr|E9PHV5|E9PHV5_HUMAN Protein ITPRID2 OS=Homo sapiens OX=9606 GN=ITPRID2 PE=1 SV=1;sp|P28290-2|ITPI2_HUMAN Isoform 2 of Protein ITPRID2 OS=Homo sapiens OX=9606 GN=ITPRID2;s	6	34	34	34	25	31	25	31	25	31	32.8	32.8	32.8	138.38	1259	1259;1237;1106;1256;768;201	160												3	26	14	8
P55290;P55290-4;P55290-5;P55290-3;P55290-2	P55290;P55290-4;P55290-5	4;4;3;1;1	4;4;3;1;1	4;4;3;1;1	Cadherin-13	CDH13	7.55656	0.290649	sp|P55290|CAD13_HUMAN Cadherin-13 OS=Homo sapiens OX=9606 GN=CDH13 PE=1 SV=1;sp|P55290-4|CAD13_HUMAN Isoform 4 of Cadherin-13 OS=Homo sapiens OX=9606 GN=CDH13;sp|P55290-5|CAD13_HUMAN Isoform 5 of Cadherin-13 OS=Homo sapiens OX=9606 GN=CDH13	5	4	4	4	2	4	2	4	2	4	7	7	7	78.286	713	713;760;674;175;190	187											1	2
Q9BUF5;K7ESM5;K7EL29;K7ES63;K7EN98;K7ESQ3;K7EQT3;K7EJ64;K7ERA8;K7EJZ4;K7EPE5	Q9BUF5;K7ESM5	21;17;6;4;4;3;3;3;3;3;3	10;6;6;3;4;3;3;3;3;3;3	8;4;4;1;4;3;3;3;3;3;3	Tubulin beta-6 chain	TUBB6	8.06569	0.290601	sp|Q9BUF5|TBB6_HUMAN Tubulin beta-6 chain OS=Homo sapiens OX=9606 GN=TUBB6 PE=1 SV=1;tr|K7ESM5|K7ESM5_HUMAN Tubulin beta chain (Fragment) OS=Homo sapiens OX=9606 GN=TUBB6 PE=1 SV=1	11	21	10	8	17	20	6	9	5	8	55.4	35.7	31.4	49.857	446	446;338;130;116;136;96;104;104;110;115;141	168							1	8	1													4	11
P52272-2;P52272;A0A087X0X3;M0R019;M0R2T0;M0R0N3;M0QYQ7;M0R2I7;M0R0Y6;M0QYL3;M0QY96	P52272-2;P52272;A0A087X0X3	68;68;64;33;33;27;22;17;10;6;6	68;68;64;33;33;27;22;17;10;6;6	38;38;34;27;25;22;17;4;10;3;4	Heterogeneous nuclear ribonucleoprotein M	HNRNPM	10.2052	0.289666	sp|P52272-2|HNRPM_HUMAN Isoform 2 of Heterogeneous nuclear ribonucleoprotein M OS=Homo sapiens OX=9606 GN=HNRNPM;sp|P52272|HNRPM_HUMAN Heterogeneous nuclear ribonucleoprotein M OS=Homo sapiens OX=9606 GN=HNRNPM PE=1 SV=3;tr|A0A087X0X3|A0A087X0X3_HUMAN Hete	11	68	68	38	62	66	62	66	33	36	73.8	73.8	35.9	73.62	691	691;730;730;352;357;275;219;214;99;99;116	164							2	3	32	108	71	27	20	2	1					3	2	4	6
Q15233-2;Q15233;H7C367;C9JYS8;C9IZL7;C9J4X2	Q15233-2;Q15233;H7C367;C9JYS8	24;24;16;12;8;1	22;22;14;12;6;1	22;22;14;12;6;1	Non-POU domain-containing octamer-binding protein	NONO	8.53434	0.289499	sp|Q15233-2|NONO_HUMAN Isoform 2 of Non-POU domain-containing octamer-binding protein OS=Homo sapiens OX=9606 GN=NONO;sp|Q15233|NONO_HUMAN Non-POU domain-containing octamer-binding protein OS=Homo sapiens OX=9606 GN=NONO PE=1 SV=4;tr|H7C367|H7C367_HUMAN No	6	24	22	22	19	20	17	18	17	18	51.8	51.8	51.8	43.866	382	382;471;234;247;207;124	165					1	1	6	18	18	2						1	1	2	2	1	1	5	24
P01127-2;P01127;A9UJN9;A9UJP0	P01127-2;P01127;A9UJN9;A9UJP0	7;7;5;5	7;7;5;5	7;7;5;5	Platelet-derived growth factor subunit B	PDGFB	8.39674	0.286688	sp|P01127-2|PDGFB_HUMAN Isoform 2 of Platelet-derived growth factor subunit B OS=Homo sapiens OX=9606 GN=PDGFB;sp|P01127|PDGFB_HUMAN Platelet-derived growth factor subunit B OS=Homo sapiens OX=9606 GN=PDGFB PE=1 SV=1;tr|A9UJN9|A9UJN9_HUMAN PDGF-2 (Fragment	4	7	7	7	6	7	6	7	6	7	29.2	29.2	29.2	25.502	226	226;241;136;144	158		2	7	3	1												2	8	5	1
O95183	O95183	2	2	2	Vesicle-associated membrane protein 5	VAMP5	7.51119	0.286091	sp|O95183|VAMP5_HUMAN Vesicle-associated membrane protein 5 OS=Homo sapiens OX=9606 GN=VAMP5 PE=1 SV=1	1	2	2	2	2	2	2	2	2	2	17.2	17.2	17.2	12.805	116	116	164	2													1		2
P14649;F8W1I5	P14649;F8W1I5	12;9	9;6	9;6	Myosin light chain 6B	MYL6B	8.43677	0.284554	sp|P14649|MYL6B_HUMAN Myosin light chain 6B OS=Homo sapiens OX=9606 GN=MYL6B PE=1 SV=1;tr|F8W1I5|F8W1I5_HUMAN Myosin light chain 6B OS=Homo sapiens OX=9606 GN=MYL6B PE=1 SV=1	2	12	9	9	10	10	8	7	8	7	56.7	42.3	42.3	22.764	208	208;175	155	1		8	1												1		8	2
P07951-2	P07951-2	60	39	0	sp|P07951-2|TPM2_HUMAN Isoform 2 of Tropomyosin beta chain	TPM2	9.94415	0.284295	sp|P07951-2|TPM2_HUMAN Isoform 2 of Tropomyosin beta chain OS=Homo sapiens OX=9606 GN=TPM2	1	60	39	0	53	57	35	36	0	0	84.2	59.9	0	32.989	284	284	159				4	26	56	4					1							7	24	60	11
V9GYY5;Q9UGY1	V9GYY5;Q9UGY1	9;9	9;9	9;9	Nucleolar protein 12	NOL12	8.31579	0.283665	tr|V9GYY5|V9GYY5_HUMAN Nucleolar protein 12 (Fragment) OS=Homo sapiens OX=9606 PE=3 SV=1;sp|Q9UGY1|NOL12_HUMAN Nucleolar protein 12 OS=Homo sapiens OX=9606 GN=NOL12 PE=1 SV=1	2	9	9	9	8	9	8	9	8	9	39.3	39.3	39.3	23.82	206	206;213	154				9	3														11	1
J3KPX7;Q99623;F5GY37;F5GWA7;Q99623-2;F5H3X6;F5H2D2;F5H0C5;U3KPZ5	J3KPX7;Q99623;F5GY37;F5GWA7;Q99623-2;F5H3X6	19;19;18;14;14;11;4;4;2	19;19;18;14;14;11;4;4;2	19;19;18;14;14;11;4;4;2	Prohibitin-2	PHB2	8.82197	0.282467	tr|J3KPX7|J3KPX7_HUMAN Prohibitin OS=Homo sapiens OX=9606 GN=PHB2 PE=1 SV=2;sp|Q99623|PHB2_HUMAN Prohibitin-2 OS=Homo sapiens OX=9606 GN=PHB2 PE=1 SV=2;tr|F5GY37|F5GY37_HUMAN Prohibitin OS=Homo sapiens OX=9606 GN=PHB2 PE=1 SV=1;tr|F5GWA7|F5GWA7_HUMAN Prohi	9	19	19	19	17	16	17	16	17	16	56	56	56	33.239	298	298;299;267;261;261;213;87;112;103	156				16	21														21	19
Q92804-2;Q92804;A0A075B7F4;A0A075B7D9;A0A075B7F2;A0A075B7C1;A0A075B7E4	Q92804-2;Q92804;A0A075B7F4;A0A075B7D9	14;14;7;7;4;3;2	14;14;7;7;4;3;2	13;13;7;6;4;3;2	TATA-binding protein-associated factor 2N	TAF15	8.72904	0.281769	sp|Q92804-2|RBP56_HUMAN Isoform Short of TATA-binding protein-associated factor 2N OS=Homo sapiens OX=9606 GN=TAF15;sp|Q92804|RBP56_HUMAN TATA-binding protein-associated factor 2N OS=Homo sapiens OX=9606 GN=TAF15 PE=1 SV=1;tr|A0A075B7F4|A0A075B7F4_HUMAN TA	7	14	14	13	10	12	10	12	9	11	38.9	38.9	36.5	61.557	589	589;592;214;449;239;102;121	169				1	1	1	1	1	1	12	2										1	1	1
Q96K19-2;Q96K19;E9PP55;Q96K19-5;Q96K19-3;E9PNG8;Q96K19-4;Q96K19-6	Q96K19-2;Q96K19;E9PP55;Q96K19-5;Q96K19-3	4;4;3;3;3;1;1;1	4;4;3;3;3;1;1;1	4;4;3;3;3;1;1;1	E3 ubiquitin-protein ligase RNF170	RNF170	7.87914	0.280893	sp|Q96K19-2|RN170_HUMAN Isoform 2 of E3 ubiquitin-protein ligase RNF170 OS=Homo sapiens OX=9606 GN=RNF170;sp|Q96K19|RN170_HUMAN E3 ubiquitin-protein ligase RNF170 OS=Homo sapiens OX=9606 GN=RNF170 PE=1 SV=2;tr|E9PP55|E9PP55_HUMAN E3 ubiquitin-protein ligas	8	4	4	4	4	4	4	4	4	4	15.7	15.7	15.7	26.65	236	236;258;115;116;200;45;162;174	153			4															4
P50148;B1AM21	P50148;B1AM21	10;6	7;6	7;6	Guanine nucleotide-binding protein G(q) subunit alpha	GNAQ	7.90501	0.280349	sp|P50148|GNAQ_HUMAN Guanine nucleotide-binding protein G(q) subunit alpha OS=Homo sapiens OX=9606 GN=GNAQ PE=1 SV=4;tr|B1AM21|B1AM21_HUMAN Guanine nucleotide-binding protein G(q) subunit alpha (Fragment) OS=Homo sapiens OX=9606 GN=GNAQ PE=1 SV=1	2	10	7	7	5	10	3	7	3	7	28.1	20.3	20.3	42.142	359	359;170	179						3															8
Q06830;A0A0A0MSI0;A0A0A0MRQ5	Q06830;A0A0A0MSI0;A0A0A0MRQ5	16;13;9	16;13;9	12;9;5	Peroxiredoxin-1	PRDX1	8.80012	0.280041	sp|Q06830|PRDX1_HUMAN Peroxiredoxin-1 OS=Homo sapiens OX=9606 GN=PRDX1 PE=1 SV=1;tr|A0A0A0MSI0|A0A0A0MSI0_HUMAN Peroxiredoxin-1 (Fragment) OS=Homo sapiens OX=9606 GN=PRDX1 PE=1 SV=1;tr|A0A0A0MRQ5|A0A0A0MRQ5_HUMAN Peroxiredoxin-1 OS=Homo sapiens OX=9606 GN=	3	16	16	12	12	14	12	14	8	10	78.9	78.9	63.8	22.11	199	199;171;97	167	1	3	14	2	1		1		1	2	1	1	2		2	2	5	19	5	3
Q16706;H0YLB9;A0A0C4DGL1;H0YNG5;P49641-2;P49641-1;P49641	Q16706	23;2;2;2;2;2;2	23;2;2;2;2;2;2	23;2;2;2;2;2;2	Alpha-mannosidase 2	MAN2A1	8.27413	0.279742	sp|Q16706|MA2A1_HUMAN Alpha-mannosidase 2 OS=Homo sapiens OX=9606 GN=MAN2A1 PE=1 SV=2	7	23	23	23	12	20	12	20	12	20	20.4	20.4	20.4	131.14	1144	1144;793;796;938;796;1139;1150	177													13
Q96SI9-2;Q96SI9;H0YC91	Q96SI9-2;Q96SI9	11;11;1	6;6;1	6;6;1	Spermatid perinuclear RNA-binding protein	STRBP	8.44878	0.279704	sp|Q96SI9-2|STRBP_HUMAN Isoform 2 of Spermatid perinuclear RNA-binding protein OS=Homo sapiens OX=9606 GN=STRBP;sp|Q96SI9|STRBP_HUMAN Spermatid perinuclear RNA-binding protein OS=Homo sapiens OX=9606 GN=STRBP PE=1 SV=1	3	11	6	6	10	9	5	4	5	4	16	10.2	10.2	71.966	658	658;672;89	156									1	4	4	1	1
O75695	O75695	9	9	9	Protein XRP2	RP2	8.05009	0.279055	sp|O75695|XRP2_HUMAN Protein XRP2 OS=Homo sapiens OX=9606 GN=RP2 PE=1 SV=4	1	9	9	9	8	7	8	7	8	7	24.9	24.9	24.9	39.641	350	350	153						9															7	1
E9PKH6;E9PPW7;O00217;E9PN51;F8W9K7;H0YDT4	E9PKH6;E9PPW7;O00217;E9PN51;F8W9K7	3;3;3;2;2;1	3;3;3;2;2;1	3;3;3;2;2;1	NADH dehydrogenase [ubiquinone] iron-sulfur protein 8, mitochondrial	NDUFS8	7.66927	0.277557	tr|E9PKH6|E9PKH6_HUMAN Complex I-23kD (Fragment) OS=Homo sapiens OX=9606 GN=NDUFS8 PE=1 SV=1;tr|E9PPW7|E9PPW7_HUMAN Complex I-23kD (Fragment) OS=Homo sapiens OX=9606 GN=NDUFS8 PE=1 SV=1;sp|O00217|NDUS8_HUMAN NADH dehydrogenase [ubiquinone] iron-sulfur prot	6	3	3	3	3	2	3	2	3	2	25.4	25.4	25.4	15.892	138	138;184;210;110;124;93	143			3															2
Q13573;G3V3A4;G3V4X8;G3V5R3	Q13573;G3V3A4;G3V4X8	24;21;18;6	24;21;18;6	24;21;18;6	SNW domain-containing protein 1	SNW1	8.83053	0.276857	sp|Q13573|SNW1_HUMAN SNW domain-containing protein 1 OS=Homo sapiens OX=9606 GN=SNW1 PE=1 SV=1;tr|G3V3A4|G3V3A4_HUMAN SNW domain-containing protein 1 OS=Homo sapiens OX=9606 GN=SNW1 PE=1 SV=1;tr|G3V4X8|G3V4X8_HUMAN SNW domain-containing protein 1 OS=Homo s	4	24	24	24	21	22	21	22	21	22	43.5	43.5	43.5	61.494	536	536;571;374;185	153									25	27	2	1
Q9BXY0;H0YBV6	Q9BXY0;H0YBV6	11;6	11;6	11;6	Protein MAK16 homolog	MAK16	8.84044	0.276714	sp|Q9BXY0|MAK16_HUMAN Protein MAK16 homolog OS=Homo sapiens OX=9606 GN=MAK16 PE=1 SV=2;tr|H0YBV6|H0YBV6_HUMAN Protein MAK16 homolog (Fragment) OS=Homo sapiens OX=9606 GN=MAK16 PE=1 SV=1	2	11	11	11	10	9	10	9	10	9	44	44	44	35.368	300	300;137	158						13	4														11	6	1
Q02539	Q02539	11	3	3	Histone H1.1	HIST1H1A	7.57146	0.276692	sp|Q02539|H11_HUMAN Histone H1.1 OS=Homo sapiens OX=9606 GN=H1-1 PE=1 SV=3	1	11	3	3	10	11	2	3	2	3	34.4	15.8	15.8	21.842	215	215	164				2															3
J3QQJ0;Q9UHR5-2;Q9UHR5;X6R3T8;J3QLH3;J3KRR6;F5H478;J3KRU5;J3QLM2;J3KS14	J3QQJ0;Q9UHR5-2;Q9UHR5;X6R3T8;J3QLH3	7;7;7;4;4;3;3;3;2;1	7;7;7;4;4;3;3;3;2;1	7;7;7;4;4;3;3;3;2;1	SAP30-binding protein	SAP30BP	8.05031	0.275513	tr|J3QQJ0|J3QQJ0_HUMAN SAP30-binding protein (Fragment) OS=Homo sapiens OX=9606 GN=SAP30BP PE=1 SV=1;sp|Q9UHR5-2|S30BP_HUMAN Isoform 2 of SAP30-binding protein OS=Homo sapiens OX=9606 GN=SAP30BP;sp|Q9UHR5|S30BP_HUMAN SAP30-binding protein OS=Homo sapiens O	10	7	7	7	5	7	5	7	5	7	19.4	19.4	19.4	35.772	325	325;292;308;235;248;109;168;179;93;104	166						4	5														5	8
O60884;A0A087WT48	O60884	5;2	5;2	5;2	DnaJ homolog subfamily A member 2	DNAJA2	7.78841	0.275499	sp|O60884|DNJA2_HUMAN DnaJ homolog subfamily A member 2 OS=Homo sapiens OX=9606 GN=DNAJA2 PE=1 SV=1	2	5	5	5	3	5	3	5	3	5	12.9	12.9	12.9	45.745	412	412;134	170							3															5
P16403	P16403	20	5	5	Histone H1.2	HIST1H1C	9.14597	0.275245	sp|P16403|H12_HUMAN Histone H1.2 OS=Homo sapiens OX=9606 GN=H1-2 PE=1 SV=2	1	20	5	5	19	20	5	5	5	5	47.9	14.6	14.6	21.364	213	213	154				8	3	1													8	4
F8WF48;Q99442;F8WCJ7	F8WF48;Q99442;F8WCJ7	5;5;4	5;5;4	5;5;4	Translocation protein SEC62	SEC62	7.95332	0.274146	tr|F8WF48|F8WF48_HUMAN Translocation protein SEC62 OS=Homo sapiens OX=9606 GN=SEC62 PE=1 SV=1;sp|Q99442|SEC62_HUMAN Translocation protein SEC62 OS=Homo sapiens OX=9606 GN=SEC62 PE=1 SV=1;tr|F8WCJ7|F8WCJ7_HUMAN Translocation protein SEC62 OS=Homo sapiens OX	3	5	5	5	4	5	4	5	4	5	40	40	40	9.8703	85	85;399;101	166							4	3														6	4
E9PRG8;E9PLD3;A0A494BXY3	E9PRG8	9;4;4	9;4;4	9;4;4	Uncharacterized protein C11orf98	C11orf98	9.19506	0.273564	sp|E9PRG8|CK098_HUMAN Uncharacterized protein C11orf98 OS=Homo sapiens OX=9606 GN=C11orf98 PE=4 SV=2	3	9	9	9	8	8	8	8	8	8	51.2	51.2	51.2	14.234	123	123;99;122	146	2	11	1	1												2	10
Q9UG63;Q9UG63-2;C9JHK9;C9JZV3	Q9UG63;Q9UG63-2	11;11;2;2	11;11;2;2	11;11;2;2	ATP-binding cassette sub-family F member 2	ABCF2	7.75297	0.271298	sp|Q9UG63|ABCF2_HUMAN ATP-binding cassette sub-family F member 2 OS=Homo sapiens OX=9606 GN=ABCF2 PE=1 SV=2;sp|Q9UG63-2|ABCF2_HUMAN Isoform 2 of ATP-binding cassette sub-family F member 2 OS=Homo sapiens OX=9606 GN=ABCF2	4	11	11	11	6	10	6	10	6	10	18.3	18.3	18.3	71.289	623	623;634;240;287	169									1	6
Q8IXI1;H3BST5;I3L2C6;Q8IXI1-2;H3BMP9;H3BVI5;H3BUX4;H3BU27	Q8IXI1;H3BST5;I3L2C6;Q8IXI1-2	6;3;3;3;1;1;1;1	6;3;3;3;1;1;1;1	6;3;3;3;1;1;1;1	Mitochondrial Rho GTPase 2	RHOT2	7.9409	0.271073	sp|Q8IXI1|MIRO2_HUMAN Mitochondrial Rho GTPase 2 OS=Homo sapiens OX=9606 GN=RHOT2 PE=1 SV=2;tr|H3BST5|H3BST5_HUMAN Mitochondrial Rho GTPase 2 (Fragment) OS=Homo sapiens OX=9606 GN=RHOT2 PE=1 SV=2;tr|I3L2C6|I3L2C6_HUMAN Mitochondrial Rho GTPase 2 (Fragment)	8	6	6	6	5	6	5	6	5	6	12.9	12.9	12.9	68.117	618	618;208;214;213;55;72;135;155	163										6	3
P36543-2;P36543;P36543-3;C9J8H1;Q96A05	P36543-2;P36543;P36543-3;C9J8H1	12;12;11;8;4	12;12;11;8;4	12;12;11;8;4	V-type proton ATPase subunit E 1	ATP6V1E1	8.54102	0.270708	sp|P36543-2|VATE1_HUMAN Isoform 2 of V-type proton ATPase subunit E 1 OS=Homo sapiens OX=9606 GN=ATP6V1E1;sp|P36543|VATE1_HUMAN V-type proton ATPase subunit E 1 OS=Homo sapiens OX=9606 GN=ATP6V1E1 PE=1 SV=1;sp|P36543-3|VATE1_HUMAN Isoform 3 of V-type proto	5	12	12	12	9	12	9	12	9	12	45.6	45.6	45.6	23.587	204	204;226;196;203;226	161				10	2														15	1
P07196	P07196	24	23	20	Neurofilament light polypeptide	NEFL	8.74331	0.270619	sp|P07196|NFL_HUMAN Neurofilament light polypeptide OS=Homo sapiens OX=9606 GN=NEFL PE=1 SV=3	1	24	23	20	17	23	16	22	15	19	41.1	41.1	37.4	61.516	543	543	165			2	5	6	8	13	13	13	13	2					1	2	2	9	6	12	18	20
O00268;A0A0G2JRY5;V9GY03;V9GY14;J3KTH2;Q92750	O00268;A0A0G2JRY5	4;3;1;1;1;1	4;3;1;1;1;1	4;3;1;1;1;1	Transcription initiation factor TFIID subunit 4	TAF4	7.10277	0.270036	sp|O00268|TAF4_HUMAN Transcription initiation factor TFIID subunit 4 OS=Homo sapiens OX=9606 GN=TAF4 PE=1 SV=2;tr|A0A0G2JRY5|A0A0G2JRY5_HUMAN Transcription initiation factor TFIID subunit 4 (Fragment) OS=Homo sapiens OX=9606 GN=TAF4 PE=1 SV=1	6	4	4	4	3	3	3	3	3	3	4.5	4.5	4.5	110.11	1085	1085;457;79;215;867;862	163													3
O14974;O14974-4;O14974-5;O14974-3;O14974-2;F8VZN8;H0YHI8;H0YIS4;A0A3B3ISH4;H0YIM2;H0YIS3;A0A0U1RQZ1;H0YHL8;F8VW28;H0YIL7;E1CKY7;O60237-4	O14974;O14974-4;O14974-5;O14974-3;O14974-2;F8VZN8	60;59;57;57;57;43;29;27;26;8;8;6;6;5;2;1;1	60;59;57;57;57;43;29;27;26;8;8;6;6;5;2;1;1	59;58;56;56;56;43;29;27;26;8;8;6;6;5;2;0;0	Protein phosphatase 1 regulatory subunit 12A	PPP1R12A	9.56396	0.270015	sp|O14974|MYPT1_HUMAN Protein phosphatase 1 regulatory subunit 12A OS=Homo sapiens OX=9606 GN=PPP1R12A PE=1 SV=1;sp|O14974-4|MYPT1_HUMAN Isoform 4 of Protein phosphatase 1 regulatory subunit 12A OS=Homo sapiens OX=9606 GN=PPP1R12A;sp|O14974-5|MYPT1_HUMAN I	17	60	60	59	50	59	50	59	49	58	47.9	47.9	46.9	115.28	1030	1030;971;943;974;995;692;367;299;381;188;234;100;210;97;161;186;208	167	1									2	7	62	66	3		1					1
O95810	O95810	14	14	14	Serum deprivation-response protein	SDPR	8.3322	0.268626	sp|O95810|CAVN2_HUMAN Caveolae-associated protein 2 OS=Homo sapiens OX=9606 GN=CAVIN2 PE=1 SV=3	1	14	14	14	12	10	12	10	12	10	31.8	31.8	31.8	47.173	425	425	159							1	1	12	2													1
O15523;O15523-2;O15523-3;C9J081;C9J8G5	O15523;O15523-2	48;47;20;14;13	47;46;20;14;13	14;13;9;8;9	ATP-dependent RNA helicase DDX3Y	DDX3Y	9.55177	0.26796	sp|O15523|DDX3Y_HUMAN ATP-dependent RNA helicase DDX3Y OS=Homo sapiens OX=9606 GN=DDX3Y PE=1 SV=2;sp|O15523-2|DDX3Y_HUMAN Isoform 2 of ATP-dependent RNA helicase DDX3Y OS=Homo sapiens OX=9606 GN=DDX3Y	5	48	47	14	38	45	37	44	8	12	60.5	60.5	20.8	73.153	660	660;657;291;250;224	164				1	2	1	2	2	23	50	22	13	10	2	2					1	4	4	3
Q16891-2;Q16891;B9A067;Q16891-4;C9J406;Q16891-3;H7C463;A0A087WYS0;D6RAW4	Q16891-2;Q16891;B9A067;Q16891-4;C9J406;Q16891-3;H7C463	65;65;64;64;62;60;56;19;9	65;65;64;64;62;60;56;19;9	65;65;64;64;62;60;56;19;9	MICOS complex subunit MIC60	IMMT	9.87205	0.267586	sp|Q16891-2|MIC60_HUMAN Isoform 2 of MICOS complex subunit MIC60 OS=Homo sapiens OX=9606 GN=IMMT;sp|Q16891|MIC60_HUMAN MICOS complex subunit MIC60 OS=Homo sapiens OX=9606 GN=IMMT PE=1 SV=1;tr|B9A067|B9A067_HUMAN MICOS complex subunit MIC60 OS=Homo sapiens	9	65	65	65	55	62	55	62	55	62	56.4	56.4	56.4	82.624	747	747;758;711;757;659;726;613;372;147	169								1	10	29	85	29	11	1
O95292;E5RK64;O95292-2	O95292	8;2;2	7;1;1	7;1;1	Vesicle-associated membrane protein-associated protein B/C	VAPB	7.72939	0.267485	sp|O95292|VAPB_HUMAN Vesicle-associated membrane protein-associated protein B/C OS=Homo sapiens OX=9606 GN=VAPB PE=1 SV=3	3	8	7	7	5	7	5	6	5	6	31.7	26.7	26.7	27.228	243	243;71;99	158				6															7
Q9NX14;Q9NX14-2	Q9NX14;Q9NX14-2	2;2	2;2	2;2	NADH dehydrogenase [ubiquinone] 1 beta subcomplex subunit 11, mitochondrial	NDUFB11	8.08679	0.266476	sp|Q9NX14|NDUBB_HUMAN NADH dehydrogenase [ubiquinone] 1 beta subcomplex subunit 11, mitochondrial OS=Homo sapiens OX=9606 GN=NDUFB11 PE=1 SV=1;sp|Q9NX14-2|NDUBB_HUMAN Isoform 2 of NADH dehydrogenase [ubiquinone] 1 beta subcomplex subunit 11, mitochondrial	2	2	2	2	2	2	2	2	2	2	22.2	22.2	22.2	17.316	153	153;163	152		2															2
G5E9W3;Q9UKF6;C9JZH6	G5E9W3;Q9UKF6	16;16;1	16;16;1	16;16;1	Cleavage and polyadenylation specificity factor subunit 3	CPSF3	8.27114	0.266297	tr|G5E9W3|G5E9W3_HUMAN Cleavage and polyadenylation specific factor 3, 73kDa, isoform CRA_b OS=Homo sapiens OX=9606 GN=CPSF3 PE=1 SV=1;sp|Q9UKF6|CPSF3_HUMAN Cleavage and polyadenylation specificity factor subunit 3 OS=Homo sapiens OX=9606 GN=CPSF3 PE=1 SV=	3	16	16	16	13	16	13	16	13	16	28.9	28.9	28.9	73.476	647	647;684;136	164										14	3	1
P10301	P10301	9	9	7	Ras-related protein R-Ras	RRAS	8.38175	0.26586	sp|P10301|RRAS_HUMAN Ras-related protein R-Ras OS=Homo sapiens OX=9606 GN=RRAS PE=1 SV=1	1	9	9	7	6	9	6	9	4	7	56.4	56.4	44	23.48	218	218	161			6	2														9	2
O43390;O43390-2;O43390-3;O43390-4;B4DT28;A0A6Q8PH31;A0A6Q8PEX7;A0A6Q8PH35;A0A6Q8PHG0;A0A286YEZ8	O43390;O43390-2;O43390-3;O43390-4;B4DT28;A0A6Q8PH31;A0A6Q8PEX7;A0A6Q8PH35	34;32;30;29;27;25;22;19;14;2	34;32;30;29;27;25;22;19;14;2	22;20;20;18;18;18;15;13;8;2	Heterogeneous nuclear ribonucleoprotein R	HNRNPR	9.60391	0.265439	sp|O43390|HNRPR_HUMAN Heterogeneous nuclear ribonucleoprotein R OS=Homo sapiens OX=9606 GN=HNRNPR PE=1 SV=1;sp|O43390-2|HNRPR_HUMAN Isoform 2 of Heterogeneous nuclear ribonucleoprotein R OS=Homo sapiens OX=9606 GN=HNRNPR;sp|O43390-3|HNRPR_HUMAN Isoform 3 o	10	34	34	22	27	31	27	31	16	20	44.1	44.1	31.9	70.942	633	633;636;595;535;494;279;238;481;186;141	162					1	2	3	8	33	38	28	8	4	1	1				1	3	3	5	5
Q13488;E9PM12;E9PNA6;E9PMC5;Q13488-2;H0YCE3;H0YEL3;A6NHQ4	Q13488;E9PM12;E9PNA6;E9PMC5	22;14;14;12;8;6;4;1	22;14;14;12;8;6;4;1	22;14;14;12;8;6;4;1	V-type proton ATPase 116 kDa subunit a isoform 3;V-type proton ATPase subunit a	TCIRG1	9.02612	0.264263	sp|Q13488|VPP3_HUMAN V-type proton ATPase 116 kDa subunit a3 OS=Homo sapiens OX=9606 GN=TCIRG1 PE=1 SV=3;tr|E9PM12|E9PM12_HUMAN V-type proton ATPase subunit a (Fragment) OS=Homo sapiens OX=9606 GN=TCIRG1 PE=1 SV=8;tr|E9PNA6|E9PNA6_HUMAN V-type proton ATPas	8	22	22	22	21	22	21	22	21	22	28.4	28.4	28.4	92.967	830	830;217;299;174;614;290;104;379	166									2	4	25	25	6
R4GN72;F5GYQ1;P61421;J3QL14;H3BQJ1	R4GN72;F5GYQ1;P61421;J3QL14	10;10;10;9;2	10;10;10;9;2	10;10;10;9;2	V-type proton ATPase subunit d 1	ATP6V0D1	8.83459	0.263521	tr|R4GN72|R4GN72_HUMAN V-type proton ATPase subunit d 1 OS=Homo sapiens OX=9606 GN=ATP6V0D1 PE=1 SV=1;tr|F5GYQ1|F5GYQ1_HUMAN V-type proton ATPase subunit OS=Homo sapiens OX=9606 GN=ATP6V0D1 PE=1 SV=1;sp|P61421|VA0D1_HUMAN V-type proton ATPase subunit d 1 O	5	10	10	10	10	9	10	9	10	9	33.6	33.6	33.6	31.676	274	274;392;351;232;227	150				1	11	10	2													5	10	4
O75306-2;O75306	O75306-2;O75306	10;10	10;10	10;10	NADH dehydrogenase [ubiquinone] iron-sulfur protein 2, mitochondrial	NDUFS2	8.34972	0.262707	sp|O75306-2|NDUS2_HUMAN Isoform 2 of NADH dehydrogenase [ubiquinone] iron-sulfur protein 2, mitochondrial OS=Homo sapiens OX=9606 GN=NDUFS2;sp|O75306|NDUS2_HUMAN NADH dehydrogenase [ubiquinone] iron-sulfur protein 2, mitochondrial OS=Homo sapiens OX=9606 G	2	10	10	10	7	10	7	10	7	10	22.3	22.3	22.3	51.851	457	457;463	167							8															12
Q8IWE4	Q8IWE4	7	7	7	DCN1-like protein 3	DCUN1D3	7.64342	0.26104	sp|Q8IWE4|DCNL3_HUMAN DCN1-like protein 3 OS=Homo sapiens OX=9606 GN=DCUN1D3 PE=1 SV=1	1	7	7	7	5	6	5	6	5	6	26	26	26	34.291	304	304	160					5															6
Q9Y4K0;H0YAP6;H0YAR1;E5RHH3;E5RFY0;E5RI22;E5RJL2	Q9Y4K0	10;3;3;2;2;1;1	10;3;3;2;2;1;1	10;3;3;2;2;1;1	Lysyl oxidase homolog 2	LOXL2	8.08516	0.259177	sp|Q9Y4K0|LOXL2_HUMAN Lysyl oxidase homolog 2 OS=Homo sapiens OX=9606 GN=LOXL2 PE=1 SV=1	7	10	10	10	9	7	9	7	9	7	14.3	14.3	14.3	86.724	774	774;67;207;218;258;139;151	157									1	1	9	4	1	1
P19474;P19474-2;H0YDP8	P19474;P19474-2	43;32;5	43;32;5	43;32;5	E3 ubiquitin-protein ligase TRIM21	TRIM21	10.4149	0.258794	sp|P19474|RO52_HUMAN E3 ubiquitin-protein ligase TRIM21 OS=Homo sapiens OX=9606 GN=TRIM21 PE=1 SV=1;sp|P19474-2|RO52_HUMAN Isoform 2 of E3 ubiquitin-protein ligase TRIM21 OS=Homo sapiens OX=9606 GN=TRIM21	3	43	43	43	37	42	37	42	37	42	65.9	65.9	65.9	54.169	475	475;398;90	162			1	7	12	21	37	73	39	29	23	21	14	6	7			5	8	13	22	42	92
Q8TDD1-2;Q8TDD1;F8VRX4;H0YHH7;H0YHZ9	Q8TDD1-2;Q8TDD1	25;24;8;4;1	25;24;8;4;1	25;24;8;4;1	ATP-dependent RNA helicase DDX54	DDX54	8.3379	0.257235	sp|Q8TDD1-2|DDX54_HUMAN Isoform 2 of ATP-dependent RNA helicase DDX54 OS=Homo sapiens OX=9606 GN=DDX54;sp|Q8TDD1|DDX54_HUMAN ATP-dependent RNA helicase DDX54 OS=Homo sapiens OX=9606 GN=DDX54 PE=1 SV=2	5	25	25	25	14	21	14	21	14	21	29	29	29	98.665	882	882;881;208;160;82	174											5	14
A0A3B3IRQ8;A0A3B3ITF6;A0A3B3IRI2;P17812;A0A3B3ITB8;B4E1E0;A0A3B3ITH9;P17812-2	A0A3B3IRQ8;A0A3B3ITF6;A0A3B3IRI2;P17812;A0A3B3ITB8;B4E1E0	3;3;3;3;2;2;1;1	3;3;3;3;2;2;1;1	3;3;3;3;2;2;1;1	CTP synthase 1;CTP synthase	CTPS1	6.93327	0.256158	tr|A0A3B3IRQ8|A0A3B3IRQ8_HUMAN CTP synthase OS=Homo sapiens OX=9606 GN=CTPS1 PE=1 SV=1;tr|A0A3B3ITF6|A0A3B3ITF6_HUMAN CTP synthase OS=Homo sapiens OX=9606 GN=CTPS1 PE=1 SV=1;tr|A0A3B3IRI2|A0A3B3IRI2_HUMAN CTP synthase OS=Homo sapiens OX=9606 GN=CTPS1 PE=1	8	3	3	3	1	3	1	3	1	3	7.1	7.1	7.1	50.48	451	451;461;564;591;335;435;111;360	185										1
Q9NUQ2;H0YC22	Q9NUQ2	9;2	9;2	9;2	1-acyl-sn-glycerol-3-phosphate acyltransferase epsilon	AGPAT5	8.13197	0.254747	sp|Q9NUQ2|PLCE_HUMAN 1-acyl-sn-glycerol-3-phosphate acyltransferase epsilon OS=Homo sapiens OX=9606 GN=AGPAT5 PE=1 SV=3	2	9	9	9	9	6	9	6	9	6	18.7	18.7	18.7	42.072	364	364;181	153					10	1														8	2
Q9NYU2-2;Q9NYU2;H7BZG0;Q9NYU1	Q9NYU2-2;Q9NYU2	22;22;2;1	22;22;2;1	22;22;2;1	UDP-glucose:glycoprotein glucosyltransferase 1	UGGT1	8.35702	0.254326	sp|Q9NYU2-2|UGGG1_HUMAN Isoform 2 of UDP-glucose:glycoprotein glucosyltransferase 1 OS=Homo sapiens OX=9606 GN=UGGT1;sp|Q9NYU2|UGGG1_HUMAN UDP-glucose:glycoprotein glucosyltransferase 1 OS=Homo sapiens OX=9606 GN=UGGT1 PE=1 SV=3	4	22	22	22	12	21	12	21	12	21	17.1	17.1	17.1	174.97	1531	1531;1555;131;1516	178													12	1
O00339-2;O00339;O00339-3;H0YBJ4;O00339-4;H0YBU5;H0YBF2;H0YBN2;H0YBM3;E5RJM4;H0YBD5;H0YBV5	O00339-2;O00339;O00339-3;H0YBJ4;O00339-4	31;30;29;25;22;8;4;4;2;1;1;1	31;30;29;25;22;8;4;4;2;1;1;1	31;30;29;25;22;8;4;4;2;1;1;1	Matrilin-2	MATN2	9.25598	0.25114	sp|O00339-2|MATN2_HUMAN Isoform 2 of Matrilin-2 OS=Homo sapiens OX=9606 GN=MATN2;sp|O00339|MATN2_HUMAN Matrilin-2 OS=Homo sapiens OX=9606 GN=MATN2 PE=1 SV=4;sp|O00339-3|MATN2_HUMAN Isoform 3 of Matrilin-2 OS=Homo sapiens OX=9606 GN=MATN2;tr|H0YBJ4|H0YBJ4_H	12	31	31	31	25	30	25	30	25	30	37.8	37.8	37.8	104.77	937	937;956;915;720;672;176;131;183;195;115;155;181	174											2	33	8
P38159;P38159-2;H3BT71;H0Y6E7;H3BUY5;H3BR27;P38159-3;O75526;H3BNC1;Q8IZ40;Q8N7X1	P38159;P38159-2;H3BT71;H0Y6E7;H3BUY5	58;55;47;44;42;10;10;6;5;1;1	58;55;47;44;42;10;10;6;5;1;1	19;18;15;15;10;4;4;3;1;0;0	RNA-binding motif protein, X chromosome;RNA-binding motif protein, X chromosome, N-terminally processed	RBMX	10.2619	0.249706	sp|P38159|RBMX_HUMAN RNA-binding motif protein, X chromosome OS=Homo sapiens OX=9606 GN=RBMX PE=1 SV=3;sp|P38159-2|RBMX_HUMAN Isoform 2 of RNA-binding motif protein, X chromosome OS=Homo sapiens OX=9606 GN=RBMX;tr|H3BT71|H3BT71_HUMAN RNA-binding motif prot	11	58	58	19	49	57	49	57	16	19	74.9	74.9	34.3	42.331	391	391;378;296;292;263;78;196;392;37;523;1067	155				7	20	60	76	16	13	9	4								7	18	43	94	17
K7EK07;P84243;K7EMV3;A0A590UJJ6;B4DEB1;K7ES00;K7EP01	K7EK07;P84243;K7EMV3;A0A590UJJ6;B4DEB1;K7ES00;K7EP01	15;15;12;12;12;12;9	15;15;12;12;12;12;9	1;1;1;1;1;1;1	Histone H3;Histone H3.3	H3F3B;H3F3A	10.8602	0.248511	tr|K7EK07|K7EK07_HUMAN Histone H3 (Fragment) OS=Homo sapiens OX=9606 GN=H3-3B PE=1 SV=1;sp|P84243|H33_HUMAN Histone H3.3 OS=Homo sapiens OX=9606 GN=H3-3A PE=1 SV=2;tr|K7EMV3|K7EMV3_HUMAN Histone H3 OS=Homo sapiens OX=9606 GN=H3-3B PE=1 SV=1;tr|A0A590UJJ6|A	7	15	15	1	14	14	14	14	1	1	50	50	7.6	14.914	132	132;136;92;120;123;151;113	158	7	22	5	5	5	5	4	3	3	4	4	4	4	4	4	7	30	7	5	5	4	3	3
Q9UKX7-2;Q9UKX7;B0QY21	Q9UKX7-2;Q9UKX7	11;11;3	11;11;3	11;11;3	Nuclear pore complex protein Nup50	NUP50	8.07809	0.246174	sp|Q9UKX7-2|NUP50_HUMAN Isoform 2 of Nuclear pore complex protein Nup50 OS=Homo sapiens OX=9606 GN=NUP50;sp|Q9UKX7|NUP50_HUMAN Nuclear pore complex protein Nup50 OS=Homo sapiens OX=9606 GN=NUP50 PE=1 SV=2	3	11	11	11	9	8	9	8	9	8	33.2	33.2	33.2	46.862	440	440;468;178	155								4	11														4
P55072;C9JUP7;C9IZA5	P55072	56;5;5	56;5;5	56;5;5	Transitional endoplasmic reticulum ATPase	VCP	9.7654	0.245711	sp|P55072|TERA_HUMAN Transitional endoplasmic reticulum ATPase OS=Homo sapiens OX=9606 GN=VCP PE=1 SV=4	3	56	56	56	42	54	42	54	42	54	57.2	57.2	57.2	89.321	806	806;115;160	165									6	12	50	37	21	2	2
Q9BQ39;A0A087WVC1	Q9BQ39;A0A087WVC1	22;21	20;19	20;19	ATP-dependent RNA helicase DDX50	DDX50	8.42433	0.245647	sp|Q9BQ39|DDX50_HUMAN ATP-dependent RNA helicase DDX50 OS=Homo sapiens OX=9606 GN=DDX50 PE=1 SV=1;tr|A0A087WVC1|A0A087WVC1_HUMAN RNA helicase OS=Homo sapiens OX=9606 GN=DDX50 PE=1 SV=1	2	22	20	20	16	21	14	19	14	19	27.4	25.8	25.8	82.564	737	737;730	168								1	1	3	17
Q12792;Q12792-3;Q12792-4;F8VS81;F8VRG3;F8W1Q9;F8W645	Q12792;Q12792-3;Q12792-4;F8VS81	12;11;10;6;2;2;1	12;11;10;6;2;2;1	10;9;8;4;2;1;0	Twinfilin-1	TWF1	8.38158	0.245142	sp|Q12792|TWF1_HUMAN Twinfilin-1 OS=Homo sapiens OX=9606 GN=TWF1 PE=1 SV=3;sp|Q12792-3|TWF1_HUMAN Isoform 3 of Twinfilin-1 OS=Homo sapiens OX=9606 GN=TWF1;sp|Q12792-4|TWF1_HUMAN Isoform 4 of Twinfilin-1 OS=Homo sapiens OX=9606 GN=TWF1;tr|F8VS81|F8VS81_HUMA	7	12	12	10	10	10	10	10	8	8	29.7	29.7	25.7	40.282	350	350;357;252;291;59;113;15	157					12	3														12	4
Q13435;E9PPJ0;E9PJT3;H0YEX5	Q13435;E9PPJ0	48;43;15;8	48;43;15;8	25;25;2;8	Splicing factor 3B subunit 2	SF3B2	9.47709	0.244925	sp|Q13435|SF3B2_HUMAN Splicing factor 3B subunit 2 OS=Homo sapiens OX=9606 GN=SF3B2 PE=1 SV=2;tr|E9PPJ0|E9PPJ0_HUMAN Splicing factor 3B subunit 2 OS=Homo sapiens OX=9606 GN=SF3B2 PE=1 SV=1	4	48	48	25	35	44	35	44	18	24	57	57	30.3	100.23	895	895;878;273;315	166											4	49	41	1
P61313;E7EQV9;A0A2R8YEM3;E7ENU7;E7EX53;A0A2R8Y738;E7ERA2;P61313-2	P61313;E7EQV9;A0A2R8YEM3;E7ENU7	12;9;8;8;5;5;4;4	12;9;8;8;5;5;4;4	12;9;8;8;5;5;4;4	60S ribosomal protein L15;Ribosomal protein L15	RPL15	9.03771	0.244629	sp|P61313|RL15_HUMAN 60S ribosomal protein L15 OS=Homo sapiens OX=9606 GN=RPL15 PE=1 SV=2;tr|E7EQV9|E7EQV9_HUMAN Ribosomal protein L15 (Fragment) OS=Homo sapiens OX=9606 GN=RPL15 PE=1 SV=1;tr|A0A2R8YEM3|A0A2R8YEM3_HUMAN Ribosomal protein L15 (Fragment) OS=	8	12	12	12	10	11	10	11	10	11	51	51	51	24.146	204	204;174;169;175;133;138;44;145	159	2	4	13	2	2											2	4	15	6	2
F5H6Z0;Q00537-2;Q00537;E5RGN0;A0A087WZU2;Q00536;Q00536-3;Q00536-2;H0YBX5;F8VQZ9;E5RJM2	F5H6Z0;Q00537-2;Q00537	12;12;12;3;3;3;3;3;1;1;1	12;12;12;3;3;3;3;3;1;1;1	9;9;9;1;1;1;1;1;1;1;1	Cyclin-dependent kinase 17	CDK17	8.06473	0.243354	tr|F5H6Z0|F5H6Z0_HUMAN Cyclin-dependent kinase 17 OS=Homo sapiens OX=9606 GN=CDK17 PE=1 SV=1;sp|Q00537-2|CDK17_HUMAN Isoform 2 of Cyclin-dependent kinase 17 OS=Homo sapiens OX=9606 GN=CDK17;sp|Q00537|CDK17_HUMAN Cyclin-dependent kinase 17 OS=Homo sapiens O	11	12	12	9	7	10	7	10	5	7	27.4	27.4	20.6	53.533	470	470;523;523;393;448;496;502;570;152;179;189	166						1	2	2	7	2	1								1	1		2	2
Q9Y383;Q96HJ9-2;A0A0A6YYJ8;Q9Y383-3;Q9Y383-2;V9GZ75;F8WEU3	Q9Y383;Q96HJ9-2;A0A0A6YYJ8;Q9Y383-3;Q9Y383-2	25;23;23;23;23;2;2	16;15;15;15;15;1;1	16;15;15;15;15;1;1	Putative RNA-binding protein Luc7-like 2	LUC7L2	9.31188	0.243116	sp|Q9Y383|LC7L2_HUMAN Putative RNA-binding protein Luc7-like 2 OS=Homo sapiens OX=9606 GN=LUC7L2 PE=1 SV=2;sp|Q96HJ9-2|FMC1_HUMAN Isoform 2 of Protein FMC1 homolog OS=Homo sapiens OX=9606 GN=FMC1;tr|A0A0A6YYJ8|A0A0A6YYJ8_HUMAN Putative RNA-binding protein	7	25	16	16	24	23	16	14	16	14	50.8	36.5	36.5	46.513	392	392;458;458;389;391;54;83	158					4	19	16	3	2	1										5	20	20	1
Q92499;F1T0B3;A0A087X2G1;Q92499-2;Q92499-3	Q92499;F1T0B3;A0A087X2G1;Q92499-2;Q92499-3	22;21;21;20;18	22;21;21;20;18	22;21;21;20;18	ATP-dependent RNA helicase DDX1	DDX1	8.50143	0.242672	sp|Q92499|DDX1_HUMAN ATP-dependent RNA helicase DDX1 OS=Homo sapiens OX=9606 GN=DDX1 PE=1 SV=2;tr|F1T0B3|F1T0B3_HUMAN ATP-dependent RNA helicase DDX1 OS=Homo sapiens OX=9606 GN=DDX1 PE=1 SV=1;tr|A0A087X2G1|A0A087X2G1_HUMAN ATP-dependent RNA helicase DDX1 O	5	22	22	22	16	21	16	21	16	21	28.9	28.9	28.9	82.431	740	740;659;659;622;612	166									1	6	16	3	1
Q9UBR2	Q9UBR2	4	4	4	Cathepsin Z	CTSZ	7.85616	0.241366	sp|Q9UBR2|CATZ_HUMAN Cathepsin Z OS=Homo sapiens OX=9606 GN=CTSZ PE=1 SV=1	1	4	4	4	3	4	3	4	3	4	13.9	13.9	13.9	33.868	303	303	154				4	4														5	3
Q5THR1;Q9H5Z1-2;Q9H5Z1;Q5THQ7;F2Z2Z2	Q5THR1;Q9H5Z1-2;Q9H5Z1	10;10;10;2;1	10;10;10;2;1	10;10;10;2;1	Probable ATP-dependent RNA helicase DHX35	DHX35	7.76388	0.239884	tr|Q5THR1|Q5THR1_HUMAN RNA helicase OS=Homo sapiens OX=9606 GN=DHX35 PE=1 SV=1;sp|Q9H5Z1-2|DHX35_HUMAN Isoform 2 of Probable ATP-dependent RNA helicase DHX35 OS=Homo sapiens OX=9606 GN=DHX35;sp|Q9H5Z1|DHX35_HUMAN Probable ATP-dependent RNA helicase DHX35 O	5	10	10	10	6	10	6	10	6	10	15.2	15.2	15.2	76.046	679	679;672;703;167;126	178										6
Q9UK61-3;Q9UK61-4;Q9UK61;Q9UK61-2;A0A087X0F1	Q9UK61-3;Q9UK61-4;Q9UK61;Q9UK61-2;A0A087X0F1	12;12;12;9;6	12;12;12;9;6	12;12;12;9;6	Protein FAM208A	FAM208A	7.67137	0.239615	sp|Q9UK61-3|TASOR_HUMAN Isoform 3 of Protein TASOR OS=Homo sapiens OX=9606 GN=TASOR;sp|Q9UK61-4|TASOR_HUMAN Isoform 4 of Protein TASOR OS=Homo sapiens OX=9606 GN=TASOR;sp|Q9UK61|TASOR_HUMAN Protein TASOR OS=Homo sapiens OX=9606 GN=TASOR PE=1 SV=3;sp|Q9UK61	5	12	12	12	8	7	8	7	8	7	8.3	8.3	8.3	170.81	1512	1512;1609;1670;1233;1035	150													5	8	3
E7ET40;P00749-2;P00749	E7ET40;P00749-2;P00749	3;3;3	3;3;3	3;3;3	Urokinase-type plasminogen activator;Urokinase-type plasminogen activator long chain A;Urokinase-type plasminogen activator short chain A;Urokinase-type plasminogen activator chain B	PLAU	7.17711	0.239582	tr|E7ET40|E7ET40_HUMAN Urokinase-type plasminogen activator OS=Homo sapiens OX=9606 GN=PLAU PE=1 SV=1;sp|P00749-2|UROK_HUMAN Isoform 2 of Urokinase-type plasminogen activator OS=Homo sapiens OX=9606 GN=PLAU;sp|P00749|UROK_HUMAN Urokinase-type plasminogen a	3	3	3	3	2	3	2	3	2	3	7	7	7	46.924	414	414;414;431	158							2	1														2
Q14254;J3QLD9;E7EMK3;K7EKW9	Q14254;J3QLD9;E7EMK3;K7EKW9	34;33;33;19	34;33;33;19	34;33;33;19	Flotillin-2	FLOT2	9.40848	0.239111	sp|Q14254|FLOT2_HUMAN Flotillin-2 OS=Homo sapiens OX=9606 GN=FLOT2 PE=1 SV=2;tr|J3QLD9|J3QLD9_HUMAN Flotillin OS=Homo sapiens OX=9606 GN=FLOT2 PE=1 SV=1;tr|E7EMK3|E7EMK3_HUMAN Flotillin OS=Homo sapiens OX=9606 GN=FLOT2 PE=1 SV=1;tr|K7EKW9|K7EKW9_HUMAN Flot	4	34	34	34	23	32	23	32	23	32	57.7	57.7	57.7	47.064	428	428;428;483;249	161						3	27	18	1												1	44	10
Q14204;A0A2R8Y706;A0A2R8YFZ7;A0A2R8Y5T0;A0A2R8Y6H2;A0A2R8Y542;A0A2R8YGC7;A0A2R8Y6I5;H0YJ21	Q14204;A0A2R8Y706	75;41;33;32;28;23;11;8;6	75;41;33;32;28;23;11;8;6	75;41;33;32;28;23;11;8;6	Cytoplasmic dynein 1 heavy chain 1	DYNC1H1	8.97417	0.239059	sp|Q14204|DYHC1_HUMAN Cytoplasmic dynein 1 heavy chain 1 OS=Homo sapiens OX=9606 GN=DYNC1H1 PE=1 SV=5;tr|A0A2R8Y706|A0A2R8Y706_HUMAN Cytoplasmic dynein 1 heavy chain 1 (Fragment) OS=Homo sapiens OX=9606 GN=DYNC1H1 PE=1 SV=1	9	75	75	75	57	69	57	69	57	69	17.4	17.4	17.4	532.4	4646	4646;1942;1686;1476;1400;1076;421;355;309	171													1	4	59
A0A0D9SEI3;A0A0D9SER5;A0A0D9SEN2;P21127-8;P21127-3;P21127-2;P21127-6;P21127-9;P21127;Q5QPR3;P21127-10;Q9UQ88-4;Q9UQ88-3;Q9UQ88-2;Q5QPR4;P21127-12;P21127-4;P21127-5;Q9UQ88;Q9UQ88-10;Q9UQ88-5;Q9UQ88-9;Q9UQ88-8;J3KS35;A0A087WYI9;A0A087X1I0;E7ESP2;Q5QPQ9;E9PFJ2;Q13882	A0A0D9SEI3;A0A0D9SER5;A0A0D9SEN2;P21127-8;P21127-3;P21127-2;P21127-6;P21127-9;P21127;Q5QPR3;P21127-10;Q9UQ88-4;Q9UQ88-3;Q9UQ88-2;Q5QPR4;P21127-12;P21127-4;P21127-5;Q9UQ88;Q9UQ88-10;Q9UQ88-5;Q9UQ88-9	24;24;24;24;24;24;23;23;23;21;21;21;21;21;20;20;20;20;20;18;17;12;6;3;2;2;2;1;1;1	24;24;24;24;24;24;23;23;23;21;21;21;21;21;20;20;20;20;20;18;17;12;6;3;2;2;2;1;1;1	24;24;24;24;24;24;23;23;23;21;21;21;21;21;20;20;20;20;20;18;17;12;6;3;2;2;2;1;1;1	Cyclin-dependent kinase 11B;Cyclin-dependent kinase 11A	CDK11B;CDK11A	8.65438	0.238387	tr|A0A0D9SEI3|A0A0D9SEI3_HUMAN Cyclin-dependent kinase 11B OS=Homo sapiens OX=9606 GN=CDK11B PE=1 SV=1;tr|A0A0D9SER5|A0A0D9SER5_HUMAN Cyclin-dependent kinase 11B OS=Homo sapiens OX=9606 GN=CDK11B PE=1 SV=1;tr|A0A0D9SEN2|A0A0D9SEN2_HUMAN Cyclin-dependent ki	30	24	24	24	17	24	17	24	17	24	29.8	29.8	29.8	89.437	772	772;783;785;772;781;782;738;748;795;779;565;770;779;780;746;439;461;526;783;439;397;531;167;407;203;244;420;37;151;451	163							1	1	1	3	18	19	2	1	1
P35580;P35580-3;P35580-5;P35580-2;P35580-4;E7ERA5;REV__Q8IYT3	P35580;P35580-3;P35580-5;P35580-2;P35580-4	215;213;212;212;210;20;1	181;179;178;178;176;16;1	170;168;167;167;165;16;1	Myosin-10	MYH10	10.5969	0.236505	sp|P35580|MYH10_HUMAN Myosin-10 OS=Homo sapiens OX=9606 GN=MYH10 PE=1 SV=3;sp|P35580-3|MYH10_HUMAN Isoform 3 of Myosin-10 OS=Homo sapiens OX=9606 GN=MYH10;sp|P35580-5|MYH10_HUMAN Isoform 5 of Myosin-10 OS=Homo sapiens OX=9606 GN=MYH10;sp|P35580-2|MYH10_HUM	7	215	181	170	199	202	166	170	155	159	71.8	65.6	62.9	229	1976	1976;1997;1985;1992;2007;187;715	168								1	2	10	32	47	110	312	177
Q8NFH5-2;Q8NFH5;Q8NFH5-3;C9IYQ7;F8WCF5;F8WEL4;C9JIY9;C9JWU7	Q8NFH5-2;Q8NFH5;Q8NFH5-3	12;12;8;4;4;4;3;1	12;12;8;4;4;4;3;1	12;12;8;4;4;4;3;1	Nucleoporin NUP53	NUP35	8.74575	0.235172	sp|Q8NFH5-2|NUP35_HUMAN Isoform 2 of Nucleoporin NUP35 OS=Homo sapiens OX=9606 GN=NUP35;sp|Q8NFH5|NUP35_HUMAN Nucleoporin NUP35 OS=Homo sapiens OX=9606 GN=NUP35 PE=1 SV=1;sp|Q8NFH5-3|NUP35_HUMAN Isoform 3 of Nucleoporin NUP35 OS=Homo sapiens OX=9606 GN=NUP	8	12	12	12	11	9	11	9	11	9	39.5	39.5	39.5	33.12	309	309;326;191;115;136;152;76;53	154					12	8	3												1	11	9	1
P18583-5;P18583-7;P18583;P18583-9;P18583-2;P18583-10;P18583-3;P18583-4;H7C1M2;J3QSZ5;H7C2G8;P18583-8	P18583-5;P18583-7;P18583;P18583-9;P18583-2;P18583-10;P18583-3;P18583-4;H7C1M2	38;37;37;37;32;31;31;31;25;14;7;7	38;37;37;37;32;31;31;31;25;14;7;7	11;10;10;10;11;4;4;4;11;10;4;0	Protein SON	SON	9.11212	0.234549	sp|P18583-5|SON_HUMAN Isoform D of Protein SON OS=Homo sapiens OX=9606 GN=SON;sp|P18583-7|SON_HUMAN Isoform G of Protein SON OS=Homo sapiens OX=9606 GN=SON;sp|P18583|SON_HUMAN Protein SON OS=Homo sapiens OX=9606 GN=SON PE=1 SV=4;sp|P18583-9|SON_HUMAN Isofo	12	38	38	11	35	33	35	33	11	9	18.2	18.2	4.6	267.03	2459	2459;2386;2426;2466;2140;2282;2303;2325;1454;454;343;699	160										1	3	4	4	5	39
Q16795;A0A3B3ISG8;F5H0J3;F5GY40;H3BRM9	Q16795;A0A3B3ISG8	9;7;2;2;1	9;7;2;2;1	9;7;2;2;1	NADH dehydrogenase [ubiquinone] 1 alpha subcomplex subunit 9, mitochondrial	NDUFA9	7.9648	0.232673	sp|Q16795|NDUA9_HUMAN NADH dehydrogenase [ubiquinone] 1 alpha subcomplex subunit 9, mitochondrial OS=Homo sapiens OX=9606 GN=NDUFA9 PE=1 SV=2;tr|A0A3B3ISG8|A0A3B3ISG8_HUMAN Ricin B-type lectin domain-containing protein OS=Homo sapiens OX=9606 PE=1 SV=1	5	9	9	9	8	7	8	7	8	7	22.5	22.5	22.5	42.509	377	377;567;136;149;83	152					8	1														8
P31689;P31689-2	P31689;P31689-2	10;9	10;9	10;9	DnaJ homolog subfamily A member 1	DNAJA1	8.22361	0.232073	sp|P31689|DNJA1_HUMAN DnaJ homolog subfamily A member 1 OS=Homo sapiens OX=9606 GN=DNAJA1 PE=1 SV=2;sp|P31689-2|DNJA1_HUMAN Isoform 2 of DnaJ homolog subfamily A member 1 OS=Homo sapiens OX=9606 GN=DNAJA1	2	10	10	10	7	9	7	9	7	9	25.9	25.9	25.9	44.868	397	397;331	165							8															11
Q9Y3T9	Q9Y3T9	26	26	26	Nucleolar complex protein 2 homolog	NOC2L	8.84561	0.231866	sp|Q9Y3T9|NOC2L_HUMAN Nucleolar complex protein 2 homolog OS=Homo sapiens OX=9606 GN=NOC2L PE=1 SV=4	1	26	26	26	23	23	23	23	23	23	29.2	29.2	29.2	84.918	749	749	160											29	9
A0A494C0J7;Q08188	A0A494C0J7;Q08188	9;9	9;9	9;9	Protein-glutamine gamma-glutamyltransferase E;Protein-glutamine gamma-glutamyltransferase E 50 kDa catalytic chain;Protein-glutamine gamma-glutamyltransferase E 27 kDa non-catalytic chain	TGM3	7.83773	0.231798	tr|A0A494C0J7|A0A494C0J7_HUMAN TGc domain-containing protein OS=Homo sapiens OX=9606 PE=3 SV=1;sp|Q08188|TGM3_HUMAN Protein-glutamine gamma-glutamyltransferase E OS=Homo sapiens OX=9606 GN=TGM3 PE=1 SV=4	2	9	9	9	4	8	4	8	4	8	15.7	15.7	15.7	78.856	712	712;693	176					1	1	3	1	2	2	1	1	1		1				1	1	1	2	2
Q9UBU9;E9PIN3;Q9UBU9-2;B4E227;E9PLA7;E9PMV7;E9PQA4;H0YDU0	Q9UBU9;E9PIN3;Q9UBU9-2	26;20;18;8;7;4;4;4	26;20;18;8;7;4;4;4	26;20;18;8;7;4;4;4	Nuclear RNA export factor 1	NXF1	8.74601	0.23087	sp|Q9UBU9|NXF1_HUMAN Nuclear RNA export factor 1 OS=Homo sapiens OX=9606 GN=NXF1 PE=1 SV=1;tr|E9PIN3|E9PIN3_HUMAN Nuclear RNA export factor 1 (Fragment) OS=Homo sapiens OX=9606 GN=NXF1 PE=1 SV=1;sp|Q9UBU9-2|NXF1_HUMAN Isoform 2 of Nuclear RNA export factor	8	26	26	26	23	22	23	22	23	22	39.4	39.4	39.4	70.182	619	619;603;356;219;115;63;76;124	162								1	3	29	4	1
Q92743;A0A3B3IU24;H0Y7G9	Q92743;A0A3B3IU24;H0Y7G9	23;18;12	23;18;12	23;18;12	Serine protease HTRA1	HTRA1	9.21884	0.230153	sp|Q92743|HTRA1_HUMAN Serine protease HTRA1 OS=Homo sapiens OX=9606 GN=HTRA1 PE=1 SV=1;tr|A0A3B3IU24|A0A3B3IU24_HUMAN Serine protease HTRA1 OS=Homo sapiens OX=9606 GN=HTRA1 PE=1 SV=1;tr|H0Y7G9|H0Y7G9_HUMAN Serine protease HTRA1 (Fragment) OS=Homo sapiens O	3	23	23	23	17	22	17	22	17	22	57.9	57.9	57.9	51.286	480	480;374;221	163			2	7	10	11	10	23	11	9	7	5	3	1	1			1	6	8	12	16	30
A3KFL2;Q13868-3;Q13868-2;Q13868;A3KFL5;A3KFL1	A3KFL2;Q13868-3;Q13868-2;Q13868;A3KFL5;A3KFL1	6;6;6;6;5;4	6;6;6;6;5;4	6;6;6;6;5;4	Exosome complex component RRP4	EXOSC2	7.82899	0.22647	tr|A3KFL2|A3KFL2_HUMAN Ribosomal RNA-processing protein 4 OS=Homo sapiens OX=9606 GN=EXOSC2 PE=1 SV=1;sp|Q13868-3|EXOS2_HUMAN Isoform 3 of Exosome complex component RRP4 OS=Homo sapiens OX=9606 GN=EXOSC2;sp|Q13868-2|EXOS2_HUMAN Isoform 2 of Exosome complex	6	6	6	6	4	5	4	5	4	5	24.6	24.6	24.6	31.994	285	285;263;267;293;237;200	151				4	4														4	2
A0A6Q8PHS8;A0A0A0MQU1;A0A6Q8PFW4;A0A087X118;A0A6Q8PGC7;A0A6Q8PF29;A0A6Q8PH25;A0A6Q8PF44;A0A6Q8PGN3;A0A6Q8PHG2;A0A6Q8PH71;A0A6Q8PHA2;Q27J81-2;Q27J81;A0A6Q8PH63;A0A6Q8PGY8;A0A6Q8PFB9;A0A6Q8PGU8;A0A6Q8PFN5;A0A6Q8PH59	A0A6Q8PHS8;A0A0A0MQU1;A0A6Q8PFW4;A0A087X118;A0A6Q8PGC7;A0A6Q8PF29;A0A6Q8PH25;A0A6Q8PF44;A0A6Q8PGN3;A0A6Q8PHG2;A0A6Q8PH71;A0A6Q8PHA2;Q27J81-2;Q27J81;A0A6Q8PH63	4;4;4;4;4;4;4;4;4;4;4;4;4;4;2;1;1;1;1;1	4;4;4;4;4;4;4;4;4;4;4;4;4;4;2;1;1;1;1;1	4;4;4;4;4;4;4;4;4;4;4;4;4;4;2;1;1;1;1;1	Inverted formin-2	INF2	7.18016	0.226178	tr|A0A6Q8PHS8|A0A6Q8PHS8_HUMAN Inverted formin-2 (Fragment) OS=Homo sapiens OX=9606 GN=INF2 PE=4 SV=1;tr|A0A0A0MQU1|A0A0A0MQU1_HUMAN Inverted formin-2 (Fragment) OS=Homo sapiens OX=9606 GN=INF2 PE=1 SV=1;tr|A0A6Q8PFW4|A0A6Q8PFW4_HUMAN Inverted formin-2 (Fr	20	4	4	4	0	4	0	4	0	4	8.1	8.1	8.1	66.693	614	614;717;981;1048;1051;1133;1160;1222;1241;1250;1255;1281;1240;1249;878;741;751;773;776;793	213
Q9H936;A0A0D9SFA8;K4DIB0;K4DIA2;A0A0D9SG84;E9PI74;E9PQ36;K4DIB6;K4DIB3;K4DIB8;K4DIA8;A0A0D9SEI9;A0A0D9SFE1;E9PJH7;K4DIB4;E9PJY0;A0A0A6YYN8;E9PS95;Q9H1K4	Q9H936;A0A0D9SFA8;K4DIB0;K4DIA2;A0A0D9SG84;E9PI74;E9PQ36;K4DIB6;K4DIB3;K4DIB8;K4DIA8;A0A0D9SEI9;A0A0D9SFE1;E9PJH7	3;2;2;2;2;2;2;2;2;2;2;2;2;2;1;1;1;1;1	3;2;2;2;2;2;2;2;2;2;2;2;2;2;1;1;1;1;1	3;2;2;2;2;2;2;2;2;2;2;2;2;2;1;1;1;1;1	Mitochondrial glutamate carrier 1	SLC25A22	6.92038	0.226097	sp|Q9H936|GHC1_HUMAN Mitochondrial glutamate carrier 1 OS=Homo sapiens OX=9606 GN=SLC25A22 PE=1 SV=1;tr|A0A0D9SFA8|A0A0D9SFA8_HUMAN Mitochondrial glutamate carrier 1 (Fragment) OS=Homo sapiens OX=9606 GN=SLC25A22 PE=1 SV=1;tr|K4DIB0|K4DIB0_HUMAN Mitochondr	19	3	3	3	3	2	3	2	3	2	12.1	12.1	12.1	34.47	323	323;97;103;114;117;127;134;156;161;177;190;197;247;313;65;72;78;196;315	145					3															2
E7ETU5;F6Y5H0;P29558-2;P29558;E7EPF2;C9J9B2;C9JIJ9;A0A1B0GUW5;Q6XE24-3;Q6XE24-4;Q6XE24-5;Q6XE24-2;Q6XE24	E7ETU5;F6Y5H0;P29558-2;P29558;E7EPF2	4;4;4;4;3;1;1;1;1;1;1;1;1	2;2;2;2;1;1;1;1;1;1;1;1;1	2;2;2;2;1;1;1;1;1;1;1;1;1	RNA-binding motif, single-stranded-interacting protein 1	RBMS1	7.78377	0.225766	tr|E7ETU5|E7ETU5_HUMAN RNA-binding motif, single-stranded-interacting protein 1 OS=Homo sapiens OX=9606 GN=RBMS1 PE=1 SV=1;tr|F6Y5H0|F6Y5H0_HUMAN RNA-binding motif, single-stranded-interacting protein 1 OS=Homo sapiens OX=9606 GN=RBMS1 PE=1 SV=1;sp|P29558-	13	4	2	2	4	4	2	2	2	2	13.2	8.1	8.1	40.147	370	370;386;403;406;127;264;436;563;419;420;421;433;437	157						1	2														1	2
Q9NYH9;J3KRR8	Q9NYH9	22;2	22;2	22;2	U3 small nucleolar RNA-associated protein 6 homolog	UTP6	8.64716	0.224407	sp|Q9NYH9|UTP6_HUMAN U3 small nucleolar RNA-associated protein 6 homolog OS=Homo sapiens OX=9606 GN=UTP6 PE=2 SV=2	2	22	22	22	18	20	18	20	18	20	32.2	32.2	32.2	70.193	597	597;61	151									20	20	1	1	1
Q9UNX3;E5RIT6;E5RHH1	Q9UNX3;E5RIT6	19;18;6	3;2;2	3;2;2	60S ribosomal protein L26-like 1	RPL26L1	8.39709	0.224043	sp|Q9UNX3|RL26L_HUMAN 60S ribosomal protein L26-like 1 OS=Homo sapiens OX=9606 GN=RPL26L1 PE=1 SV=1;tr|E5RIT6|E5RIT6_HUMAN 60S ribosomal protein L26-like 1 (Fragment) OS=Homo sapiens OX=9606 GN=RPL26L1 PE=1 SV=1	3	19	3	3	19	17	3	3	3	3	71	13.8	13.8	17.256	145	145;128;38	152		5															5
Q9NXS2;Q9NXS2-3;K7EQG1	Q9NXS2;Q9NXS2-3;K7EQG1	5;4;3	5;4;3	5;4;3	Glutaminyl-peptide cyclotransferase-like protein	QPCTL	7.75537	0.222114	sp|Q9NXS2|QPCTL_HUMAN Glutaminyl-peptide cyclotransferase-like protein OS=Homo sapiens OX=9606 GN=QPCTL PE=1 SV=2;sp|Q9NXS2-3|QPCTL_HUMAN Isoform 2 of Glutaminyl-peptide cyclotransferase-like protein OS=Homo sapiens OX=9606 GN=QPCTL;tr|K7EQG1|K7EQG1_HUMAN	3	5	5	5	4	4	4	4	4	4	16.2	16.2	16.2	42.924	382	382;288;121	156					1	4														1	4
G3XAN4;Q15629-2;Q15629	G3XAN4;Q15629-2;Q15629	2;2;2	2;2;2	2;2;2	Translocating chain-associated membrane protein 1	TRAM1	7.29903	0.22185	tr|G3XAN4|G3XAN4_HUMAN Translocating chain-associated membrane protein 1 OS=Homo sapiens OX=9606 GN=TRAM1 PE=1 SV=1;sp|Q15629-2|TRAM1_HUMAN Isoform 2 of Translocating chain-associated membrane protein 1 OS=Homo sapiens OX=9606 GN=TRAM1;sp|Q15629|TRAM1_HUMA	3	2	2	2	1	2	1	2	1	2	4.5	4.5	4.5	33.435	288	288;343;374	165					2															3
Q96PK6;Q96PK6-2	Q96PK6	33;11	33;11	27;5	RNA-binding protein 14	RBM14	9.26865	0.221334	sp|Q96PK6|RBM14_HUMAN RNA-binding protein 14 OS=Homo sapiens OX=9606 GN=RBM14 PE=1 SV=2	2	33	33	27	29	29	29	29	23	24	40.7	40.7	31.5	69.491	669	669;156	161									10	39	12	2	1
P46781;B5MCT8;C9JM19;F2Z3C0;A8MXK4	P46781;B5MCT8;C9JM19	21;15;15;5;5	21;15;15;5;5	21;15;15;5;5	40S ribosomal protein S9	RPS9	9.57771	0.220014	sp|P46781|RS9_HUMAN 40S ribosomal protein S9 OS=Homo sapiens OX=9606 GN=RPS9 PE=1 SV=3;tr|B5MCT8|B5MCT8_HUMAN 40S ribosomal protein S9 OS=Homo sapiens OX=9606 GN=RPS9 PE=1 SV=1;tr|C9JM19|C9JM19_HUMAN 40S ribosomal protein S9 OS=Homo sapiens OX=9606 GN=RPS9	5	21	21	21	18	19	18	19	18	19	65.5	65.5	65.5	22.591	194	194;139;156;77;79	149	1	6	25	7	5											2	5	24	6	1
Q9Y490;Q9Y4G6;H0YMT1;A0A1B0GVU7	Q9Y490	45;5;4;4	45;5;4;4	45;5;4;4	Talin-1	TLN1	8.76778	0.219448	sp|Q9Y490|TLN1_HUMAN Talin-1 OS=Homo sapiens OX=9606 GN=TLN1 PE=1 SV=3	4	45	45	45	39	29	39	29	39	29	24.4	24.4	24.4	269.76	2541	2541;2542;1471;1567	158											1	5	10	43	33
E9PLP8;Q12996	E9PLP8;Q12996	4;4	4;4	4;4	Cleavage stimulation factor subunit 3	CSTF3	7.40642	0.219038	tr|E9PLP8|E9PLP8_HUMAN Cleavage stimulation factor subunit 3 OS=Homo sapiens OX=9606 GN=CSTF3 PE=1 SV=2;sp|Q12996|CSTF3_HUMAN Cleavage stimulation factor subunit 3 OS=Homo sapiens OX=9606 GN=CSTF3 PE=1 SV=1	2	4	4	4	2	4	2	4	2	4	5.5	5.5	5.5	86.272	749	749;717	166										2	2
P12236;P12235;V9GYG0;Q9H0C2	P12236;P12235	13;7;6;1	13;7;6;1	6;1;1;0	ADP/ATP translocase 3;ADP/ATP translocase 3, N-terminally processed;ADP/ATP translocase 1	SLC25A6;SLC25A4	8.78921	0.217063	sp|P12236|ADT3_HUMAN ADP/ATP translocase 3 OS=Homo sapiens OX=9606 GN=SLC25A6 PE=1 SV=4;sp|P12235|ADT1_HUMAN ADP/ATP translocase 1 OS=Homo sapiens OX=9606 GN=SLC25A4 PE=1 SV=4	4	13	13	6	9	11	9	11	3	5	32.6	32.6	17.1	32.866	298	298;298;208;315	157	1	1	2	10	9	3	2											2	12	9	5	3
J3QQ67;Q07020;G3V203;H0YHA7;Q07020-2;F8VYV2;F8VUA6;A0A075B7A0;F8VXR6	J3QQ67;Q07020;G3V203;H0YHA7;Q07020-2;F8VYV2;F8VUA6;A0A075B7A0	8;8;7;7;7;6;5;5;1	8;8;7;7;7;6;5;5;1	8;8;7;7;7;6;5;5;1	60S ribosomal protein L18	RPL18	8.62701	0.215337	tr|J3QQ67|J3QQ67_HUMAN 60S ribosomal protein L18 (Fragment) OS=Homo sapiens OX=9606 GN=RPL18 PE=1 SV=1;sp|Q07020|RL18_HUMAN 60S ribosomal protein L18 OS=Homo sapiens OX=9606 GN=RPL18 PE=1 SV=2;tr|G3V203|G3V203_HUMAN 60S ribosomal protein L18 OS=Homo sapien	9	8	8	8	6	7	6	7	6	7	40	40	40	21.728	190	190;188;164;167;159;133;130;138;84	149	3	3	8	1												2	3	7	1
Q6WCQ1;Q6WCQ1-2;A0A494BZV2;Q6WCQ1-3;J3KSW8;H0Y2S9;H0Y7E2;H7C3G6;J3QRL2;K7EL39;A0A1W2PPU9;J3KSK7;J3QL44;A8MZF8;K7EJ14	Q6WCQ1;Q6WCQ1-2;A0A494BZV2;Q6WCQ1-3;J3KSW8;H0Y2S9	60;58;57;52;47;31;24;19;10;8;6;5;2;2;1	60;58;57;52;47;31;24;19;10;8;6;5;2;2;1	59;57;56;51;46;31;24;19;10;8;6;5;2;2;1	Myosin phosphatase Rho-interacting protein	MPRIP	9.2719	0.21531	sp|Q6WCQ1|MPRIP_HUMAN Myosin phosphatase Rho-interacting protein OS=Homo sapiens OX=9606 GN=MPRIP PE=1 SV=3;sp|Q6WCQ1-2|MPRIP_HUMAN Isoform 2 of Myosin phosphatase Rho-interacting protein OS=Homo sapiens OX=9606 GN=MPRIP;tr|A0A494BZV2|A0A494BZV2_HUMAN Myos	15	60	60	59	39	58	39	58	38	57	57.7	57.7	56.8	116.53	1025	1025;1038;2425;1000;844;1794;1091;277;181;95;294;139;59;63;28	176										1		12	48	3	2
Q86V81;E9PB61	Q86V81;E9PB61	3;2	3;2	3;2	THO complex subunit 4	ALYREF	8.1994	0.215211	sp|Q86V81|THOC4_HUMAN THO complex subunit 4 OS=Homo sapiens OX=9606 GN=ALYREF PE=1 SV=3;tr|E9PB61|E9PB61_HUMAN THO complex subunit 4 OS=Homo sapiens OX=9606 GN=ALYREF PE=1 SV=1	2	3	3	3	3	3	3	3	3	3	13.2	13.2	13.2	26.888	257	257;264	161				4	3														4	4	1
P56181-2	P56181-2	10	10	10	sp|P56181-2|NDUV3_HUMAN Isoform 2 of NADH dehydrogenase [ubiquinone] flavoprotein 3, mitochondrial	NDUFV3	7.73352	0.215142	sp|P56181-2|NDUV3_HUMAN Isoform 2 of NADH dehydrogenase [ubiquinone] flavoprotein 3, mitochondrial OS=Homo sapiens OX=9606 GN=NDUFV3	1	10	10	10	5	10	5	10	5	10	24.7	24.7	24.7	50.983	473	473	176									6														1
P53814-5;P53814;P53814-6;A0A087X1R1;A0A087WVP4;P53814-2;A0A096LNK9;B5MCI0;H7BZZ8;H7C372;C9JQZ8;C9JV14;C9JYU8;C9JGQ0;C9JP19;C9JBH9	P53814-5;P53814;P53814-6;A0A087X1R1;A0A087WVP4	39;38;38;36;35;18;11;11;10;8;6;5;5;4;3;2	39;38;38;36;35;18;11;11;10;8;6;5;5;4;3;2	39;38;38;36;35;18;11;11;10;8;6;5;5;4;3;2	Smoothelin	SMTN	8.74886	0.213909	sp|P53814-5|SMTN_HUMAN Isoform B2 of Smoothelin OS=Homo sapiens OX=9606 GN=SMTN;sp|P53814|SMTN_HUMAN Smoothelin OS=Homo sapiens OX=9606 GN=SMTN PE=1 SV=7;sp|P53814-6|SMTN_HUMAN Isoform B3 of Smoothelin OS=Homo sapiens OX=9606 GN=SMTN;tr|A0A087X1R1|A0A087X1	16	39	39	39	27	38	27	38	27	38	46.7	46.7	46.7	98.918	915	915;917;940;1002;971;461;311;438;216;127;158;141;151;37;98;91	171											2	29	3
O95251-2;O95251-4;O95251;E7EUP3;A0A6Q8PHH2;O95251-3;O95251-5	O95251-2;O95251-4;O95251;E7EUP3;A0A6Q8PHH2;O95251-3;O95251-5	4;4;4;3;3;3;3	4;4;4;3;3;3;3	4;4;4;3;3;3;3	Histone acetyltransferase KAT7;Histone acetyltransferase	KAT7	7.09695	0.213506	sp|O95251-2|KAT7_HUMAN Isoform 2 of Histone acetyltransferase KAT7 OS=Homo sapiens OX=9606 GN=KAT7;sp|O95251-4|KAT7_HUMAN Isoform 4 of Histone acetyltransferase KAT7 OS=Homo sapiens OX=9606 GN=KAT7;sp|O95251|KAT7_HUMAN Histone acetyltransferase KAT7 OS=Hom	7	4	4	4	2	3	2	3	2	3	10.8	10.8	10.8	58.135	501	501;581;611;425;524;442;472	160										2	1
P52907	P52907	16	16	13	F-actin-capping protein subunit alpha-1	CAPZA1	9.54099	0.212867	sp|P52907|CAZA1_HUMAN F-actin-capping protein subunit alpha-1 OS=Homo sapiens OX=9606 GN=CAPZA1 PE=1 SV=3	1	16	16	13	15	13	15	13	12	10	44.4	44.4	36	32.922	286	286	149		1	3	5	19	9	5		1		1	1	1				1	2	4	17	9	1
P67936;A0A2R8YE05;K7ENT6;A0A5F9UN72;K7EPB9	P67936;A0A2R8YE05;K7ENT6;A0A5F9UN72	54;39;39;27;18	34;19;19;19;14	0;0;0;0;0	Tropomyosin alpha-4 chain	TPM4	9.89218	0.211173	sp|P67936|TPM4_HUMAN Tropomyosin alpha-4 chain OS=Homo sapiens OX=9606 GN=TPM4 PE=1 SV=3;tr|A0A2R8YE05|A0A2R8YE05_HUMAN Tropomyosin alpha-4 chain OS=Homo sapiens OX=9606 GN=TPM4 PE=1 SV=1;tr|K7ENT6|K7ENT6_HUMAN Tropomyosin alpha-4 chain OS=Homo sapiens OX=	5	54	34	0	46	53	27	33	0	0	91.9	72.6	0	28.521	248	248;226;245;158;110	160				32	22	25	3	1	1								1	2	47	21	25	4	2
Q15061;C9JEE7;C9IZK7	Q15061	19;5;4	19;5;4	19;5;4	WD repeat-containing protein 43	WDR43	8.88539	0.210996	sp|Q15061|WDR43_HUMAN WD repeat-containing protein 43 OS=Homo sapiens OX=9606 GN=WDR43 PE=1 SV=3	3	19	19	19	16	19	16	19	16	19	24.1	24.1	24.1	74.89	677	677;147;187	159									5	19	18	2	2
O94907;D6RGF1;D6RCC2;Q9UBU2	O94907	5;1;1;1	5;1;1;1	5;1;1;1	Dickkopf-related protein 1	DKK1	7.65121	0.207847	sp|O94907|DKK1_HUMAN Dickkopf-related protein 1 OS=Homo sapiens OX=9606 GN=DKK1 PE=1 SV=1	4	5	5	5	3	5	3	5	3	5	19.9	19.9	19.9	28.671	266	266;159;213;259	169				3	3											1			5	5
B8ZZN6;P63165;B8ZZJ0;B8ZZ67;B9A032;P63165-2;G2XKQ0	B8ZZN6;P63165;B8ZZJ0;B8ZZ67;B9A032;P63165-2	8;8;5;5;5;5;2	8;8;5;5;5;5;2	8;8;5;5;5;5;2	Small ubiquitin-related modifier 1	SUMO1	8.69943	0.206108	tr|B8ZZN6|B8ZZN6_HUMAN Small ubiquitin-related modifier 1 OS=Homo sapiens OX=9606 GN=SUMO1 PE=1 SV=1;sp|P63165|SUMO1_HUMAN Small ubiquitin-related modifier 1 OS=Homo sapiens OX=9606 GN=SUMO1 PE=1 SV=1;tr|B8ZZJ0|B8ZZJ0_HUMAN Small ubiquitin-related modifier	7	8	8	8	8	6	8	6	8	6	45.9	45.9	45.9	16.645	146	146;101;58;62;77;76;101	161							1	1	2	9	10	6	4	1	2
Q5JNZ5;P62854	Q5JNZ5;P62854	5;5	5;5	5;5	Putative 40S ribosomal protein S26-like 1;40S ribosomal protein S26	RPS26P11;RPS26	9.17292	0.205971	sp|Q5JNZ5|RS26L_HUMAN Putative 40S ribosomal protein S26-like 1 OS=Homo sapiens OX=9606 GN=RPS26P11 PE=5 SV=1;sp|P62854|RS26_HUMAN 40S ribosomal protein S26 OS=Homo sapiens OX=9606 GN=RPS26 PE=1 SV=3	2	5	5	5	4	5	4	5	4	5	39.1	39.1	39.1	13.002	115	115;115	150	5	8	1	1	1											6	7	1	1
Q8N1F7;H3BVG0;Q8N1F7-2;H3BPA9;H3BVE2;H3BRD9;H3BRI8;H3BM93;H3BNN5;H3BV11;H3BP95;H3BMX0;H3BV15;H3BNG7	Q8N1F7;H3BVG0;Q8N1F7-2	54;52;48;14;11;9;7;7;6;6;6;5;4;1	54;52;48;14;11;9;7;7;6;6;6;5;4;1	54;52;48;14;11;9;7;7;6;6;6;5;4;1	Nuclear pore complex protein Nup93	NUP93	9.40223	0.205888	sp|Q8N1F7|NUP93_HUMAN Nuclear pore complex protein Nup93 OS=Homo sapiens OX=9606 GN=NUP93 PE=1 SV=2;tr|H3BVG0|H3BVG0_HUMAN Nuclear pore complex protein Nup93 OS=Homo sapiens OX=9606 GN=NUP93 PE=1 SV=1;sp|Q8N1F7-2|NUP93_HUMAN Isoform 2 of Nuclear pore compl	14	54	54	54	50	51	50	51	50	51	51.5	51.5	51.5	93.487	819	819;880;696;229;117;140;151;178;132;136;156;125;84;40	158										4	64	13	6
P46060;H0Y4Q3;B0QYT5;B0QYT4;B0QYT6	P46060	22;9;3;3;1	22;9;3;3;1	22;9;3;3;1	Ran GTPase-activating protein 1	RANGAP1	9.00447	0.20455	sp|P46060|RAGP1_HUMAN Ran GTPase-activating protein 1 OS=Homo sapiens OX=9606 GN=RANGAP1 PE=1 SV=1	5	22	22	22	18	22	18	22	18	22	35.4	35.4	35.4	63.541	587	587;253;100;133;37	161									13	22	22	3	3
P06702	P06702	6	6	6	Protein S100-A9	S100A9	7.99477	0.204238	sp|P06702|S10A9_HUMAN Protein S100-A9 OS=Homo sapiens OX=9606 GN=S100A9 PE=1 SV=1	1	6	6	6	3	5	3	5	3	5	43	43	43	13.242	114	114	187	2		2					1				1									2		2
A0A2R8Y4Z8;Q9Y3X0;M0QYB4;M0R2W0;M0QZR0	A0A2R8Y4Z8;Q9Y3X0;M0QYB4	4;4;2;1;1	4;4;2;1;1	4;4;2;1;1	Coiled-coil domain-containing protein 9	CCDC9	7.56167	0.203933	tr|A0A2R8Y4Z8|A0A2R8Y4Z8_HUMAN Coiled-coil domain-containing protein 9 OS=Homo sapiens OX=9606 GN=CCDC9 PE=1 SV=1;sp|Q9Y3X0|CCDC9_HUMAN Coiled-coil domain-containing protein 9 OS=Homo sapiens OX=9606 GN=CCDC9 PE=1 SV=1;tr|M0QYB4|M0QYB4_HUMAN Coiled-coil do	5	4	4	4	3	3	3	3	3	3	7.3	7.3	7.3	65.306	587	587;531;128;48;56	171									1	3	3
Q96E39;A0A1B0GUK8	Q96E39	46;12	7;4	7;4	RNA binding motif protein, X-linked-like-1	RBMXL1	8.12969	0.202865	sp|Q96E39|RMXL1_HUMAN RNA binding motif protein, X-linked-like-1 OS=Homo sapiens OX=9606 GN=RBMXL1 PE=1 SV=1	2	46	7	7	37	45	4	7	4	7	64.4	15.1	15.1	42.141	390	390;158	165						5	5														6	8
Q8IXQ5-5;Q8IXQ5-2;Q8IXQ5;H7C259	Q8IXQ5-5;Q8IXQ5-2;Q8IXQ5;H7C259	4;4;4;3	4;4;4;3	4;4;4;3	Kelch-like protein 7	KLHL7	7.1204	0.202378	sp|Q8IXQ5-5|KLHL7_HUMAN Isoform 5 of Kelch-like protein 7 OS=Homo sapiens OX=9606 GN=KLHL7;sp|Q8IXQ5-2|KLHL7_HUMAN Isoform 2 of Kelch-like protein 7 OS=Homo sapiens OX=9606 GN=KLHL7;sp|Q8IXQ5|KLHL7_HUMAN Kelch-like protein 7 OS=Homo sapiens OX=9606 GN=KLHL	4	4	4	4	3	4	3	4	3	4	11.3	11.3	11.3	60.725	538	538;564;586;93	166									3
P67809;H0Y449;C9J5V9;Q9Y2T7	P67809;H0Y449	12;9;5;2	12;9;5;2	8;8;4;0	Nuclease-sensitive element-binding protein 1	YBX1	8.60195	0.198734	sp|P67809|YBOX1_HUMAN Y-box-binding protein 1 OS=Homo sapiens OX=9606 GN=YBX1 PE=1 SV=3;tr|H0Y449|H0Y449_HUMAN Y-box-binding protein 1 (Fragment) OS=Homo sapiens OX=9606 GN=YBX1 PE=1 SV=1	4	12	12	8	8	12	8	12	5	8	42.6	42.6	35.2	35.924	324	324;374;216;364	156					1	3	9	3	1												1	13	1
H0YEL5;C9JQD4;O43447-2;O43447	H0YEL5;C9JQD4;O43447-2;O43447	2;2;2;2	2;2;2;2	2;2;2;2	Peptidyl-prolyl cis-trans isomerase;Peptidyl-prolyl cis-trans isomerase H	PPIH	7.58797	0.198366	tr|H0YEL5|H0YEL5_HUMAN Peptidyl-prolyl cis-trans isomerase (Fragment) OS=Homo sapiens OX=9606 GN=PPIH PE=1 SV=1;tr|C9JQD4|C9JQD4_HUMAN Peptidyl-prolyl cis-trans isomerase (Fragment) OS=Homo sapiens OX=9606 GN=PPIH PE=1 SV=1;sp|O43447-2|PPIH_HUMAN Isoform 2	4	2	2	2	2	2	2	2	2	2	24	24	24	10.281	96	96;144;134;177	152		2															2
A0A669KAX3;O76024;H0Y9G5;A0A669KBF0;A0A669KB26	A0A669KAX3;O76024;H0Y9G5	7;7;5;3;2	7;7;5;3;2	7;7;5;3;2	Wolframin	WFS1	7.77129	0.198251	tr|A0A669KAX3|A0A669KAX3_HUMAN Wolframin OS=Homo sapiens OX=9606 GN=WFS1 PE=1 SV=1;sp|O76024|WFS1_HUMAN Wolframin OS=Homo sapiens OX=9606 GN=WFS1 PE=1 SV=2;tr|H0Y9G5|H0Y9G5_HUMAN Wolframin OS=Homo sapiens OX=9606 GN=WFS1 PE=1 SV=2	5	7	7	7	4	7	4	7	4	7	8.8	8.8	8.8	101.54	902	902;890;807;427;148	178											4
Q14684;Q14684-2	Q14684;Q14684-2	24;23	24;23	24;23	Ribosomal RNA processing protein 1 homolog B	RRP1B	8.78524	0.198003	sp|Q14684|RRP1B_HUMAN Ribosomal RNA processing protein 1 homolog B OS=Homo sapiens OX=9606 GN=RRP1B PE=1 SV=3;sp|Q14684-2|RRP1B_HUMAN Isoform 2 of Ribosomal RNA processing protein 1 homolog B OS=Homo sapiens OX=9606 GN=RRP1B	2	24	24	24	20	21	20	21	20	21	36	36	36	84.427	758	758;740	164									1	2	26	3
C9JYQ9;H0Y8C2;Q6P5R6	C9JYQ9;H0Y8C2;Q6P5R6	6;6;6	4;4;4	4;4;4	60S ribosomal protein L22-like 1	RPL22L1	8.74118	0.19758	tr|C9JYQ9|C9JYQ9_HUMAN 60S ribosomal protein L22-like 1 OS=Homo sapiens OX=9606 GN=RPL22L1 PE=1 SV=1;tr|H0Y8C2|H0Y8C2_HUMAN 60S ribosomal protein L22-like 1 (Fragment) OS=Homo sapiens OX=9606 GN=RPL22L1 PE=1 SV=1;sp|Q6P5R6|RL22L_HUMAN 60S ribosomal protein	3	6	4	4	4	6	2	4	2	4	47.1	39.7	39.7	14.478	121	121;142;122	161	4	2														6	3
Q96B26	Q96B26	3	3	3	Exosome complex component RRP43	EXOSC8	7.3852	0.196651	sp|Q96B26|EXOS8_HUMAN Exosome complex component RRP43 OS=Homo sapiens OX=9606 GN=EXOSC8 PE=1 SV=1	1	3	3	3	3	3	3	3	3	3	7.6	7.6	7.6	30.039	276	276	155				1	3														1	3
Q14554;Q14554-2	Q14554	3;1	3;1	3;1	Protein disulfide-isomerase A5	PDIA5	7.07332	0.196576	sp|Q14554|PDIA5_HUMAN Protein disulfide-isomerase A5 OS=Homo sapiens OX=9606 GN=PDIA5 PE=1 SV=1	2	3	3	3	2	3	2	3	2	3	5.2	5.2	5.2	59.594	519	519;262	172									2	1
P51991;H7C1J8	P51991	43;6	43;6	7;0	Heterogeneous nuclear ribonucleoprotein A3	HNRNPA3	10.1915	0.196168	sp|P51991|ROA3_HUMAN Heterogeneous nuclear ribonucleoprotein A3 OS=Homo sapiens OX=9606 GN=HNRNPA3 PE=1 SV=2	2	43	43	7	35	40	35	40	7	7	66.7	66.7	9	39.594	378	378;115	164			1	5	16	68	17	1	1	1	1					1			7	17	78	39	6
E9PNW4;A0A2U3TZL5;P13987;P13987-2;H0YET2	E9PNW4;A0A2U3TZL5;P13987;P13987-2;H0YET2	7;7;7;7;4	7;7;7;7;4	7;7;7;7;4	CD59 glycoprotein	CD59	10.0677	0.195817	tr|E9PNW4|E9PNW4_HUMAN CD59 glycoprotein OS=Homo sapiens OX=9606 PE=1 SV=1;tr|A0A2U3TZL5|A0A2U3TZL5_HUMAN CD59 glycoprotein (Fragment) OS=Homo sapiens OX=9606 GN=CD59 PE=1 SV=1;sp|P13987|CD59_HUMAN CD59 glycoprotein OS=Homo sapiens OX=9606 GN=CD59 PE=1 SV=	5	7	7	7	7	7	7	7	7	7	33.3	33.3	33.3	11.985	108	108;120;128;130;52	154	4	12	13	6	4											7	14	12	6	2
Q13813-3;Q13813;A0A0D9SF54;A0A0D9SGF6;Q13813-2;A0A0D9SFF6;A0A1B0GTB7;A0A1B0GUH3;A0A0D9SFH4	Q13813-3;Q13813;A0A0D9SF54;A0A0D9SGF6;Q13813-2	95;95;94;94;94;6;2;1;1	95;95;94;94;94;6;2;1;1	95;95;94;94;94;6;2;1;1	Spectrin alpha chain, non-erythrocytic 1	SPTAN1	9.27693	0.195058	sp|Q13813-3|SPTN1_HUMAN Isoform 3 of Spectrin alpha chain, non-erythrocytic 1 OS=Homo sapiens OX=9606 GN=SPTAN1;sp|Q13813|SPTN1_HUMAN Spectrin alpha chain, non-erythrocytic 1 OS=Homo sapiens OX=9606 GN=SPTAN1 PE=1 SV=3;tr|A0A0D9SF54|A0A0D9SF54_HUMAN Spectr	9	95	95	95	78	66	78	66	78	66	43.4	43.4	43.4	282.28	2452	2452;2472;2457;2498;2477;153;22;51;68	163					1							5	16	61	88				1	1
Q14974;Q14974-2;J3KTM9;J3QR48;J3QKQ5;J3QRG4;J3KS06	Q14974;Q14974-2;J3KTM9	29;21;20;8;6;2;1	29;21;20;8;6;2;1	29;21;20;8;6;2;1	Importin subunit beta-1	KPNB1	9.33955	0.194591	sp|Q14974|IMB1_HUMAN Importin subunit beta-1 OS=Homo sapiens OX=9606 GN=KPNB1 PE=1 SV=2;sp|Q14974-2|IMB1_HUMAN Isoform 2 of Importin subunit beta-1 OS=Homo sapiens OX=9606 GN=KPNB1;tr|J3KTM9|J3KTM9_HUMAN Importin subunit beta-1 (Fragment) OS=Homo sapiens O	7	29	29	29	24	28	24	28	24	28	32.2	32.2	32.2	97.169	876	876;731;690;148;248;60;22	164									2	7	31	21	9	1	1
O60506;O60506-2;F6UXX1	O60506;O60506-2	30;29;9	18;18;6	2;2;0	Heterogeneous nuclear ribonucleoprotein Q	SYNCRIP	9.02822	0.194021	sp|O60506|HNRPQ_HUMAN Heterogeneous nuclear ribonucleoprotein Q OS=Homo sapiens OX=9606 GN=SYNCRIP PE=1 SV=2;sp|O60506-2|HNRPQ_HUMAN Isoform 2 of Heterogeneous nuclear ribonucleoprotein Q OS=Homo sapiens OX=9606 GN=SYNCRIP	3	30	18	2	25	28	14	17	1	2	46.5	34.2	7.2	69.602	623	623;588;185	169								2	15	20	8	1									1		4
P62805	P62805	19	19	19	Histone H4	HIST1H4A	11.2397	0.193709	sp|P62805|H4_HUMAN Histone H4 OS=Homo sapiens OX=9606 GN=H4C1 PE=1 SV=2	1	19	19	19	14	18	14	18	14	18	62.1	62.1	62.1	11.367	103	103	159	42	15	14	11	12	8	8	6	6	6	5	4	4	4	3	52	18	13	12	11	8	8	6
Q02809;Q02809-2;Q5JXB8;Q5JXB7	Q02809;Q02809-2	22;22;6;6	22;22;6;6	22;22;6;6	Procollagen-lysine,2-oxoglutarate 5-dioxygenase 1	PLOD1	8.44654	0.191238	sp|Q02809|PLOD1_HUMAN Procollagen-lysine,2-oxoglutarate 5-dioxygenase 1 OS=Homo sapiens OX=9606 GN=PLOD1 PE=1 SV=2;sp|Q02809-2|PLOD1_HUMAN Isoform 2 of Procollagen-lysine,2-oxoglutarate 5-dioxygenase 1 OS=Homo sapiens OX=9606 GN=PLOD1	4	22	22	22	11	20	11	20	11	20	29.4	29.4	29.4	83.549	727	727;774;225;283	183										5	12
P47755;F8W9N7;C9JUG7;A0A0D9SET8;P47755-2	P47755;F8W9N7;C9JUG7;A0A0D9SET8;P47755-2	7;5;4;4;4	4;4;3;3;3	4;4;3;3;3	F-actin-capping protein subunit alpha-2	CAPZA2	8.55488	0.190651	sp|P47755|CAZA2_HUMAN F-actin-capping protein subunit alpha-2 OS=Homo sapiens OX=9606 GN=CAPZA2 PE=1 SV=3;tr|F8W9N7|F8W9N7_HUMAN F-actin-capping protein subunit alpha OS=Homo sapiens OX=9606 GN=CAPZA2 PE=1 SV=1;tr|C9JUG7|C9JUG7_HUMAN F-actin-capping protei	5	7	4	4	7	7	4	4	4	4	28.3	19.9	19.9	32.949	286	286;174;146;174;172	165					4	2													2	4	2	1
Q9BZE4;Q9BZE4-2;Q9BZE4-3;Q5T3R7	Q9BZE4;Q9BZE4-2;Q9BZE4-3	37;34;27;13	37;34;27;13	37;34;27;13	Nucleolar GTP-binding protein 1	GTPBP4	9.13463	0.190459	sp|Q9BZE4|NOG1_HUMAN Nucleolar GTP-binding protein 1 OS=Homo sapiens OX=9606 GN=GTPBP4 PE=1 SV=3;sp|Q9BZE4-2|NOG1_HUMAN Isoform 2 of Nucleolar GTP-binding protein 1 OS=Homo sapiens OX=9606 GN=GTPBP4;sp|Q9BZE4-3|NOG1_HUMAN Isoform 3 of Nucleolar GTP-binding	4	37	37	37	28	34	28	34	28	34	44.3	44.3	44.3	73.964	634	634;587;518;140	166										36	13	1
H7BZ93;C9JG86;H7BXT4;Q9BYW2-3;Q9BYW2-2;Q9BYW2;H7C3H4	H7BZ93;C9JG86;H7BXT4;Q9BYW2-3;Q9BYW2-2;Q9BYW2;H7C3H4	3;3;3;3;3;3;2	3;3;3;3;3;3;2	3;3;3;3;3;3;2	Histone-lysine N-methyltransferase SETD2	SETD2	7.06394	0.190079	tr|H7BZ93|H7BZ93_HUMAN Histone-lysine N-methyltransferase SETD2 (Fragment) OS=Homo sapiens OX=9606 GN=SETD2 PE=1 SV=1;tr|C9JG86|C9JG86_HUMAN Histone-lysine N-methyltransferase SETD2 (Fragment) OS=Homo sapiens OX=9606 GN=SETD2 PE=1 SV=1;tr|H7BXT4|H7BXT4_HUM	7	3	3	3	2	3	2	3	2	3	3.1	3.1	3.1	145.46	1290	1290;1340;1365;1572;1714;2564;1675	175															2
Q8IY81;J3KS36;J3KS74;J3QSE2	Q8IY81	20;2;1;1	20;2;1;1	20;2;1;1	pre-rRNA processing protein FTSJ3	FTSJ3	8.53476	0.189616	sp|Q8IY81|SPB1_HUMAN pre-rRNA 2-O-ribose RNA methyltransferase FTSJ3 OS=Homo sapiens OX=9606 GN=FTSJ3 PE=1 SV=2	4	20	20	20	11	20	11	20	11	20	27	27	27	96.557	847	847;151;67;115	175									1	2	4	12	4
Q9NY15;Q9NY15-2	Q9NY15	27;7	27;7	27;7	Stabilin-1	STAB1	8.36631	0.187492	sp|Q9NY15|STAB1_HUMAN Stabilin-1 OS=Homo sapiens OX=9606 GN=STAB1 PE=1 SV=3	2	27	27	27	22	21	22	21	22	21	11.9	11.9	11.9	275.48	2570	2570;803	160												1	1	4	23
Q5BKZ1;A0A0A0MRN4;Q5BKZ1-3;Q5BKZ1-2;E2QRN4	Q5BKZ1;A0A0A0MRN4;Q5BKZ1-3	22;13;11;2;1	22;13;11;2;1	22;13;11;2;1	DBIRD complex subunit ZNF326	ZNF326	8.89269	0.187413	sp|Q5BKZ1|ZN326_HUMAN DBIRD complex subunit ZNF326 OS=Homo sapiens OX=9606 GN=ZNF326 PE=1 SV=2;tr|A0A0A0MRN4|A0A0A0MRN4_HUMAN DBIRD complex subunit ZNF326 OS=Homo sapiens OX=9606 GN=ZNF326 PE=1 SV=1;sp|Q5BKZ1-3|ZN326_HUMAN Isoform 3 of DBIRD complex subuni	5	22	22	22	21	20	21	20	21	20	42.4	42.4	42.4	65.653	582	582;493;376;70;53	159									6	25	6
Q13428-3;Q13428-8;Q13428;Q13428-4;Q13428-2;E7ETY2;Q13428-7;A0A6I8PRA0;A0A3B3IS06;Q13428-6;H0Y8Y7;Q13428-5;A0A2R8Y857;H0YA99;A0A2R8Y4M7;H0YAB7	Q13428-3;Q13428-8;Q13428;Q13428-4;Q13428-2;E7ETY2;Q13428-7;A0A6I8PRA0;A0A3B3IS06;Q13428-6;H0Y8Y7;Q13428-5	27;26;26;26;25;24;24;23;23;23;17;17;7;3;2;1	27;26;26;26;25;24;24;23;23;23;17;17;7;3;2;1	27;26;26;26;25;24;24;23;23;23;17;17;7;3;2;1	Treacle protein	TCOF1	8.81702	0.186681	sp|Q13428-3|TCOF_HUMAN Isoform 3 of Treacle protein OS=Homo sapiens OX=9606 GN=TCOF1;sp|Q13428-8|TCOF_HUMAN Isoform 8 of Treacle protein OS=Homo sapiens OX=9606 GN=TCOF1;sp|Q13428|TCOF_HUMAN Treacle protein OS=Homo sapiens OX=9606 GN=TCOF1 PE=1 SV=3;sp|Q13	16	27	27	27	23	23	23	23	23	23	20.6	20.6	20.6	152.2	1489	1489;1412;1488;1524;1411;1488;1451;1240;1358;1450;994;958;297;188;108;148	163		1		2	2	2	1		1	1	1	3	15	22	20				1	2	1	1
A0A0U1RRM8;H0YJ34;Q96AC1-2;Q96AC1;Q96AC1-3;G3V3J0	A0A0U1RRM8;H0YJ34;Q96AC1-2;Q96AC1;Q96AC1-3	3;3;3;3;3;1	3;3;3;3;3;1	3;3;3;3;3;1	Fermitin family homolog 2	FERMT2	7.14063	0.186607	tr|A0A0U1RRM8|A0A0U1RRM8_HUMAN Fermitin family homolog 2 (Fragment) OS=Homo sapiens OX=9606 GN=FERMT2 PE=1 SV=1;tr|H0YJ34|H0YJ34_HUMAN Fermitin family homolog 2 (Fragment) OS=Homo sapiens OX=9606 GN=FERMT2 PE=1 SV=1;sp|Q96AC1-2|FERM2_HUMAN Isoform 2 of Fer	6	3	3	3	1	3	1	3	1	3	7.3	7.3	7.3	61.796	545	545;640;633;680;687;155	170										1	1
P16401	P16401	20	15	15	Histone H1.5	HIST1H1B	9.66355	0.186205	sp|P16401|H15_HUMAN Histone H1.5 OS=Homo sapiens OX=9606 GN=H1-5 PE=1 SV=3	1	20	15	15	18	20	14	15	14	15	45.6	31.9	31.9	22.58	226	226	155		1	7	22	22	8	3										2	5	28	23	4	3
P15880;H0YEN5;I3L404;E9PM36;E9PQD7;E9PMM9;E9PPT0	P15880;H0YEN5;I3L404;E9PM36;E9PQD7;E9PMM9	15;14;10;10;10;9;5	15;14;10;10;10;9;5	15;14;10;10;10;9;5	40S ribosomal protein S2	RPS2	9.07749	0.185856	sp|P15880|RS2_HUMAN 40S ribosomal protein S2 OS=Homo sapiens OX=9606 GN=RPS2 PE=1 SV=2;tr|H0YEN5|H0YEN5_HUMAN 40S ribosomal protein S2 (Fragment) OS=Homo sapiens OX=9606 GN=RPS2 PE=1 SV=1;tr|I3L404|I3L404_HUMAN 40S ribosomal protein S2 (Fragment) OS=Homo s	7	15	15	15	13	14	13	14	13	14	39.6	39.6	39.6	31.324	293	293;195;155;209;235;218;197	153	3	3	3	18	12	3										1	2	5	21	7	2	2
H0YKD8;P46779;P46779-2;P46779-3;H0YMF4;P46779-4;P46779-5;H0YLP6	H0YKD8;P46779;P46779-2;P46779-3;H0YMF4;P46779-4;P46779-5;H0YLP6	10;10;10;10;8;8;8;6	10;10;10;10;8;8;8;6	10;10;10;10;8;8;8;6	60S ribosomal protein L28	RPL28	8.74247	0.185267	tr|H0YKD8|H0YKD8_HUMAN 60S ribosomal protein L28 OS=Homo sapiens OX=9606 GN=RPL28 PE=1 SV=1;sp|P46779|RL28_HUMAN 60S ribosomal protein L28 OS=Homo sapiens OX=9606 GN=RPL28 PE=1 SV=3;sp|P46779-2|RL28_HUMAN Isoform 2 of 60S ribosomal protein L28 OS=Homo sapi	8	10	10	10	9	9	9	9	9	9	43.5	43.5	43.5	19.072	170	170;137;163;169;112;69;87;89	154	2	10														3	10
P04275;P04275-2	P04275	91;2	91;2	91;2	von Willebrand factor;von Willebrand antigen 2	VWF	9.69432	0.184152	sp|P04275|VWF_HUMAN von Willebrand factor OS=Homo sapiens OX=9606 GN=VWF PE=1 SV=4	2	91	91	91	78	86	78	86	78	86	34.9	34.9	34.9	309.26	2813	2813;351	170											3	8	27	68	91								1
P18124;A8MUD9;C9JZ88;C9JIJ5	P18124;A8MUD9	17;11;4;4	17;11;4;4	17;11;4;4	60S ribosomal protein L7	RPL7	9.14239	0.183478	sp|P18124|RL7_HUMAN 60S ribosomal protein L7 OS=Homo sapiens OX=9606 GN=RPL7 PE=1 SV=1;tr|A8MUD9|A8MUD9_HUMAN 60S ribosomal protein L7 OS=Homo sapiens OX=9606 GN=RPL7 PE=1 SV=1	4	17	17	17	13	15	13	15	13	15	42.7	42.7	42.7	29.225	248	248;208;88;99	154	3	5	7	19	8											1	1	6	26	8
H0Y5B4;H7BZ11;J3KQN4;P83881;H7BY91;H0Y3V9;R4GN19	H0Y5B4;H7BZ11;J3KQN4;P83881	19;19;19;19;9;9;6	19;19;19;19;9;9;6	5;5;5;5;5;5;0	60S ribosomal protein L36a	RPL36A;RPL36A-HNRNPH2	9.55468	0.182462	tr|H0Y5B4|H0Y5B4_HUMAN 60S ribosomal protein L36a OS=Homo sapiens OX=9606 GN=RPL36A PE=1 SV=2;tr|H7BZ11|H7BZ11_HUMAN RPL36A-HNRNPH2 readthrough OS=Homo sapiens OX=9606 GN=RPL36A-HNRNPH2 PE=3 SV=2;tr|J3KQN4|J3KQN4_HUMAN 60S ribosomal protein L36a OS=Homo sa	7	19	19	5	17	18	17	18	4	5	53.6	53.6	10.7	13.228	112	112;118;142;106;70;77;25	156	10	27	2	1	1											14	28	3	2	1
Q13045-2;J3KS54	Q13045-2	40;19	40;19	1;1	Protein flightless-1 homolog	FLII	9.04653	0.182367	sp|Q13045-2|FLII_HUMAN Isoform 2 of Protein flightless-1 homolog OS=Homo sapiens OX=9606 GN=FLII	2	40	40	1	24	36	24	36	1	1	34.1	34.1	2	138.49	1214	1214;700	171											2	6	29	2	2							1
O96000;H3BPJ9;O96000-2;H3BV16	O96000;H3BPJ9;O96000-2;H3BV16	11;10;9;8	11;10;9;8	11;10;9;8	NADH dehydrogenase [ubiquinone] 1 beta subcomplex subunit 10	NDUFB10	8.52192	0.179917	sp|O96000|NDUBA_HUMAN NADH dehydrogenase [ubiquinone] 1 beta subcomplex subunit 10 OS=Homo sapiens OX=9606 GN=NDUFB10 PE=1 SV=3;tr|H3BPJ9|H3BPJ9_HUMAN Complex I-PDSW OS=Homo sapiens OX=9606 GN=NDUFB10 PE=1 SV=1;sp|O96000-2|NDUBA_HUMAN Isoform 2 of NADH deh	4	11	11	11	8	10	8	10	8	10	59.9	59.9	59.9	20.776	172	172;161;168;142	160			10															12	1
Q02878;F8VZ45;U3KQR5;F8VR69;F8VZA3;F8VWR1;F8VU16	Q02878	10;3;3;2;1;1;1	10;3;3;2;1;1;1	10;3;3;2;1;1;1	60S ribosomal protein L6	RPL6	8.48949	0.178706	sp|Q02878|RL6_HUMAN 60S ribosomal protein L6 OS=Homo sapiens OX=9606 GN=RPL6 PE=1 SV=3	7	10	10	10	7	9	7	9	7	9	29.9	29.9	29.9	32.728	288	288;159;160;63;105;118;120	158	1		1	1	8	5	3									1		1	1	10	6	2
Q8WTT2	Q8WTT2	12	12	12	Nucleolar complex protein 3 homolog	NOC3L	8.22008	0.178428	sp|Q8WTT2|NOC3L_HUMAN Nucleolar complex protein 3 homolog OS=Homo sapiens OX=9606 GN=NOC3L PE=1 SV=1	1	12	12	12	9	11	9	11	9	11	18.5	18.5	18.5	92.547	800	800	167											2	10	1
Q16352	Q16352	15	10	10	Alpha-internexin	INA	7.92617	0.176933	sp|Q16352|AINX_HUMAN Alpha-internexin OS=Homo sapiens OX=9606 GN=INA PE=1 SV=2	1	15	10	10	10	14	7	9	7	9	23.8	17.4	17.4	55.39	499	499	178							2	4	6	1	1								1	2	3	7	7
P23381-2;P23381;G3V5W1;G3V3S7;G3V3X0;G3V423;G3V3P2;G3V227;G3V5U1;G3V456;G3V2Y7;H0YJP3;G3V277;G3V3H8;G3V3Y5	P23381-2;P23381	3;3;1;1;1;1;1;1;1;1;1;1;1;1;1	3;3;1;1;1;1;1;1;1;1;1;1;1;1;1	3;3;1;1;1;1;1;1;1;1;1;1;1;1;1	Tryptophan--tRNA ligase, cytoplasmic;T1-TrpRS;T2-TrpRS	WARS	7.19458	0.176458	sp|P23381-2|SYWC_HUMAN Isoform 2 of Tryptophan--tRNA ligase, cytoplasmic OS=Homo sapiens OX=9606 GN=WARS1;sp|P23381|SYWC_HUMAN Tryptophan--tRNA ligase, cytoplasmic OS=Homo sapiens OX=9606 GN=WARS1 PE=1 SV=2	15	3	3	3	2	3	2	3	2	3	10	10	10	48.851	430	430;471;107;114;124;140;150;152;153;154;177;185;212;223;226	174							1	1														3	1
P14923;C9JTX4;C9J826;C9JK18;C9JKY1;C9JPI2;K7ERP3	P14923	21;9;9;9;9;1;1	21;9;9;9;9;1;1	19;9;9;9;9;1;1	Junction plakoglobin	JUP	8.53305	0.176332	sp|P14923|PLAK_HUMAN Junction plakoglobin OS=Homo sapiens OX=9606 GN=JUP PE=1 SV=3	7	21	21	19	12	20	12	20	10	18	30.7	30.7	28.5	81.744	745	745;235;276;295;297;86;104	169							1		9	10	13	9	5		3	1	1	1	2	5	3	2	8
Q13123;E7EQZ7;D6REL4;D6RCQ4;D6RAY9;A0A0C4DGW5	Q13123;E7EQZ7	33;20;16;7;7;4	33;20;16;7;7;4	33;20;16;7;7;4	Protein Red	IK	8.80806	0.175445	sp|Q13123|RED_HUMAN Protein Red OS=Homo sapiens OX=9606 GN=IK PE=1 SV=3;tr|E7EQZ7|E7EQZ7_HUMAN Protein Red (Fragment) OS=Homo sapiens OX=9606 GN=IK PE=1 SV=1	6	33	33	33	25	27	25	27	25	27	47.9	47.9	47.9	65.601	557	557;267;212;107;140;162	164									2	31	5
J3QR09;J3KTE4;P84098	J3QR09;J3KTE4;P84098	10;10;10	10;10;10	10;10;10	Ribosomal protein L19;60S ribosomal protein L19	RPL19	8.42775	0.17459	tr|J3QR09|J3QR09_HUMAN Ribosomal protein L19 OS=Homo sapiens OX=9606 GN=RPL19 PE=1 SV=1;tr|J3KTE4|J3KTE4_HUMAN Ribosomal protein L19 OS=Homo sapiens OX=9606 GN=RPL19 PE=1 SV=1;sp|P84098|RL19_HUMAN 60S ribosomal protein L19 OS=Homo sapiens OX=9606 GN=RPL19	3	10	10	10	7	10	7	10	7	10	33.7	33.7	33.7	23.134	193	193;194;196	158	1	2	8	7												1	1	9	11
O00161;O00161-2;H3BM38;H3BNE1;H3BR18;H3BPJ0;H3BV99;H3BP15;H3BQY9;H3BR99;H3BNG6;H3BU94	O00161;O00161-2;H3BM38;H3BNE1;H3BR18;H3BPJ0	17;15;13;12;12;12;7;7;7;6;3;3	17;15;13;12;12;12;7;7;7;6;3;3	17;15;13;12;12;12;7;7;7;6;3;3	Synaptosomal-associated protein 23;Synaptosomal-associated protein	SNAP23	9.03569	0.174531	sp|O00161|SNP23_HUMAN Synaptosomal-associated protein 23 OS=Homo sapiens OX=9606 GN=SNAP23 PE=1 SV=1;sp|O00161-2|SNP23_HUMAN Isoform SNAP-23b of Synaptosomal-associated protein 23 OS=Homo sapiens OX=9606 GN=SNAP23;tr|H3BM38|H3BM38_HUMAN Synaptosomal-associ	12	17	17	17	12	15	12	15	12	15	67.3	67.3	67.3	23.354	211	211;158;125;97;109;127;142;149;154;90;44;53	159		1	15	11												1		20	13
P62829;C9JD32;J3KT29;J3KTJ3;B9ZVP7;J3QQT9	P62829;C9JD32;J3KT29;J3KTJ3;B9ZVP7	12;9;9;6;6;3	12;9;9;6;6;3	12;9;9;6;6;3	60S ribosomal protein L23	RPL23	9.75688	0.174269	sp|P62829|RL23_HUMAN 60S ribosomal protein L23 OS=Homo sapiens OX=9606 GN=RPL23 PE=1 SV=1;tr|C9JD32|C9JD32_HUMAN 60S ribosomal protein L23 (Fragment) OS=Homo sapiens OX=9606 GN=RPL23 PE=1 SV=1;tr|J3KT29|J3KT29_HUMAN 60S ribosomal protein L23 OS=Homo sapien	6	12	12	12	10	12	10	12	10	12	52.1	52.1	52.1	14.865	140	140;91;122;81;114;34	159	10	16	8	1	1											19	18	7	1	1	1
Q6NYC8;A0A0G2JHC2;Q6NYC8-2;Q6NYC8-3;Q6NYC8-4;A0A0G2JKF1;A0A1B0GTR8;A0A590UK59	Q6NYC8;A0A0G2JHC2;Q6NYC8-2;Q6NYC8-3	16;15;10;8;4;1;1;1	16;15;10;8;4;1;1;1	16;15;10;8;4;1;1;1	Phostensin	PPP1R18	8.50686	0.174199	sp|Q6NYC8|PPR18_HUMAN Phostensin OS=Homo sapiens OX=9606 GN=PPP1R18 PE=1 SV=1;tr|A0A0G2JHC2|A0A0G2JHC2_HUMAN PPP1R18 OS=Homo sapiens OX=9606 GN=PPP1R18 PE=1 SV=1;sp|Q6NYC8-2|PPR18_HUMAN Isoform 2 of Phostensin OS=Homo sapiens OX=9606 GN=PPP1R18;sp|Q6NYC8-3	8	16	16	16	12	15	12	15	12	15	25.6	25.6	25.6	67.942	613	613;613;377;362;165;76;494;1296	170										1	13
Q9BQG0;Q9BQG0-2;I3L1L3;I3L2H8	Q9BQG0;Q9BQG0-2;I3L1L3	55;55;52;6	55;55;52;6	55;55;52;6	Myb-binding protein 1A	MYBBP1A	9.09649	0.173812	sp|Q9BQG0|MBB1A_HUMAN Myb-binding protein 1A OS=Homo sapiens OX=9606 GN=MYBBP1A PE=1 SV=2;sp|Q9BQG0-2|MBB1A_HUMAN Isoform 2 of Myb-binding protein 1A OS=Homo sapiens OX=9606 GN=MYBBP1A;tr|I3L1L3|I3L1L3_HUMAN Myb-binding protein 1A (Fragment) OS=Homo sapien	4	55	55	55	34	51	34	51	34	51	38.1	38.1	38.1	148.85	1328	1328;1332;1252;204	170											1	6	41	3	2
E9PKG1;Q99873-2;Q99873-3;Q99873;E9PIX6;E9PQ98;E9PNR9;H0YDE4;Q99873-5;E9PMW9;E9PMZ2;Q9NR22-2;Q9NR22	E9PKG1;Q99873-2;Q99873-3;Q99873;E9PIX6;E9PQ98;E9PNR9;H0YDE4;Q99873-5	12;12;12;12;9;8;7;7;7;2;1;1;1	12;12;12;12;9;8;7;7;7;2;1;1;1	12;12;12;12;9;8;7;7;7;2;1;1;1	Protein arginine N-methyltransferase 1	PRMT1	8.43521	0.173722	tr|E9PKG1|E9PKG1_HUMAN Protein arginine N-methyltransferase 1 OS=Homo sapiens OX=9606 GN=PRMT1 PE=1 SV=1;sp|Q99873-2|ANM1_HUMAN Isoform 2 of Protein arginine N-methyltransferase 1 OS=Homo sapiens OX=9606 GN=PRMT1;sp|Q99873-3|ANM1_HUMAN Isoform 3 of Protein	13	12	12	12	9	10	9	10	9	10	43.7	43.7	43.7	37.709	325	325;347;353;371;207;205;160;238;285;110;63;385;394	154						12	1														12
J3QQW9;Q15022	J3QQW9;Q15022	4;4	4;4	4;4	Polycomb protein SUZ12	SUZ12	7.07732	0.172949	tr|J3QQW9|J3QQW9_HUMAN Polycomb protein SUZ12 OS=Homo sapiens OX=9606 GN=SUZ12 PE=1 SV=1;sp|Q15022|SUZ12_HUMAN Polycomb protein SUZ12 OS=Homo sapiens OX=9606 GN=SUZ12 PE=1 SV=3	2	4	4	4	3	3	3	3	3	3	6	6	6	80.321	716	716;739	173											3
P47985;P0C7P4	P47985;P0C7P4	3;2	3;2	3;2	Cytochrome b-c1 complex subunit Rieske, mitochondrial;Cytochrome b-c1 complex subunit 11;Putative cytochrome b-c1 complex subunit Rieske-like protein 1	UQCRFS1;UQCRFS1P1	8.02052	0.172896	sp|P47985|UCRI_HUMAN Cytochrome b-c1 complex subunit Rieske, mitochondrial OS=Homo sapiens OX=9606 GN=UQCRFS1 PE=1 SV=2;sp|P0C7P4|UCRIL_HUMAN Putative cytochrome b-c1 complex subunit Rieske-like protein 1 OS=Homo sapiens OX=9606 GN=UQCRFS1P1 PE=5 SV=1	2	3	3	3	3	3	3	3	3	3	19	19	19	29.668	274	274;283	159			4															5
E7EQL5;Q13409-6;Q13409-3;Q13409-7;Q13409-2;Q13409-5;Q13409;E9PGG1;E7EUM4;E7ERR6;E7ERH4;E7ET01;E7ETL8;E7EQU2;E7ESD3;E7EMU4;E7EV09;E7EU01	E7EQL5;Q13409-6;Q13409-3;Q13409-7;Q13409-2;Q13409-5;Q13409;E9PGG1;E7EUM4;E7ERR6;E7ERH4;E7ET01;E7ETL8;E7EQU2;E7ESD3;E7EMU4;E7EV09;E7EU01	4;4;4;4;4;4;4;3;3;3;3;3;3;3;3;3;3;2	4;4;4;4;4;4;4;3;3;3;3;3;3;3;3;3;3;2	4;4;4;4;4;4;4;3;3;3;3;3;3;3;3;3;3;2	Cytoplasmic dynein 1 intermediate chain 2	DYNC1I2	7.33542	0.172503	tr|E7EQL5|E7EQL5_HUMAN Cytoplasmic dynein 1 intermediate chain 2 (Fragment) OS=Homo sapiens OX=9606 GN=DYNC1I2 PE=1 SV=1;sp|Q13409-6|DC1I2_HUMAN Isoform 2F of Cytoplasmic dynein 1 intermediate chain 2 OS=Homo sapiens OX=9606 GN=DYNC1I2;sp|Q13409-3|DC1I2_HU	18	4	4	4	4	3	4	3	4	3	20	20	20	34.913	305	305;611;612;630;632;637;638;110;137;139;151;173;184;185;187;214;250;121	147									1	4
Q14103-3;Q14103;H0Y8G5;H0YA96;D6RAF8;D6RF44;D6RD83	Q14103-3;Q14103;H0Y8G5;H0YA96;D6RAF8;D6RF44;D6RD83	16;16;15;14;13;11;8	15;15;14;13;12;10;8	2;2;1;0;2;0;2	Heterogeneous nuclear ribonucleoprotein D0	HNRNPD	9.42354	0.172232	sp|Q14103-3|HNRPD_HUMAN Isoform 3 of Heterogeneous nuclear ribonucleoprotein D0 OS=Homo sapiens OX=9606 GN=HNRNPD;sp|Q14103|HNRPD_HUMAN Heterogeneous nuclear ribonucleoprotein D0 OS=Homo sapiens OX=9606 GN=HNRNPD PE=1 SV=1;tr|H0Y8G5|H0Y8G5_HUMAN Heterogene	7	16	15	2	13	16	13	15	2	2	43.1	40.5	10.1	32.834	306	306;355;260;210;221;111;92	159				3	4	18	21	2	2										1	3	17	24	7
P07237;H7BZ94;H0Y3Z3;I3L398;I3L312;I3L4M2;I3L0S0;I3NI03;I3L3U6;I3L514;I3L3P5;I3L1Y5	P07237;H7BZ94;H0Y3Z3;I3L398	28;27;16;15;9;8;8;7;7;4;3;2	28;27;16;15;9;8;8;7;7;4;3;2	28;27;16;15;9;8;8;7;7;4;3;2	Protein disulfide-isomerase	P4HB	8.74377	0.171883	sp|P07237|PDIA1_HUMAN Protein disulfide-isomerase OS=Homo sapiens OX=9606 GN=P4HB PE=1 SV=3;tr|H7BZ94|H7BZ94_HUMAN Protein disulfide-isomerase OS=Homo sapiens OX=9606 GN=P4HB PE=1 SV=2;tr|H0Y3Z3|H0Y3Z3_HUMAN Protein disulfide-isomerase (Fragment) OS=Homo s	12	28	28	28	17	28	17	28	17	28	49.8	49.8	49.8	57.116	508	508;464;274;200;208;117;148;166;188;106;156;54	172	1			1	1	1	2	11	19				3			1					1	5	16
O75569-3;O75569-2;O75569;F8WEG8;G5E9Q4;C9JMM3	O75569-3;O75569-2;O75569;F8WEG8;G5E9Q4;C9JMM3	3;3;3;2;2;2	3;3;3;2;2;2	3;3;3;2;2;2	Interferon-inducible double-stranded RNA-dependent protein kinase activator A	PRKRA	7.45416	0.17153	sp|O75569-3|PRKRA_HUMAN Isoform 3 of Interferon-inducible double-stranded RNA-dependent protein kinase activator A OS=Homo sapiens OX=9606 GN=PRKRA;sp|O75569-2|PRKRA_HUMAN Isoform 2 of Interferon-inducible double-stranded RNA-dependent protein kinase activ	6	3	3	3	3	2	3	2	3	2	14.2	14.2	14.2	31.635	288	288;302;313;95;105;108	155					3															3
Q86V48;Q86V48-2;Q86V48-3;E5RFK8;E5RHU7	Q86V48;Q86V48-2;Q86V48-3	126;123;123;38;3	126;123;123;38;3	126;123;123;38;3	Leucine zipper protein 1	LUZP1	9.8416	0.170701	sp|Q86V48|LUZP1_HUMAN Leucine zipper protein 1 OS=Homo sapiens OX=9606 GN=LUZP1 PE=1 SV=2;sp|Q86V48-2|LUZP1_HUMAN Isoform 2 of Leucine zipper protein 1 OS=Homo sapiens OX=9606 GN=LUZP1;sp|Q86V48-3|LUZP1_HUMAN Isoform 3 of Leucine zipper protein 1 OS=Homo s	5	126	126	126	99	118	99	118	99	118	81.4	81.4	81.4	120.27	1076	1076;1026;1053;273;35	170										5	13	31	138	3	1
P49792;F8WBP7	P49792	137;1	137;1	91;1	E3 SUMO-protein ligase RanBP2	RANBP2	9.76474	0.170384	sp|P49792|RBP2_HUMAN E3 SUMO-protein ligase RanBP2 OS=Homo sapiens OX=9606 GN=RANBP2 PE=1 SV=2	2	137	137	91	117	123	117	123	81	83	42.3	42.3	30.8	358.2	3224	3224;51	167										1	1	7	17	46	144
Q02040;X6RAJ1;Q02040-2;Q02040-3	Q02040;X6RAJ1;Q02040-2;Q02040-3	19;12;12;12	19;12;12;12	19;12;12;12	A-kinase anchor protein 17A	AKAP17A	8.60473	0.168944	sp|Q02040|AK17A_HUMAN A-kinase anchor protein 17A OS=Homo sapiens OX=9606 GN=AKAP17A PE=1 SV=2;tr|X6RAJ1|X6RAJ1_HUMAN A-kinase anchor protein 17A OS=Homo sapiens OX=9606 GN=AKAP17A PE=1 SV=1;sp|Q02040-2|AK17A_HUMAN Isoform 2 of A-kinase anchor protein 17A	4	19	19	19	15	19	15	19	15	19	28.5	28.5	28.5	80.735	695	695;446;385;445	160									3	3	17	4	3	1	1								1
Q08211;Q08211-2	Q08211	75;13	75;13	75;13	ATP-dependent RNA helicase A	DHX9	9.94613	0.167881	sp|Q08211|DHX9_HUMAN ATP-dependent RNA helicase A OS=Homo sapiens OX=9606 GN=DHX9 PE=1 SV=4	2	75	75	75	55	72	55	72	55	72	50.1	50.1	50.1	140.96	1270	1270;235	165									2	8	18	32	80	29	20								1
A0A3B3ITE1;A0A1B0GTW1;A0A2R8YDH4;Q9UDY2-3;Q9UDY2;Q9UDY2-7;Q9UDY2-6;A0A3B3IRI3;A0A3B3ISZ5;A0A3B3IU51;Q9UDY2-4;Q9UDY2-2;A0A3B3ISF1;A0A3B3IRV6;Q9UDY2-5;A0A3B3IS03;A0A3B3IT83;U3KQJ2;A0A3B3IU26;B1AN86	A0A3B3ITE1;A0A1B0GTW1;A0A2R8YDH4;Q9UDY2-3;Q9UDY2;Q9UDY2-7;Q9UDY2-6;A0A3B3IRI3;A0A3B3ISZ5;A0A3B3IU51;Q9UDY2-4;Q9UDY2-2;A0A3B3ISF1;A0A3B3IRV6;Q9UDY2-5;A0A3B3IS03;A0A3B3IT83	41;41;41;41;41;41;40;37;36;34;34;34;30;29;29;28;25;3;3;3	41;41;41;41;41;41;40;37;36;34;34;34;30;29;29;28;25;3;3;3	40;40;40;40;40;40;39;36;35;33;33;33;29;28;28;27;24;3;3;3	Tight junction protein ZO-2	TJP2	8.87018	0.167148	tr|A0A3B3ITE1|A0A3B3ITE1_HUMAN Tight junction protein ZO-2 (Fragment) OS=Homo sapiens OX=9606 GN=TJP2 PE=1 SV=1;tr|A0A1B0GTW1|A0A1B0GTW1_HUMAN Tight junction protein ZO-2 OS=Homo sapiens OX=9606 GN=TJP2 PE=1 SV=1;tr|A0A2R8YDH4|A0A2R8YDH4_HUMAN Uncharacteri	20	41	41	40	32	38	32	38	32	37	40.3	40.3	40.3	134.21	1191	1191;1249;1319;1167;1190;1221;1157;1128;1099;1047;1020;1043;989;851;993;652;621;134;156;161	170												1	36	2
P08572;A0A3B3IS47;A0A3B3IT80;A0A087WY39;A0A3B3ITQ8	P08572	11;4;1;1;1	11;4;1;1;1	11;4;1;1;1	Collagen alpha-2(IV) chain;Canstatin	COL4A2	8.45527	0.166919	sp|P08572|CO4A2_HUMAN Collagen alpha-2(IV) chain OS=Homo sapiens OX=9606 GN=COL4A2 PE=1 SV=4	5	11	11	11	11	10	11	10	11	10	9.1	9.1	9.1	167.55	1712	1712;166;121;311;361	169									1	1	1	2	5	11	5
P49750-1;P49750;P49750-3;H0YIQ2;F8VU51;H0YI23	P49750-1;P49750;P49750-3;H0YIQ2;F8VU51	11;11;10;9;7;5	11;11;10;9;7;5	11;11;10;9;7;5	YLP motif-containing protein 1	YLPM1	7.87313	0.165901	sp|P49750-1|YLPM1_HUMAN Isoform 1 of YLP motif-containing protein 1 OS=Homo sapiens OX=9606 GN=YLPM1;sp|P49750|YLPM1_HUMAN YLP motif-containing protein 1 OS=Homo sapiens OX=9606 GN=YLPM1 PE=1 SV=4;sp|P49750-3|YLPM1_HUMAN Isoform 3 of YLP motif-containing p	6	11	11	11	10	6	10	6	10	6	8.3	8.3	8.3	219.98	1951	1951;2146;1862;1595;1440;466	142														9	9
P25705-2;P25705;P25705-3;K7EK77;K7ERX7;K7EJP1;K7EQH4;K7ENJ4	P25705-2;P25705;P25705-3;K7EK77	13;13;12;7;6;5;4;3	13;13;12;7;6;5;4;3	13;13;12;7;6;5;4;3	ATP synthase subunit alpha, mitochondrial	ATP5A1	8.29385	0.165834	sp|P25705-2|ATPA_HUMAN Isoform 2 of ATP synthase subunit alpha, mitochondrial OS=Homo sapiens OX=9606 GN=ATP5F1A;sp|P25705|ATPA_HUMAN ATP synthase subunit alpha, mitochondrial OS=Homo sapiens OX=9606 GN=ATP5F1A PE=1 SV=1;sp|P25705-3|ATPA_HUMAN Isoform 3 of	8	13	13	13	11	13	11	13	11	13	33.6	33.6	33.6	54.493	503	503;553;531;207;205;144;111;199	163								12	1													2	14
Q9NXE4-6;Q9NXE4-2;Q9NXE4;Q9NXE4-4;Q9NXE4-3;H7C1Q6;Q9NXE4-8;Q9NXE4-9;Q9NXE4-10;Q9NXE4-7;H7C0W5;Q9NXE4-5;H7C2J2;H7C235;H7C2E2;F8WF03;F2Z2I0;F2Z2W5;C9J647	Q9NXE4-6;Q9NXE4-2;Q9NXE4;Q9NXE4-4;Q9NXE4-3;H7C1Q6;Q9NXE4-8;Q9NXE4-9;Q9NXE4-10;Q9NXE4-7;H7C0W5;Q9NXE4-5	19;19;19;19;18;17;17;16;16;16;13;11;8;7;5;1;1;1;1	19;19;19;19;18;17;17;16;16;16;13;11;8;7;5;1;1;1;1	19;19;19;19;18;17;17;16;16;16;13;11;8;7;5;1;1;1;1	Sphingomyelin phosphodiesterase 4	SMPD4	8.63759	0.16566	sp|Q9NXE4-6|NSMA3_HUMAN Isoform 6 of Sphingomyelin phosphodiesterase 4 OS=Homo sapiens OX=9606 GN=SMPD4;sp|Q9NXE4-2|NSMA3_HUMAN Isoform 2 of Sphingomyelin phosphodiesterase 4 OS=Homo sapiens OX=9606 GN=SMPD4;sp|Q9NXE4|NSMA3_HUMAN Sphingomyelin phosphodiest	19	19	19	19	18	16	18	16	18	16	26.3	26.3	26.3	86.192	764	764;837;866;912;735;741;615;502;530;607;313;437;274;211;265;50;56;57;135	161										1	19
Q96DI7;Q96DI7-2;Q9NSS8	Q96DI7;Q96DI7-2	17;16;7	17;16;7	17;16;7	U5 small nuclear ribonucleoprotein 40 kDa protein	SNRNP40	8.98959	0.165564	sp|Q96DI7|SNR40_HUMAN U5 small nuclear ribonucleoprotein 40 kDa protein OS=Homo sapiens OX=9606 GN=SNRNP40 PE=1 SV=1;sp|Q96DI7-2|SNR40_HUMAN Isoform 2 of U5 small nuclear ribonucleoprotein 40 kDa protein OS=Homo sapiens OX=9606 GN=SNRNP40	3	17	17	17	16	15	16	15	16	15	52.1	52.1	52.1	39.31	357	357;409;127	159					2	21	2	1	1										1	3	23	2	1
Q9GZL7	Q9GZL7	12	12	12	Ribosome biogenesis protein WDR12	WDR12	8.65105	0.16533	sp|Q9GZL7|WDR12_HUMAN Ribosome biogenesis protein WDR12 OS=Homo sapiens OX=9606 GN=WDR12 PE=1 SV=2	1	12	12	12	10	12	10	12	10	12	31.9	31.9	31.9	47.707	423	423	160							11	9														13	9
D6RBB0;O60683;O60683-2;D6RA89;D6RIF5;A0A3B3ITN6	D6RBB0;O60683;O60683-2;D6RA89;D6RIF5;A0A3B3ITN6	4;4;4;3;2;2	4;4;4;3;2;2	4;4;4;3;2;2	Peroxisome biogenesis factor 10	PEX10	7.06086	0.16529	tr|D6RBB0|D6RBB0_HUMAN Peroxisome biogenesis factor 10 OS=Homo sapiens OX=9606 GN=PEX10 PE=1 SV=1;sp|O60683|PEX10_HUMAN Peroxisome biogenesis factor 10 OS=Homo sapiens OX=9606 GN=PEX10 PE=1 SV=1;sp|O60683-2|PEX10_HUMAN Isoform 2 of Peroxisome biogenesis fa	6	4	4	4	3	3	3	3	3	3	14.2	14.2	14.2	36.869	324	324;326;346;209;73;311	162					3															4
Q6RFH5;Q6RFH5-2;E9PS41;H0YFP2;F5GYL6	Q6RFH5;Q6RFH5-2;E9PS41	15;14;13;3;2	15;14;13;3;2	15;14;13;3;2	WD repeat-containing protein 74	WDR74	8.50335	0.16499	sp|Q6RFH5|WDR74_HUMAN WD repeat-containing protein 74 OS=Homo sapiens OX=9606 GN=WDR74 PE=1 SV=1;sp|Q6RFH5-2|WDR74_HUMAN Isoform 2 of WD repeat-containing protein 74 OS=Homo sapiens OX=9606 GN=WDR74;tr|E9PS41|E9PS41_HUMAN WD repeat-containing protein 74 OS	5	15	15	15	12	13	12	13	12	13	40.3	40.3	40.3	42.441	385	385;366;328;38;57	154						13	12	1													5	18
Q9P0K7-4	Q9P0K7-4	71	71	1	Ankycorbin	RAI14	9.32873	0.162994	sp|Q9P0K7-4|RAI14_HUMAN Isoform 4 of Ankycorbin OS=Homo sapiens OX=9606 GN=RAI14	1	71	71	1	55	65	55	65	1	1	60.3	60.3	0.9	106.9	951	951	164									2	2	6	72	24	1
Q99567;J3KMX1;I3L4K7;I3L245;I3L2W3	Q99567;J3KMX1	20;18;6;2;1	20;18;6;2;1	20;18;6;2;1	Nuclear pore complex protein Nup88	NUP88	8.72792	0.161306	sp|Q99567|NUP88_HUMAN Nuclear pore complex protein Nup88 OS=Homo sapiens OX=9606 GN=NUP88 PE=1 SV=2;tr|J3KMX1|J3KMX1_HUMAN Nuclear pore complex protein Nup88 (Fragment) OS=Homo sapiens OX=9606 GN=NUP88 PE=1 SV=1	5	20	20	20	17	20	17	20	17	20	28.9	28.9	28.9	83.541	741	741;696;110;153;128	172										2	20	2
Q8WWQ0;Q9NSI6-3;Q9NSI6-2;Q9NSI6;H7C409;H7BZR9;Q6RI45-5;Q6RI45-2;Q6RI45	Q8WWQ0	18;2;2;2;1;1;1;1;1	18;2;2;2;1;1;1;1;1	18;2;2;2;1;1;1;1;1	PH-interacting protein	PHIP	8.10221	0.161007	sp|Q8WWQ0|PHIP_HUMAN PH-interacting protein OS=Homo sapiens OX=9606 GN=PHIP PE=1 SV=2	9	18	18	18	15	11	15	11	15	11	13.5	13.5	13.5	206.69	1821	1821;2199;2269;2320;452;640;1386;1631;1802	162												1	2	16	3
O95425-4;O95425;A0A6I8PIX7;A0A0J9YWY6	O95425-4;O95425;A0A6I8PIX7;A0A0J9YWY6	94;93;91;56	94;93;91;56	1;1;0;0	Supervillin	SVIL	9.72539	0.159915	sp|O95425-4|SVIL_HUMAN Isoform SV4 of Supervillin OS=Homo sapiens OX=9606 GN=SVIL;sp|O95425|SVIL_HUMAN Supervillin OS=Homo sapiens OX=9606 GN=SVIL PE=1 SV=2;tr|A0A6I8PIX7|A0A6I8PIX7_HUMAN Supervillin OS=Homo sapiens OX=9606 GN=SVIL PE=1 SV=1;tr|A0A0J9YWY6|	4	94	94	1	83	82	83	82	0	1	47.8	47.8	0.7	244.52	2182	2182;2214;1904;963	167									1	1	8	14	46	108	54
Q9BU76-4;Q9BU76;Q9BU76-3;Q9BU76-2	Q9BU76-4;Q9BU76;Q9BU76-3;Q9BU76-2	6;6;4;3	6;6;4;3	6;6;4;3	Multiple myeloma tumor-associated protein 2	MMTAG2	7.99177	0.158686	sp|Q9BU76-4|MMTA2_HUMAN Isoform 4 of Multiple myeloma tumor-associated protein 2 OS=Homo sapiens OX=9606 GN=MMTAG2;sp|Q9BU76|MMTA2_HUMAN Multiple myeloma tumor-associated protein 2 OS=Homo sapiens OX=9606 GN=MMTAG2 PE=1 SV=1;sp|Q9BU76-3|MMTA2_HUMAN Isoform	4	6	6	6	4	5	4	5	4	5	38.6	38.6	38.6	20.536	189	189;263;155;141	156				1	2	3	4	3	3	3	2	2	2						1	2	1	5	4
Q13263;Q13263-2;M0R0K9;M0R3C0;M0R2I3	Q13263;Q13263-2;M0R0K9	14;13;7;3;1	14;13;7;3;1	14;13;7;3;1	Transcription intermediary factor 1-beta	TRIM28	8.1849	0.158143	sp|Q13263|TIF1B_HUMAN Transcription intermediary factor 1-beta OS=Homo sapiens OX=9606 GN=TRIM28 PE=1 SV=5;sp|Q13263-2|TIF1B_HUMAN Isoform 2 of Transcription intermediary factor 1-beta OS=Homo sapiens OX=9606 GN=TRIM28;tr|M0R0K9|M0R0K9_HUMAN Transcription	5	14	14	14	7	13	7	13	7	13	18.1	18.1	18.1	88.549	835	835;753;460;178;162	170											4	7	1
B7Z493;E9PJX4;F8VWL3;Q96M96;F8W1R0;E9PNX0;E9PQT1;Q96M96-3;H0YDQ0;Q96M96-2	B7Z493;E9PJX4;F8VWL3;Q96M96;F8W1R0;E9PNX0	8;8;8;8;6;4;3;3;1;1	8;8;8;8;6;4;3;3;1;1	8;8;8;8;6;4;3;3;1;1	FYVE, RhoGEF and PH domain-containing protein 4	FGD4	7.65422	0.157723	tr|B7Z493|B7Z493_HUMAN FYVE, RhoGEF and PH domain-containing protein 4 OS=Homo sapiens OX=9606 GN=FGD4 PE=1 SV=1;tr|E9PJX4|E9PJX4_HUMAN FYVE, RhoGEF and PH domain-containing protein 4 OS=Homo sapiens OX=9606 GN=FGD4 PE=1 SV=1;tr|F8VWL3|F8VWL3_HUMAN FYVE, R	10	8	8	8	5	7	5	7	5	7	13.5	13.5	13.5	95.45	851	851;878;903;766;673;235;207;188;65;280	159										1	1	5	1
Q9UJV9;A0A499FJW5;D6RGI7;H0Y8L8;H0YA06;D6RD33	Q9UJV9	38;14;8;6;5;2	38;14;8;6;5;2	38;14;8;6;5;2	Probable ATP-dependent RNA helicase DDX41	DDX41	8.83848	0.155417	sp|Q9UJV9|DDX41_HUMAN Probable ATP-dependent RNA helicase DDX41 OS=Homo sapiens OX=9606 GN=DDX41 PE=1 SV=2	6	38	38	38	33	31	33	31	33	31	54.7	54.7	54.7	69.837	622	622;312;201;173;126;49	156							1	3	30	36	4	1										1	2
P09493-3;P09493-4;P09493-10;H0YKX5;H0YKP3;A0A087WTJ7;H0YLS7	P09493-3;P09493-4;P09493-10;H0YKX5	64;62;62;34;29;17;8	64;62;62;34;29;17;8	0;0;0;0;0;0;0	Tropomyosin alpha-1 chain	TPM1	10.5964	0.155234	sp|P09493-3|TPM1_HUMAN Isoform 3 of Tropomyosin alpha-1 chain OS=Homo sapiens OX=9606 GN=TPM1;sp|P09493-4|TPM1_HUMAN Isoform 4 of Tropomyosin alpha-1 chain OS=Homo sapiens OX=9606 GN=TPM1;sp|P09493-10|TPM1_HUMAN Isoform 10 of Tropomyosin alpha-1 chain OS=H	7	64	64	0	55	59	55	59	0	0	93	93	0	32.876	284	284;284;284;142;157;106;40	160	1	2	3	42	102	62	11	1	3	3	3	2	1			1	1	3	64	123	66	24
Q8WUQ7;Q8WUQ7-2;K7ENY9;K7EIU6;K7EQE3;K7EMQ0	Q8WUQ7;Q8WUQ7-2	11;11;4;2;1;1	11;11;4;2;1;1	11;11;4;2;1;1	Cactin	CACTIN	8.10794	0.154137	sp|Q8WUQ7|CATIN_HUMAN Cactin OS=Homo sapiens OX=9606 GN=CACTIN PE=1 SV=3;sp|Q8WUQ7-2|CATIN_HUMAN Isoform 2 of Cactin OS=Homo sapiens OX=9606 GN=CACTIN	6	11	11	11	10	11	10	11	10	11	16	16	16	88.701	758	758;935;291;117;130;141	168											10	2
F5GXX5;P61803;F5H895;A0A0B4J239	F5GXX5;P61803;F5H895;A0A0B4J239	3;3;2;2	3;3;2;2	3;3;2;2	Dolichyl-diphosphooligosaccharide--protein glycosyltransferase subunit DAD1	DAD1	7.46811	0.153814	tr|F5GXX5|F5GXX5_HUMAN Dolichyl-diphosphooligosaccharide--protein glycosyltransferase subunit DAD1 OS=Homo sapiens OX=9606 GN=DAD1 PE=1 SV=1;sp|P61803|DAD1_HUMAN Dolichyl-diphosphooligosaccharide--protein glycosyltransferase subunit DAD1 OS=Homo sapiens OX	4	3	3	3	3	3	3	3	3	3	37.6	37.6	37.6	9.5541	85	85;113;65;78	144	4															3
Q9NZJ7-2;Q9NZJ7;H0Y8C3;Q9NZJ7-3;H7C196	Q9NZJ7-2;Q9NZJ7;H0Y8C3	9;9;8;2;1	9;9;8;2;1	9;9;8;2;1	Mitochondrial carrier homolog 1	MTCH1	8.37457	0.153627	sp|Q9NZJ7-2|MTCH1_HUMAN Isoform 2 of Mitochondrial carrier homolog 1 OS=Homo sapiens OX=9606 GN=MTCH1;sp|Q9NZJ7|MTCH1_HUMAN Mitochondrial carrier homolog 1 OS=Homo sapiens OX=9606 GN=MTCH1 PE=1 SV=1;tr|H0Y8C3|H0Y8C3_HUMAN Mitochondrial carrier homolog 1 (F	5	9	9	9	9	8	9	8	9	8	24.7	24.7	24.7	39.919	372	372;389;394;171;201	156				1	7	9													2	5	7	1	1
F5GX39;Q15363;E7EQ72	F5GX39;Q15363;E7EQ72	3;3;2	3;3;2	3;3;2	Transmembrane emp24 domain-containing protein 2	TMED2	7.75545	0.152767	tr|F5GX39|F5GX39_HUMAN Transmembrane emp24 domain-containing protein 2 OS=Homo sapiens OX=9606 GN=TMED2 PE=1 SV=1;sp|Q15363|TMED2_HUMAN Transmembrane emp24 domain-containing protein 2 OS=Homo sapiens OX=9606 GN=TMED2 PE=1 SV=1;tr|E7EQ72|E7EQ72_HUMAN Transm	3	3	3	3	2	3	2	3	2	3	26.7	26.7	26.7	13.631	116	116;201;166	159		3															4
Q8IXM6;H0Y6T6;Q8IXM6-2	Q8IXM6;H0Y6T6;Q8IXM6-2	4;3;3	4;3;3	4;3;3	Nurim	NRM	8.12014	0.152647	sp|Q8IXM6|NRM_HUMAN Nurim OS=Homo sapiens OX=9606 GN=NRM PE=1 SV=1;tr|H0Y6T6|H0Y6T6_HUMAN Nuclear envelope membrane protein (Fragment) OS=Homo sapiens OX=9606 GN=NRM PE=1 SV=1;sp|Q8IXM6-2|NRM_HUMAN Isoform 2 of Nurim OS=Homo sapiens OX=9606 GN=NRM	3	4	4	4	4	4	4	4	4	4	19.8	19.8	19.8	29.379	262	262;262;203	163			4														1	5
Q00325-2;Q00325;F8VVM2;F8VZL5;F8VWR4;F8VWQ0	Q00325-2;Q00325;F8VVM2	11;11;9;2;2;2	11;11;9;2;2;2	11;11;9;2;2;2	Phosphate carrier protein, mitochondrial	SLC25A3	8.60347	0.151962	sp|Q00325-2|MPCP_HUMAN Isoform B of Phosphate carrier protein, mitochondrial OS=Homo sapiens OX=9606 GN=SLC25A3;sp|Q00325|MPCP_HUMAN Phosphate carrier protein, mitochondrial OS=Homo sapiens OX=9606 GN=SLC25A3 PE=1 SV=2;tr|F8VVM2|F8VVM2_HUMAN Phosphate carr	6	11	11	11	8	10	8	10	8	10	20.8	20.8	20.8	39.958	361	361;362;324;153;154;156	156		1	2	9	7	2	1										1	1	11	7	2	1
Q6DD87	Q6DD87	3	3	3	Zinc finger protein 787	ZNF787	7.16942	0.150972	sp|Q6DD87|ZN787_HUMAN Zinc finger protein 787 OS=Homo sapiens OX=9606 GN=ZNF787 PE=1 SV=4	1	3	3	3	2	3	2	3	2	3	11.5	11.5	11.5	40.428	382	382	167							2															3
Q92922;F8WE13	Q92922	12;2	3;2	3;2	SWI/SNF complex subunit SMARCC1	SMARCC1	7.05004	0.148548	sp|Q92922|SMRC1_HUMAN SWI/SNF complex subunit SMARCC1 OS=Homo sapiens OX=9606 GN=SMARCC1 PE=1 SV=3	2	12	3	3	6	11	0	3	0	3	10	4	4	122.87	1105	1105;133	213
G5E9W2;Q9P2E5;Q9P2E5-2;C9JZF7;H7C5L5	G5E9W2;Q9P2E5;Q9P2E5-2	13;13;10;3;1	13;13;10;3;1	13;13;10;3;1	Chondroitin sulfate glucuronyltransferase	CHPF2	8.00895	0.148511	tr|G5E9W2|G5E9W2_HUMAN Hexosyltransferase OS=Homo sapiens OX=9606 GN=CHPF2 PE=1 SV=1;sp|Q9P2E5|CHPF2_HUMAN Chondroitin sulfate glucuronyltransferase OS=Homo sapiens OX=9606 GN=CHPF2 PE=2 SV=2;sp|Q9P2E5-2|CHPF2_HUMAN Isoform 2 of Chondroitin sulfate glucuro	5	13	13	13	12	12	12	12	12	12	15.2	15.2	15.2	85.146	764	764;772;666;90;123	159										2	12
P62913;Q5VVC8	P62913;Q5VVC8	18;16	18;16	2;0	60S ribosomal protein L11	RPL11	10.4242	0.148511	sp|P62913|RL11_HUMAN 60S ribosomal protein L11 OS=Homo sapiens OX=9606 GN=RPL11 PE=1 SV=2;tr|Q5VVC8|Q5VVC8_HUMAN 60S ribosomal protein L11 OS=Homo sapiens OX=9606 GN=RPL11 PE=1 SV=2	2	18	18	2	18	17	18	17	2	2	64	64	8.4	20.252	178	178;167	153	10	17	32	13	8	4	5	2	3	3	3	3	3	3	2	10	16	29	15	9	4	4	1
D6RG15;Q6IBS0;H0Y858	D6RG15;Q6IBS0;H0Y858	6;6;3	4;4;2	4;4;2	Twinfilin-2	TWF2	7.6338	0.147908	tr|D6RG15|D6RG15_HUMAN Twinfilin-2 OS=Homo sapiens OX=9606 GN=TWF2 PE=1 SV=1;sp|Q6IBS0|TWF2_HUMAN Twinfilin-2 OS=Homo sapiens OX=9606 GN=TWF2 PE=1 SV=2;tr|H0Y858|H0Y858_HUMAN Toll-like receptor 9 (Fragment) OS=Homo sapiens OX=9606 PE=3 SV=1	3	6	4	4	4	6	2	4	2	4	29.9	24.4	24.4	28.882	254	254;349;1186	173						2															4
Q14966;Q14966-2;Q14966-6;Q14966-4;Q14966-3;A0A096LPI0;A0A096LPB4;A0A096LNR2;A0A096LNX0;A0A096LNS4;A0A096LNQ0;A0A096LPK8;Q14966-5	Q14966;Q14966-2;Q14966-6;Q14966-4;Q14966-3	5;4;4;4;4;2;2;1;1;1;1;1;1	5;4;4;4;4;2;2;1;1;1;1;1;1	5;4;4;4;4;2;2;1;1;1;1;1;1	Zinc finger protein 638	ZNF638	7.30406	0.147651	sp|Q14966|ZN638_HUMAN Zinc finger protein 638 OS=Homo sapiens OX=9606 GN=ZNF638 PE=1 SV=2;sp|Q14966-2|ZN638_HUMAN Isoform 2 of Zinc finger protein 638 OS=Homo sapiens OX=9606 GN=ZNF638;sp|Q14966-6|ZN638_HUMAN Isoform 6 of Zinc finger protein 638 OS=Homo sa	13	5	5	5	4	3	4	3	4	3	3.1	3.1	3.1	220.62	1978	1978;814;918;1139;1957;153;184;90;98;158;171;285;1075	158												3		1	1
P61026	P61026	5	4	4	Ras-related protein Rab-10	RAB10	8.1693	0.147104	sp|P61026|RAB10_HUMAN Ras-related protein Rab-10 OS=Homo sapiens OX=9606 GN=RAB10 PE=1 SV=1	1	5	4	4	5	5	4	4	4	4	34	28.5	28.5	22.541	200	200	158			5															6
Q9H0S4;Q9H0S4-2;F5H1N9	Q9H0S4;Q9H0S4-2	14;13;6	14;13;6	14;13;6	Probable ATP-dependent RNA helicase DDX47	DDX47	8.31708	0.146982	sp|Q9H0S4|DDX47_HUMAN Probable ATP-dependent RNA helicase DDX47 OS=Homo sapiens OX=9606 GN=DDX47 PE=1 SV=1;sp|Q9H0S4-2|DDX47_HUMAN Isoform 2 of Probable ATP-dependent RNA helicase DDX47 OS=Homo sapiens OX=9606 GN=DDX47	3	14	14	14	12	9	12	9	12	9	40.9	40.9	40.9	50.646	455	455;406;196	154							7	12	1	1												8	10
P10606	P10606	7	7	7	Cytochrome c oxidase subunit 5B, mitochondrial	COX5B	8.52893	0.146206	sp|P10606|COX5B_HUMAN Cytochrome c oxidase subunit 5B, mitochondrial OS=Homo sapiens OX=9606 GN=COX5B PE=1 SV=2	1	7	7	7	5	7	5	7	5	7	45	45	45	13.696	129	129	160	7															10
P11940;A0A087WTT1;E7EQV3;P11940-2;E7ERJ7;H0YAR2;Q9H361;H0YAP2;H0YB86;E5RGH3;E5RH24;E5RJB9;H0YBN4;A0A6Q8JFT6;Q4VXU2;H0YAS6;H0YB75;Q4VXU2-2;A0A6Q8JFV4;H0YC10;E5RHG7;H0YAS7;A0A6I8PS38;H0YCC8;A0A6I8PLA1;Q96DU9-2;Q96DU9;E5RGC4;E5RFD8;H0YAW6;P0CB38	P11940;A0A087WTT1;E7EQV3;P11940-2;E7ERJ7;H0YAR2;Q9H361	27;26;26;26;23;15;14;9;7;6;6;6;6;5;5;4;4;4;3;2;2;2;2;2;2;2;2;1;1;1;1	27;26;26;26;23;15;14;9;7;6;6;6;6;5;5;4;4;4;3;2;2;2;2;2;2;2;2;1;1;1;1	18;17;18;17;16;11;11;9;5;2;2;2;1;3;3;4;4;3;2;2;0;2;1;0;1;2;2;0;0;1;0	Polyadenylate-binding protein 1;Polyadenylate-binding protein;Polyadenylate-binding protein 3	PABPC1;PABPC3	8.76635	0.146139	sp|P11940|PABP1_HUMAN Polyadenylate-binding protein 1 OS=Homo sapiens OX=9606 GN=PABPC1 PE=1 SV=2;tr|A0A087WTT1|A0A087WTT1_HUMAN Polyadenylate-binding protein OS=Homo sapiens OX=9606 GN=PABPC1 PE=1 SV=1;tr|E7EQV3|E7EQV3_HUMAN Polyadenylate-binding protein	31	27	27	18	21	24	21	24	15	16	40.6	40.6	27.4	70.67	636	636;522;591;547;604;284;631;131;165;108;118;129;174;619;614;169;183;330;192;42;75;136;174;197;199;350;382;43;61;187;370	167									5	25	2
Q9Y2J2-2;A0A0A0MRA8;A8K968;Q9Y2J2-4;Q9Y2J2;A0A0A0MSA4;Q9Y2J2-3;A0A1B0GTF8;A0A0J9YY18;A0A0J9YW31;A0A0J9YW26;A0A0J9YWN0;A0A0J9YWE1;A0A0J9YWS4;J3KT37;J3QS55;J3KS70;J3QKY2;J3KRD1;J3QKK4;J3QR33;J3QRQ6;J3QLU5;J3QS83;Q4VXN0;E9PII3;E9PK52;A0A2R8Y5B3;A0A0C4DH22;E9PHY5;A0A1B0GTW6;O43491-2;Q9H4G0-4;O43491-3;Q9H4G0-3;Q9H4G0-2;O43491-4;Q9H4G0;O43491	Q9Y2J2-2;A0A0A0MRA8;A8K968;Q9Y2J2-4;Q9Y2J2;A0A0A0MSA4;Q9Y2J2-3;A0A1B0GTF8	47;43;42;41;41;36;35;26;20;17;12;10;10;10;8;6;5;5;5;5;5;4;3;2;1;1;1;1;1;1;1;1;1;1;1;1;1;1;1	47;43;42;41;41;36;35;26;20;17;12;10;10;10;8;6;5;5;5;5;5;4;3;2;1;1;1;1;1;1;1;1;1;1;1;1;1;1;1	47;43;42;41;41;36;35;26;20;17;12;10;10;10;8;6;5;5;5;5;5;4;3;2;1;1;1;1;1;1;1;1;1;1;1;1;1;1;1	Band 4.1-like protein 3;Band 4.1-like protein 3, N-terminally processed	EPB41L3	9.29146	0.146137	sp|Q9Y2J2-2|E41L3_HUMAN Isoform 2 of Band 4.1-like protein 3 OS=Homo sapiens OX=9606 GN=EPB41L3;tr|A0A0A0MRA8|A0A0A0MRA8_HUMAN Band 4.1-like protein 3 OS=Homo sapiens OX=9606 GN=EPB41L3 PE=1 SV=1;tr|A8K968|A8K968_HUMAN Band 4.1-like protein 3 OS=Homo sapie	39	47	47	47	33	40	33	40	33	40	59.5	59.5	59.5	96.513	865	865;918;756;883;1087;1046;612;571;325;183;188;189;194;197;147;162;90;113;116;125;127;79;96;110;257;706;811;824;880;935;1595;673;701;747;772;779;852;881;1005	168									2	3	18	41	11	1	1
Q96PY5-3;Q96PY5;C9IZY8;O95466-2;O95466;O95466-3	Q96PY5-3;Q96PY5;C9IZY8	29;28;16;4;3;3	20;19;10;2;1;1	19;19;10;1;1;1	Formin-like protein 2	FMNL2	8.23842	0.145062	sp|Q96PY5-3|FMNL2_HUMAN Isoform 2 of Formin-like protein 2 OS=Homo sapiens OX=9606 GN=FMNL2;sp|Q96PY5|FMNL2_HUMAN Formin-like protein 2 OS=Homo sapiens OX=9606 GN=FMNL2 PE=1 SV=3;tr|C9IZY8|C9IZY8_HUMAN Formin-like protein 2 OS=Homo sapiens OX=9606 GN=FMNL2	6	29	20	19	21	24	15	15	15	14	26.7	19.6	18.5	124.11	1092	1092;1086;461;1104;1100;1158	165													15	1	1
Q15084-3;Q15084;Q15084-4;Q15084-5;Q15084-2	Q15084-3;Q15084;Q15084-4;Q15084-5;Q15084-2	10;10;10;10;10	10;10;10;10;10	10;10;10;10;10	Protein disulfide-isomerase A6	PDIA6	8.12288	0.143771	sp|Q15084-3|PDIA6_HUMAN Isoform 3 of Protein disulfide-isomerase A6 OS=Homo sapiens OX=9606 GN=PDIA6;sp|Q15084|PDIA6_HUMAN Protein disulfide-isomerase A6 OS=Homo sapiens OX=9606 GN=PDIA6 PE=1 SV=1;sp|Q15084-4|PDIA6_HUMAN Isoform 4 of Protein disulfide-isom	5	10	10	10	5	10	5	10	5	10	20.4	20.4	20.4	47.837	437	437;440;445;488;492	175						1	5														1	10	2
Q8N556;Q8N556-2;Q8TED9-3;Q8TED9-2;Q8TED9	Q8N556;Q8N556-2	17;17;1;1;1	17;17;1;1;1	17;17;1;1;1	Actin filament-associated protein 1	AFAP1	8.36724	0.142318	sp|Q8N556|AFAP1_HUMAN Actin filament-associated protein 1 OS=Homo sapiens OX=9606 GN=AFAP1 PE=1 SV=2;sp|Q8N556-2|AFAP1_HUMAN Isoform 2 of Actin filament-associated protein 1 OS=Homo sapiens OX=9606 GN=AFAP1	5	17	17	17	12	17	12	17	12	17	17.7	17.7	17.7	80.724	730	730;814;377;725;768	163										1	14	4	3
Q8N6S5	Q8N6S5	4	4	4	ADP-ribosylation factor-like protein 6-interacting protein 6	ARL6IP6	7.99351	0.142185	sp|Q8N6S5|AR6P6_HUMAN ADP-ribosylation factor-like protein 6-interacting protein 6 OS=Homo sapiens OX=9606 GN=ARL6IP6 PE=1 SV=1	1	4	4	4	4	3	4	3	4	3	26.1	26.1	26.1	24.676	226	226	153			4	1													2	3
P17813-2;P17813;F5GX88	P17813-2;P17813;F5GX88	5;5;3	5;5;3	5;5;3	Endoglin	ENG	7.23266	0.141655	sp|P17813-2|EGLN_HUMAN Isoform Short of Endoglin OS=Homo sapiens OX=9606 GN=ENG;sp|P17813|EGLN_HUMAN Endoglin OS=Homo sapiens OX=9606 GN=ENG PE=1 SV=2;tr|F5GX88|F5GX88_HUMAN Endoglin OS=Homo sapiens OX=9606 GN=ENG PE=1 SV=1	3	5	5	5	3	4	3	4	3	4	9.6	9.6	9.6	67.541	625	625;658;476	161										2	3
Q12906-7;Q12906;Q12906-4;Q12906-6;Q12906-5;Q12906-2;Q12906-3;K7EKJ9;K7EQR9;K7ER69;K7EM82;K7EJ09;K7ERM6;K7ENK6;K7EKY0;K7EPG3;K7ELV3	Q12906-7;Q12906;Q12906-4;Q12906-6;Q12906-5;Q12906-2;Q12906-3	52;50;46;46;44;44;44;11;9;5;4;4;3;3;3;2;2	52;50;46;46;44;44;44;11;9;5;4;4;3;3;3;2;2	47;45;41;41;39;39;39;11;9;5;4;4;3;3;3;2;2	Interleukin enhancer-binding factor 3	ILF3	9.91581	0.140035	sp|Q12906-7|ILF3_HUMAN Isoform 7 of Interleukin enhancer-binding factor 3 OS=Homo sapiens OX=9606 GN=ILF3;sp|Q12906|ILF3_HUMAN Interleukin enhancer-binding factor 3 OS=Homo sapiens OX=9606 GN=ILF3 PE=1 SV=3;sp|Q12906-4|ILF3_HUMAN Isoform 4 of Interleukin e	17	52	52	47	42	51	42	51	37	46	65.9	65.9	64	95.807	898	898;894;698;706;690;702;764;254;180;161;99;122;77;79;158;73;116	165									5	16	50	71	26	4	5
P29508-2;P29508;P48594;H0Y5H9;C9JZ65	P29508-2;P29508;P48594;H0Y5H9	6;6;4;3;2	6;6;4;3;2	6;6;4;3;2	Serpin B3;Serpin B4	SERPINB3;SERPINB4	7.70855	0.139649	sp|P29508-2|SPB3_HUMAN Isoform 2 of Serpin B3 OS=Homo sapiens OX=9606 GN=SERPINB3;sp|P29508|SPB3_HUMAN Serpin B3 OS=Homo sapiens OX=9606 GN=SERPINB3 PE=1 SV=2;sp|P48594|SPB4_HUMAN Serpin B4 OS=Homo sapiens OX=9606 GN=SERPINB4 PE=1 SV=2;tr|H0Y5H9|H0Y5H9_HUM	5	6	6	6	3	6	3	6	3	6	17.2	17.2	17.2	38.549	338	338;390;390;371;211	174				1	1		1		1	1	1	3	1						1	1	1	1
Q53H96-2;Q53H96;A0A0A0MQS1;B5MD87;F8WEI0	Q53H96-2;Q53H96;A0A0A0MQS1;B5MD87	7;7;6;4;2	7;7;6;4;2	7;7;6;4;2	Pyrroline-5-carboxylate reductase 3;Pyrroline-5-carboxylate reductase	PYCRL	7.92657	0.136381	sp|Q53H96-2|P5CR3_HUMAN Isoform 2 of Pyrroline-5-carboxylate reductase 3 OS=Homo sapiens OX=9606 GN=PYCR3;sp|Q53H96|P5CR3_HUMAN Pyrroline-5-carboxylate reductase 3 OS=Homo sapiens OX=9606 GN=PYCR3 PE=1 SV=3;tr|A0A0A0MQS1|A0A0A0MQS1_HUMAN Pyrroline-5-carbox	5	7	7	7	4	7	4	7	4	7	32.7	32.7	32.7	26.439	254	254;274;286;137;44	165				5														1	7
Q96EE3;Q96EE3-1;K7ELV2;K7ENI5;K7EP88;K7EPZ5	Q96EE3;Q96EE3-1;K7ELV2;K7ENI5;K7EP88	13;13;11;7;7;2	13;13;11;7;7;2	13;13;11;7;7;2	Nucleoporin SEH1	SEH1L	8.72792	0.13577	sp|Q96EE3|SEH1_HUMAN Nucleoporin SEH1 OS=Homo sapiens OX=9606 GN=SEH1L PE=1 SV=3;sp|Q96EE3-1|SEH1_HUMAN Isoform B of Nucleoporin SEH1 OS=Homo sapiens OX=9606 GN=SEH1L;tr|K7ELV2|K7ELV2_HUMAN Nucleoporin SEH1 (Fragment) OS=Homo sapiens OX=9606 GN=SEH1L PE=1	6	13	13	13	8	13	8	13	8	13	44.2	44.2	44.2	39.648	360	360;421;263;158;189;77	168					9	10	3												1	11	17	7
A0A1B0GW05;H7C3M5;Q2PZI1;Q2PZI1-2	A0A1B0GW05;H7C3M5;Q2PZI1	4;2;2;1	4;2;2;1	4;2;2;1	Probable C-mannosyltransferase DPY19L1	DPY19L1	7.29009	0.135595	tr|A0A1B0GW05|A0A1B0GW05_HUMAN Probable C-mannosyltransferase DPY19L1 OS=Homo sapiens OX=9606 GN=DPY19L1 PE=1 SV=1;tr|H7C3M5|H7C3M5_HUMAN Probable C-mannosyltransferase DPY19L1 (Fragment) OS=Homo sapiens OX=9606 GN=DPY19L1 PE=1 SV=1;sp|Q2PZI1|D19L1_HUMAN P	4	4	4	4	3	3	3	3	3	3	7.1	7.1	7.1	84.533	748	748;83;675;85	164								2	3														1
Q15366-6;Q15366-3;Q15366;Q15366-2;H3BRU6;F8VZX2;Q15366-7;Q15366-8;Q15366-4;Q15366-5;F8VXH9;F8W0G4;J3QT27;E9PFP8;P57721-2;P57721-3;P57721-5;P57721-4;P57721;H3BSS4;F8W1G6;F8VRH0;F8VTZ0;H3BND9	Q15366-6;Q15366-3;Q15366;Q15366-2;H3BRU6;F8VZX2;Q15366-7;Q15366-8;Q15366-4;Q15366-5;F8VXH9;F8W0G4;J3QT27;E9PFP8;P57721-2;P57721-3;P57721-5;P57721-4;P57721	8;8;8;8;7;7;7;7;7;7;5;4;4;4;4;4;4;4;4;3;3;3;1;1	5;5;5;5;4;4;4;4;4;4;3;2;1;1;1;1;1;1;1;2;2;2;0;1	5;5;5;5;4;4;4;4;4;4;3;2;1;1;1;1;1;1;1;2;2;2;0;1	Poly(rC)-binding protein 2;Poly(rC)-binding protein 3	PCBP2;PCBP3	8.42697	0.134045	sp|Q15366-6|PCBP2_HUMAN Isoform 6 of Poly(rC)-binding protein 2 OS=Homo sapiens OX=9606 GN=PCBP2;sp|Q15366-3|PCBP2_HUMAN Isoform 3 of Poly(rC)-binding protein 2 OS=Homo sapiens OX=9606 GN=PCBP2;sp|Q15366|PCBP2_HUMAN Poly(rC)-binding protein 2 OS=Homo sapie	24	8	5	5	6	8	4	5	4	5	32.1	21.3	21.3	38.15	361	361;362;365;366;301;321;318;322;331;335;160;158;322;361;345;346;351;370;371;184;202;310;64;112	164			1	1	3	4	1									1			1	3	6	3
F8VZ52;O00429-4;O00429-5;O00429-3;O00429-9;O00429-2;O00429;O00429-8;O00429-6;F8VR28;F8VYL3;B4DPZ9;F8W1W3;F8VUJ9;B4DDQ3;H0YHY4	F8VZ52;O00429-4;O00429-5;O00429-3;O00429-9;O00429-2;O00429;O00429-8;O00429-6;F8VR28;F8VYL3;B4DPZ9;F8W1W3;F8VUJ9;B4DDQ3	3;3;3;3;3;3;3;3;3;2;2;2;2;2;2;1	3;3;3;3;3;3;3;3;3;2;2;2;2;2;2;1	3;3;3;3;3;3;3;3;3;2;2;2;2;2;2;1	Dynamin-1-like protein	DNM1L	7.07572	0.134017	tr|F8VZ52|F8VZ52_HUMAN Dynamin-1-like protein (Fragment) OS=Homo sapiens OX=9606 GN=DNM1L PE=1 SV=1;sp|O00429-4|DNM1L_HUMAN Isoform 3 of Dynamin-1-like protein OS=Homo sapiens OX=9606 GN=DNM1L;sp|O00429-5|DNM1L_HUMAN Isoform 5 of Dynamin-1-like protein OS=	16	3	3	3	3	2	3	2	3	2	11.1	11.1	11.1	28.988	261	261;699;710;710;712;725;736;738;749;97;117;156;168;172;180;54	150									1	2	3
Q9Y3F4;Q9Y3F4-2;H0YH33	Q9Y3F4;Q9Y3F4-2	5;5;1	5;5;1	5;5;1	Serine-threonine kinase receptor-associated protein	STRAP	7.41936	0.134009	sp|Q9Y3F4|STRAP_HUMAN Serine-threonine kinase receptor-associated protein OS=Homo sapiens OX=9606 GN=STRAP PE=1 SV=1;sp|Q9Y3F4-2|STRAP_HUMAN Isoform 2 of Serine-threonine kinase receptor-associated protein OS=Homo sapiens OX=9606 GN=STRAP	3	5	5	5	5	3	5	3	5	3	18.6	18.6	18.6	38.438	350	350;363;95	144						5															3
O95980	O95980	5	5	5	Reversion-inducing cysteine-rich protein with Kazal motifs	RECK	7.23871	0.13368	sp|O95980|RECK_HUMAN Reversion-inducing cysteine-rich protein with Kazal motifs OS=Homo sapiens OX=9606 GN=RECK PE=1 SV=1	1	5	5	5	3	4	3	4	3	4	6.1	6.1	6.1	106.46	971	971	168												3	1
O76021;J3QSV6;O76021-2;I3L3U9;I3L3C4;I3L234;I3L1A3	O76021;J3QSV6;O76021-2	43;36;22;19;17;10;3	43;36;22;19;17;10;3	42;35;22;18;17;10;3	Ribosomal L1 domain-containing protein 1	RSL1D1	9.52862	0.132366	sp|O76021|RL1D1_HUMAN Ribosomal L1 domain-containing protein 1 OS=Homo sapiens OX=9606 GN=RSL1D1 PE=1 SV=3;tr|J3QSV6|J3QSV6_HUMAN Ribosomal L1 domain-containing protein 1 (Fragment) OS=Homo sapiens OX=9606 GN=RSL1D1 PE=1 SV=1;sp|O76021-2|RL1D1_HUMAN Isofor	7	43	43	42	36	39	36	39	36	38	57.1	57.1	51.4	54.972	490	490;430;270;296;158;98;93	162						1	1	2	52	28	14	10	2									2	4
O75494-2;O75494;Q5JRI1;O75494-5;O75494-4;Q6IQ42;Q8WXF0;R4GMP8	O75494-2;O75494;Q5JRI1;O75494-5;O75494-4	14;14;13;13;13;4;3;1	14;14;13;13;13;4;3;1	1;1;0;0;0;0;0;0	Serine/arginine-rich splicing factor 10	SRSF10	8.85838	0.13236	sp|O75494-2|SRS10_HUMAN Isoform 2 of Serine/arginine-rich splicing factor 10 OS=Homo sapiens OX=9606 GN=SRSF10;sp|O75494|SRS10_HUMAN Serine/arginine-rich splicing factor 10 OS=Homo sapiens OX=9606 GN=SRSF10 PE=1 SV=1;tr|Q5JRI1|Q5JRI1_HUMAN Serine/arginine-	8	14	14	1	12	12	12	12	1	0	38.3	38.3	3.4	31.213	261	261;262;172;165;173;69;261;40	158		1	8	4	13	4	1										1	14	4	11	6
O15042-2;O15042;E7ET15;O15042-3;H0Y8D9;E7EW00;H7C4V2;C9J5L1;C9JDJ7;U3KPT1	O15042-2;O15042;E7ET15;O15042-3	40;40;38;22;18;16;8;5;4;1	40;40;38;22;18;16;8;5;4;1	40;40;38;22;18;16;8;5;4;1	U2 snRNP-associated SURP motif-containing protein	U2SURP	8.99319	0.132332	sp|O15042-2|SR140_HUMAN Isoform 2 of U2 snRNP-associated SURP motif-containing protein OS=Homo sapiens OX=9606 GN=U2SURP;sp|O15042|SR140_HUMAN U2 snRNP-associated SURP motif-containing protein OS=Homo sapiens OX=9606 GN=U2SURP PE=1 SV=2;tr|E7ET15|E7ET15_HU	10	40	40	40	31	37	31	37	31	37	37.6	37.6	37.6	118.23	1028	1028;1029;1028;620;439;425;290;161;130;125	166										1	1	6	38	8	7
P17655;P17655-2	P17655;P17655-2	11;9	11;9	11;9	Calpain-2 catalytic subunit	CAPN2	7.86648	0.131952	sp|P17655|CAN2_HUMAN Calpain-2 catalytic subunit OS=Homo sapiens OX=9606 GN=CAPN2 PE=1 SV=6;sp|P17655-2|CAN2_HUMAN Isoform 2 of Calpain-2 catalytic subunit OS=Homo sapiens OX=9606 GN=CAPN2	2	11	11	11	7	10	7	10	7	10	15.9	15.9	15.9	79.994	700	700;622	168										8	2
P50552;K7ENL7;K7EQD0;K7ENR7;K7EM16;K7EIG8	P50552	9;3;2;2;2;1	9;3;2;2;2;1	9;3;2;2;2;1	Vasodilator-stimulated phosphoprotein	VASP	7.93716	0.131771	sp|P50552|VASP_HUMAN Vasodilator-stimulated phosphoprotein OS=Homo sapiens OX=9606 GN=VASP PE=1 SV=3	6	9	9	9	5	9	5	9	5	9	26.3	26.3	26.3	39.829	380	380;103;35;59;183;46	179							6												1	1	1	13
P36954;K7EKS1	P36954	3;1	3;1	3;1	DNA-directed RNA polymerase II subunit RPB9	POLR2I	7.51182	0.131551	sp|P36954|RPB9_HUMAN DNA-directed RNA polymerase II subunit RPB9 OS=Homo sapiens OX=9606 GN=POLR2I PE=1 SV=1	2	3	3	3	3	3	3	3	3	3	24.8	24.8	24.8	14.523	125	125;88	144	3	1														3
P62266;D6RD47;D6RIX0;D6R9I7;D6RDJ2	P62266;D6RD47;D6RIX0;D6R9I7;D6RDJ2	14;11;9;9;8	14;11;9;9;8	14;11;9;9;8	40S ribosomal protein S23	RPS23	10.4041	0.131328	sp|P62266|RS23_HUMAN 40S ribosomal protein S23 OS=Homo sapiens OX=9606 GN=RPS23 PE=1 SV=3;tr|D6RD47|D6RD47_HUMAN 40S ribosomal protein S23 OS=Homo sapiens OX=9606 GN=RPS23 PE=1 SV=1;tr|D6RIX0|D6RIX0_HUMAN 40S ribosomal protein S23 OS=Homo sapiens OX=9606 G	5	14	14	14	11	14	11	14	11	14	44.8	44.8	44.8	15.807	143	143;134;85;123;55	150	9	20	9	7	5	5	4	4	3	3	3	3	3	2	2	11	23	10	9	4	2	2	1
P61247;H0Y9Y4;D6RAT0;D6RG13;D6R9B6;E9PFI5;H0Y8L7;D6RB09;D6RAS7;D6RI02;D6RED7;D6RGE0	P61247;H0Y9Y4;D6RAT0;D6RG13;D6R9B6;E9PFI5;H0Y8L7;D6RB09	36;32;28;24;23;23;21;19;10;9;6;3	36;32;28;24;23;23;21;19;10;9;6;3	36;32;28;24;23;23;21;19;10;9;6;3	40S ribosomal protein S3a	RPS3A	10.2935	0.131056	sp|P61247|RS3A_HUMAN 40S ribosomal protein S3a OS=Homo sapiens OX=9606 GN=RPS3A PE=1 SV=2;tr|H0Y9Y4|H0Y9Y4_HUMAN 40S ribosomal protein S3a (Fragment) OS=Homo sapiens OX=9606 GN=RPS3A PE=1 SV=1;tr|D6RAT0|D6RAT0_HUMAN 40S ribosomal protein S3a OS=Homo sapien	12	36	36	36	29	34	29	34	29	34	68.6	68.6	68.6	29.945	264	264;208;227;223;145;205;190;193;125;95;101;65	153	5	8	15	56	44	20	18	7	6	7	6	3	1			4	4	13	74	36	16	18	4
P09874;Q5VX84;Q5VX85	P09874	29;3;3	29;3;3	29;3;3	Poly [ADP-ribose] polymerase 1	PARP1	8.74118	0.127932	sp|P09874|PARP1_HUMAN Poly [ADP-ribose] polymerase 1 OS=Homo sapiens OX=9606 GN=PARP1 PE=1 SV=4	3	29	29	29	20	27	20	27	20	27	37.1	37.1	37.1	113.08	1014	1014;108;155	174												20	11	1	1
P55735;A8MXL6;P55735-2;P55735-4;P55735-3;E7ERC8	P55735;A8MXL6;P55735-2;P55735-4;P55735-3	6;5;5;5;5;1	6;5;5;5;5;1	6;5;5;5;5;1	Protein SEC13 homolog	SEC13	8.2501	0.127536	sp|P55735|SEC13_HUMAN Protein SEC13 homolog OS=Homo sapiens OX=9606 GN=SEC13 PE=1 SV=3;tr|A8MXL6|A8MXL6_HUMAN GATOR complex protein SEC13 OS=Homo sapiens OX=9606 GN=SEC13 PE=1 SV=1;sp|P55735-2|SEC13_HUMAN Isoform 2 of Protein SEC13 homolog OS=Homo sapiens	6	6	6	6	3	5	3	5	3	5	30.4	30.4	30.4	35.54	322	322;284;308;325;368;86	155				2	3	2														2	5
Q9NVF7;Q9NVF7-2;B4E0H5	Q9NVF7	5;2;1	5;2;1	5;2;1	F-box only protein 28	FBXO28	7.07671	0.126294	sp|Q9NVF7|FBX28_HUMAN F-box only protein 28 OS=Homo sapiens OX=9606 GN=FBXO28 PE=1 SV=1	3	5	5	5	1	4	1	4	1	4	12.8	12.8	12.8	41.149	368	368;179;126	187						1															1	3
Q86UE4;E5RJU9;H0YB56;H0YBJ8	Q86UE4;E5RJU9	10;9;3;2	10;9;3;2	10;9;3;2	Protein LYRIC	MTDH	8.04224	0.125446	sp|Q86UE4|LYRIC_HUMAN Protein LYRIC OS=Homo sapiens OX=9606 GN=MTDH PE=1 SV=2;tr|E5RJU9|E5RJU9_HUMAN Protein LYRIC OS=Homo sapiens OX=9606 GN=MTDH PE=1 SV=1	4	10	10	10	9	8	9	8	9	8	24.1	24.1	24.1	63.836	582	582;526;224;188	154									2	9	6
A0A2R8Y804;A0A2R8Y543;A0A2R8Y750;A0A2R8YCH5;A0A2R8Y5A3;P35222;A0A2R8Y5C3;A0A2R8Y5Z1;B4DGU4;A0A2R8Y7Z0;A0A2R8Y6G0;A0A2R8Y815;A0A2R8YG06	A0A2R8Y804;A0A2R8Y543;A0A2R8Y750;A0A2R8YCH5;A0A2R8Y5A3;P35222;A0A2R8Y5C3;A0A2R8Y5Z1;B4DGU4;A0A2R8Y7Z0;A0A2R8Y6G0	17;17;17;17;17;17;16;16;16;16;9;5;2	15;15;15;15;15;15;14;14;14;14;7;5;2	15;15;15;15;15;15;14;14;14;14;7;5;2	Catenin beta-1	CTNNB1	8.27732	0.124741	tr|A0A2R8Y804|A0A2R8Y804_HUMAN Catenin beta-1 OS=Homo sapiens OX=9606 GN=CTNNB1 PE=1 SV=1;tr|A0A2R8Y543|A0A2R8Y543_HUMAN Catenin beta-1 OS=Homo sapiens OX=9606 GN=CTNNB1 PE=1 SV=1;tr|A0A2R8Y750|A0A2R8Y750_HUMAN Catenin beta-1 OS=Homo sapiens OX=9606 GN=CTN	13	17	15	15	14	16	12	14	12	14	27.4	24.9	24.9	77.206	702	702;715;744;779;783;781;737;752;774;780;367;186;146	166										3	14	1
P21291;E9PS42;E9PND2;E9PP21	P21291;E9PS42;E9PND2;E9PP21	8;6;5;5	8;6;5;5	8;6;5;5	Cysteine and glycine-rich protein 1	CSRP1	8.5163	0.123903	sp|P21291|CSRP1_HUMAN Cysteine and glycine-rich protein 1 OS=Homo sapiens OX=9606 GN=CSRP1 PE=1 SV=3;tr|E9PS42|E9PS42_HUMAN Cysteine and glycine-rich protein 1 OS=Homo sapiens OX=9606 GN=CSRP1 PE=1 SV=1;tr|E9PND2|E9PND2_HUMAN Cysteine and glycine-rich prot	4	8	8	8	5	8	5	8	5	8	64.2	64.2	64.2	20.567	193	193;153;153;160	161			6	1	1													10	1
P21283;E7EV59	P21283;E7EV59	11;9	11;9	11;9	V-type proton ATPase subunit C 1	ATP6V1C1	8.25635	0.123278	sp|P21283|VATC1_HUMAN V-type proton ATPase subunit C 1 OS=Homo sapiens OX=9606 GN=ATP6V1C1 PE=1 SV=4;tr|E7EV59|E7EV59_HUMAN V-type proton ATPase subunit C OS=Homo sapiens OX=9606 GN=ATP6V1C1 PE=1 SV=1	2	11	11	11	9	8	9	8	9	8	29.1	29.1	29.1	43.941	382	382;307	148						10	1														8
Q14573	Q14573	29	26	25	Inositol 1,4,5-trisphosphate receptor type 3	ITPR3	8.48316	0.122711	sp|Q14573|ITPR3_HUMAN Inositol 1,4,5-trisphosphate receptor type 3 OS=Homo sapiens OX=9606 GN=ITPR3 PE=1 SV=2	1	29	26	25	25	17	22	14	22	13	14.5	13.4	13.1	304.1	2671	2671	155														18	18
J3QRS3;P19105;O14950;J3KTJ1	J3QRS3;P19105;O14950	17;17;17;5	17;17;17;5	10;10;10;0	Myosin regulatory light chain 12A;Myosin regulatory light chain 12B	MYL12A;MYL12B	10.4124	0.1225	tr|J3QRS3|J3QRS3_HUMAN Myosin regulatory light chain 12A OS=Homo sapiens OX=9606 GN=MYL12A PE=1 SV=1;sp|P19105|ML12A_HUMAN Myosin regulatory light chain 12A OS=Homo sapiens OX=9606 GN=MYL12A PE=1 SV=2;sp|O14950|ML12B_HUMAN Myosin regulatory light chain 12B	4	17	17	10	13	17	13	17	7	10	64.4	64.4	32.2	20.457	177	177;171;172;114	160	9	29	14	8	7	4	2		2	2	2	2	2	2	1	10	43	14	10	7	4	3
O00422-2;O00422;H7BZW6;U3KQ12;U3KPY7	O00422-2;O00422;H7BZW6	8;7;5;3;1	8;7;5;3;1	8;7;5;3;1	Histone deacetylase complex subunit SAP18	SAP18	8.64452	0.121951	sp|O00422-2|SAP18_HUMAN Isoform 2 of Histone deacetylase complex subunit SAP18 OS=Homo sapiens OX=9606 GN=SAP18;sp|O00422|SAP18_HUMAN Histone deacetylase complex subunit SAP18 OS=Homo sapiens OX=9606 GN=SAP18 PE=1 SV=1;tr|H7BZW6|H7BZW6_HUMAN Histone deacet	5	8	8	8	7	7	7	7	7	7	44.2	44.2	44.2	19.526	172	172;153;143;59;78	157		9	4													2	9	4	1
P51572;P51572-2;A0A2R8Y5M6	P51572;P51572-2;A0A2R8Y5M6	3;3;2	3;3;2	3;3;2	B-cell receptor-associated protein 31	BCAP31	8.20412	0.121586	sp|P51572|BAP31_HUMAN B-cell receptor-associated protein 31 OS=Homo sapiens OX=9606 GN=BCAP31 PE=1 SV=3;sp|P51572-2|BAP31_HUMAN Isoform 2 of B-cell receptor-associated protein 31 OS=Homo sapiens OX=9606 GN=BCAP31;tr|A0A2R8Y5M6|A0A2R8Y5M6_HUMAN B-cell recep	3	3	3	3	2	3	2	3	2	3	12.6	12.6	12.6	27.991	246	246;313;211	153	1	1	2	2														3	3
X6R700;Q9Y3Y2-4;Q9Y3Y2;Q9Y3Y2-3;A0A087X1B7;Q5T7Y7	X6R700;Q9Y3Y2-4;Q9Y3Y2;Q9Y3Y2-3;A0A087X1B7	4;4;4;4;3;1	4;4;4;4;3;1	4;4;4;4;3;1	Chromatin target of PRMT1 protein	CHTOP	8.34408	0.117937	tr|X6R700|X6R700_HUMAN Chromatin target of PRMT1 protein OS=Homo sapiens OX=9606 GN=CHTOP PE=1 SV=1;sp|Q9Y3Y2-4|CHTOP_HUMAN Isoform 3 of Chromatin target of PRMT1 protein OS=Homo sapiens OX=9606 GN=CHTOP;sp|Q9Y3Y2|CHTOP_HUMAN Chromatin target of PRMT1 prot	6	4	4	4	4	4	4	4	4	4	23.3	23.3	23.3	23.661	223	223;202;248;249;76;101	154			4	5														3	6
A0A087WU53;Q9H0U3;Q9H0U3-2	A0A087WU53;Q9H0U3;Q9H0U3-2	6;6;4	6;6;4	6;6;4	Magnesium transporter protein 1	MAGT1	8.11837	0.117861	tr|A0A087WU53|A0A087WU53_HUMAN Dolichyl-diphosphooligosaccharide--protein glycosyltransferase subunit MAGT1 OS=Homo sapiens OX=9606 GN=MAGT1 PE=1 SV=1;sp|Q9H0U3|MAGT1_HUMAN Magnesium transporter protein 1 OS=Homo sapiens OX=9606 GN=MAGT1 PE=1 SV=1;sp|Q9H0U	3	6	6	6	5	6	5	6	5	6	13.6	13.6	13.6	41.531	367	367;335;134	154				6	2														7	1
P33897	P33897	3	3	3	ATP-binding cassette sub-family D member 1	ABCD1	7.26248	0.116978	sp|P33897|ABCD1_HUMAN ATP-binding cassette sub-family D member 1 OS=Homo sapiens OX=9606 GN=ABCD1 PE=1 SV=2	1	3	3	3	3	3	3	3	3	3	6.2	6.2	6.2	82.936	745	745	160										3
Q9Y3A2;Q9Y3A2-2	Q9Y3A2	13;6	13;6	13;6	Probable U3 small nucleolar RNA-associated protein 11	UTP11L	8.12489	0.11689	sp|Q9Y3A2|UTP11_HUMAN Probable U3 small nucleolar RNA-associated protein 11 OS=Homo sapiens OX=9606 GN=UTP11 PE=1 SV=2	2	13	13	13	10	10	10	10	10	10	42.7	42.7	42.7	30.446	253	253;148	151			1	11	4														11	3
P15144;H0YKT6;H0YLZ8;H0YMC1	P15144	40;3;1;1	40;3;1;1	40;3;1;1	Aminopeptidase N	ANPEP	9.48196	0.116742	sp|P15144|AMPN_HUMAN Aminopeptidase N OS=Homo sapiens OX=9606 GN=ANPEP PE=1 SV=4	4	40	40	40	31	40	31	40	31	40	34.5	34.5	34.5	109.54	967	967;103;65;122	165										1	12	21	47	10	4							2	2
P49207	P49207	6	6	6	60S ribosomal protein L34	RPL34	8.68953	0.116604	sp|P49207|RL34_HUMAN 60S ribosomal protein L34 OS=Homo sapiens OX=9606 GN=RPL34 PE=1 SV=3	1	6	6	6	6	6	6	6	6	6	36.8	36.8	36.8	13.293	117	117	152	6	6														6	6
P36578;H3BM89;H3BTP7;H3BU31	P36578;H3BM89	24;18;10;8	24;18;10;8	24;18;10;8	60S ribosomal protein L4	RPL4	9.10776	0.116293	sp|P36578|RL4_HUMAN 60S ribosomal protein L4 OS=Homo sapiens OX=9606 GN=RPL4 PE=1 SV=5;tr|H3BM89|H3BM89_HUMAN 60S ribosomal protein L4 OS=Homo sapiens OX=9606 GN=RPL4 PE=1 SV=1	4	24	24	24	16	23	16	23	16	23	41.2	41.2	41.2	47.697	427	427;333;170;171	160	2	1	1	1	4	7	20	5	2							2			1	2	5	28	6
O00629;H7C4F6	O00629	7;2	7;2	3;1	Importin subunit alpha-3	KPNA4	8.15012	0.115101	sp|O00629|IMA3_HUMAN Importin subunit alpha-3 OS=Homo sapiens OX=9606 GN=KPNA4 PE=1 SV=1	2	7	7	3	4	7	4	7	3	3	12.9	12.9	6.7	57.886	521	521;170	172								1	6														1
Q9NVH1-3;Q9NVH1;Q9NVH1-2;B1AK20;Q5TH61	Q9NVH1-3;Q9NVH1;Q9NVH1-2	27;27;23;12;6	27;27;23;12;6	27;27;23;12;6	DnaJ homolog subfamily C member 11	DNAJC11	8.69468	0.113017	sp|Q9NVH1-3|DJC11_HUMAN Isoform 3 of DnaJ homolog subfamily C member 11 OS=Homo sapiens OX=9606 GN=DNAJC11;sp|Q9NVH1|DJC11_HUMAN DnaJ homolog subfamily C member 11 OS=Homo sapiens OX=9606 GN=DNAJC11 PE=1 SV=2;sp|Q9NVH1-2|DJC11_HUMAN Isoform 2 of DnaJ homol	5	27	27	27	19	23	19	23	19	23	41.2	41.2	41.2	57.196	507	507;559;521;324;332	164							1	3	24	4	3											1	1
U3KQC1;A0A0A0MQU0;Q9BV38;K7EIR0;K7EML4;A0A087X237;K7EKX5	U3KQC1;A0A0A0MQU0;Q9BV38;K7EIR0	10;10;10;8;3;1;1	10;10;10;8;3;1;1	10;10;10;8;3;1;1	WD repeat-containing protein 18	WDR18	8.41815	0.112484	tr|U3KQC1|U3KQC1_HUMAN WD repeat-containing protein 18 (Fragment) OS=Homo sapiens OX=9606 GN=WDR18 PE=1 SV=1;tr|A0A0A0MQU0|A0A0A0MQU0_HUMAN WD repeat-containing protein 18 (Fragment) OS=Homo sapiens OX=9606 GN=WDR18 PE=1 SV=1;sp|Q9BV38|WDR18_HUMAN WD repea	7	10	10	10	7	9	7	9	7	9	25.6	25.6	25.6	43.237	394	394;429;432;409;268;144;152	157						2	10														1	11
Q8WVP5	Q8WVP5	3	3	3	Tumor necrosis factor alpha-induced protein 8-like protein 1	TNFAIP8L1	7.53584	0.112466	sp|Q8WVP5|TP8L1_HUMAN Tumor necrosis factor alpha-induced protein 8-like protein 1 OS=Homo sapiens OX=9606 GN=TNFAIP8L1 PE=1 SV=2	1	3	3	3	2	3	2	3	2	3	20.4	20.4	20.4	20.827	186	186	162		2															3
A0A494C1F2;P35658-2;P35658;P35658-5;P35658-4;P35658-3;A0A0A0MSW3;A0A494BZU9;H0YF36;H0Y837;E9PKD2;B7ZAV2;H0YDS4;A0A494C104;A0A494C0J0	A0A494C1F2;P35658-2;P35658;P35658-5;P35658-4;P35658-3;A0A0A0MSW3	34;34;34;34;33;33;27;14;6;6;4;4;3;2;1	34;34;34;34;33;33;27;14;6;6;4;4;3;2;1	34;34;34;34;33;33;27;14;6;6;4;4;3;2;1	Nuclear pore complex protein Nup214	NUP214	8.85609	0.111534	tr|A0A494C1F2|A0A494C1F2_HUMAN Nuclear pore complex protein Nup214 OS=Homo sapiens OX=9606 GN=NUP214 PE=1 SV=1;sp|P35658-2|NU214_HUMAN Isoform 2 of Nuclear pore complex protein Nup214 OS=Homo sapiens OX=9606 GN=NUP214;sp|P35658|NU214_HUMAN Nuclear pore com	15	34	34	34	30	28	30	28	30	28	21.5	21.5	21.5	212.48	2078	2078;2079;2090;2093;2080;2091;1519;720;140;967;495;916;187;203;187	164												2	12	31	16
Q9UNX4;Q6PDA5	Q9UNX4	34;1	34;1	34;1	WD repeat-containing protein 3	WDR3	8.8177	0.109917	sp|Q9UNX4|WDR3_HUMAN WD repeat-containing protein 3 OS=Homo sapiens OX=9606 GN=WDR3 PE=1 SV=1	2	34	34	34	23	30	23	30	23	30	40	40	40	106.1	943	943;40	164												29	5	1
Q9UNF1;Q5H909;Q9UNF1-2;Q5H907;A0A087X070;G5E9N2;Q12816-5;Q12816-2;Q12816-3;Q12816-4;Q12816	Q9UNF1;Q5H909;Q9UNF1-2;Q5H907	8;7;7;6;1;1;1;1;1;1;1	8;7;7;6;1;1;1;1;1;1;1	8;7;7;6;1;1;1;1;1;1;1	Melanoma-associated antigen D2	MAGED2	7.56339	0.108451	sp|Q9UNF1|MAGD2_HUMAN Melanoma-associated antigen D2 OS=Homo sapiens OX=9606 GN=MAGED2 PE=1 SV=2;tr|Q5H909|Q5H909_HUMAN Melanoma-associated antigen D2 OS=Homo sapiens OX=9606 GN=MAGED2 PE=1 SV=2;sp|Q9UNF1-2|MAGD2_HUMAN Isoform 2 of Melanoma-associated anti	11	8	8	8	5	7	5	7	5	7	19.1	19.1	19.1	64.953	606	606;588;588;521;357;681;309;706;962;1034;1431	160									1	6	1
P62269;J3JS69;A0A0G2JQH2;Q5GGW2	P62269	33;11;6;6	33;11;6;6	33;11;6;6	40S ribosomal protein S18	RPS18	11.1977	0.107177	sp|P62269|RS18_HUMAN 40S ribosomal protein S18 OS=Homo sapiens OX=9606 GN=RPS18 PE=1 SV=3	4	33	33	33	27	33	27	33	27	33	73.7	73.7	73.7	17.718	152	152;82;33;34	159	14	58	24	18	16	11	8	5	7	6	4	3	3		1	19	79	23	23	18	14	10	5
O14744;G3V580;G3V2L6;O14744-4;O14744-5;O14744-2;G3V507;G3V2F5;H0YJ77;G3V5L5;G3V2X6;C9JSX3;H0YJX6;O14744-3	O14744;G3V580;G3V2L6;O14744-4;O14744-5;O14744-2	3;2;2;2;2;2;1;1;1;1;1;1;1;1	3;2;2;2;2;2;1;1;1;1;1;1;1;1	3;2;2;2;2;2;1;1;1;1;1;1;1;1	Protein arginine N-methyltransferase 5;Protein arginine N-methyltransferase 5, N-terminally processed	PRMT5	6.98987	0.106332	sp|O14744|ANM5_HUMAN Protein arginine N-methyltransferase 5 OS=Homo sapiens OX=9606 GN=PRMT5 PE=1 SV=4;tr|G3V580|G3V580_HUMAN Protein arginine N-methyltransferase 5 (Fragment) OS=Homo sapiens OX=9606 GN=PRMT5 PE=1 SV=1;tr|G3V2L6|G3V2L6_HUMAN Protein argini	14	3	3	3	2	3	2	3	2	3	4.7	4.7	4.7	72.683	637	637;180;183;466;593;620;42;86;138;169;185;186;279;576	160									1	2
Q14315;Q14315-2	Q14315;Q14315-2	79;78	65;64	65;64	Filamin-C	FLNC	9.22895	0.105759	sp|Q14315|FLNC_HUMAN Filamin-C OS=Homo sapiens OX=9606 GN=FLNC PE=1 SV=3;sp|Q14315-2|FLNC_HUMAN Isoform 2 of Filamin-C OS=Homo sapiens OX=9606 GN=FLNC	2	79	65	65	70	74	56	61	56	61	32	27.2	27.2	291.02	2725	2725;2692	171												2	5	8	63
P08133-2;P08133;E7EMC6;E5RK69;E5RJF5;E5RI05;E5RK63;E5RFF0;H0YC77;E5RIU8;E5RJR0	P08133-2;P08133;E7EMC6;E5RK69	12;12;7;7;2;2;2;2;1;1;1	12;12;7;7;2;2;2;2;1;1;1	12;12;7;7;2;2;2;2;1;1;1	Annexin A6;Annexin	ANXA6	7.68569	0.104121	sp|P08133-2|ANXA6_HUMAN Isoform 2 of Annexin A6 OS=Homo sapiens OX=9606 GN=ANXA6;sp|P08133|ANXA6_HUMAN Annexin A6 OS=Homo sapiens OX=9606 GN=ANXA6 PE=1 SV=3;tr|E7EMC6|E7EMC6_HUMAN Annexin OS=Homo sapiens OX=9606 GN=ANXA6 PE=1 SV=1;tr|E5RK69|E5RK69_HUMAN An	11	12	12	12	5	11	5	11	5	11	20.4	20.4	20.4	72.423	641	641;673;330;460;129;129;150;156;91;95;110	178										5	1
P61254;J3QRI7;J3QQQ9;J3QQV1;J3QRC4;J3KS10;J3KSS0;H7C1F9;Q2PPJ7-3;Q2PPJ7-2;Q2PPJ7	P61254;J3QRI7;J3QQQ9;J3QQV1;J3QRC4	22;16;16;16;15;7;6;1;1;1;1	22;16;16;16;15;7;6;1;1;1;1	6;2;2;2;2;0;2;0;0;0;0	60S ribosomal protein L26	RPL26	10.2373	0.102581	sp|P61254|RL26_HUMAN 60S ribosomal protein L26 OS=Homo sapiens OX=9606 GN=RPL26 PE=1 SV=1;tr|J3QRI7|J3QRI7_HUMAN 60S ribosomal protein L26 (Fragment) OS=Homo sapiens OX=9606 GN=RPL26 PE=3 SV=1;tr|J3QQQ9|J3QQQ9_HUMAN KOW domain-containing protein OS=Homo sa	11	22	22	6	22	20	22	20	6	6	73.1	73.1	15.9	17.258	145	145;107;107;110;135;63;63;1740;1835;1839;1873	151	16	42	19	6	5											17	35	16	8	4	1	1
Q5SY16	Q5SY16	8	8	8	Polynucleotide 5-hydroxyl-kinase NOL9	NOL9	7.84482	0.102394	sp|Q5SY16|NOL9_HUMAN Polynucleotide 5-hydroxyl-kinase NOL9 OS=Homo sapiens OX=9606 GN=NOL9 PE=1 SV=1	1	8	8	8	5	6	5	6	5	6	10.7	10.7	10.7	79.322	702	702	163										4	5
Q9P266	Q9P266	19	19	19	Junctional protein associated with coronary artery disease	KIAA1462	8.06726	0.100364	sp|Q9P266|JCAD_HUMAN Junctional protein associated with coronary artery disease OS=Homo sapiens OX=9606 GN=JCAD PE=1 SV=3	1	19	19	19	9	17	9	17	9	17	17.9	17.9	17.9	148.35	1359	1359	180													10
C9JME2;Q9Y4F1;Q9Y4F1-2;A0A1B0GV68;M0QYB0;H0Y783;M0QXT1	C9JME2;Q9Y4F1;Q9Y4F1-2	5;5;5;2;1;1;1	5;5;5;2;1;1;1	5;5;5;2;1;1;1	FERM, RhoGEF and pleckstrin domain-containing protein 1	FARP1	7.40045	0.0983602	tr|C9JME2|C9JME2_HUMAN FERM, ARHGEF and pleckstrin domain-containing protein 1 OS=Homo sapiens OX=9606 GN=FARP1 PE=1 SV=2;sp|Q9Y4F1|FARP1_HUMAN FERM, ARHGEF and pleckstrin domain-containing protein 1 OS=Homo sapiens OX=9606 GN=FARP1 PE=1 SV=1;sp|Q9Y4F1-2|F	7	5	5	5	2	5	2	5	2	5	5.9	5.9	5.9	122.09	1076	1076;1045;1076;801;203;215;248	182												2	1
Q9Y5S9;A0A0J9YW13	Q9Y5S9	7;3	7;3	2;0	RNA-binding protein 8A	RBM8A	8.85353	0.0968392	sp|Q9Y5S9|RBM8A_HUMAN RNA-binding protein 8A OS=Homo sapiens OX=9606 GN=RBM8A PE=1 SV=1	2	7	7	2	6	7	6	7	2	2	43.7	43.7	6.3	19.889	174	174;106	149		6	8	1													9	4
P26373;P26373-2;J3QSB4;J3KS98;H3BTH3;H3BUK8	P26373;P26373-2;J3QSB4	16;12;8;5;4;1	16;12;8;5;4;1	16;12;8;5;4;1	60S ribosomal protein L13	RPL13	8.71143	0.0960742	sp|P26373|RL13_HUMAN 60S ribosomal protein L13 OS=Homo sapiens OX=9606 GN=RPL13 PE=1 SV=4;sp|P26373-2|RL13_HUMAN Isoform 2 of 60S ribosomal protein L13 OS=Homo sapiens OX=9606 GN=RPL13;tr|J3QSB4|J3QSB4_HUMAN 60S ribosomal protein L13 (Fragment) OS=Homo sap	6	16	16	16	13	15	13	15	13	15	48.3	48.3	48.3	24.261	211	211;164;126;78;63;54	160	1		3	16	2											1	1	6	20
A0A087X0S5;P12109	A0A087X0S5;P12109	7;7	7;7	7;7	Collagen alpha-1(VI) chain	COL6A1	8.06583	0.093731	tr|A0A087X0S5|A0A087X0S5_HUMAN Collagen alpha-1(VI) chain OS=Homo sapiens OX=9606 GN=COL6A1 PE=1 SV=1;sp|P12109|CO6A1_HUMAN Collagen alpha-1(VI) chain OS=Homo sapiens OX=9606 GN=COL6A1 PE=1 SV=3	2	7	7	7	4	7	4	7	4	7	7.7	7.7	7.7	108.34	1026	1026;1028	183												1	4
Q12907;D6RIU4;D6RBV2;D6RBH1;D6RDX1	Q12907;D6RIU4;D6RBV2	3;2;2;1;1	3;2;2;1;1	3;2;2;1;1	Vesicular integral-membrane protein VIP36	LMAN2	7.04224	0.093367	sp|Q12907|LMAN2_HUMAN Vesicular integral-membrane protein VIP36 OS=Homo sapiens OX=9606 GN=LMAN2 PE=1 SV=1;tr|D6RIU4|D6RIU4_HUMAN Vesicular integral-membrane protein VIP36 (Fragment) OS=Homo sapiens OX=9606 GN=LMAN2 PE=1 SV=8;tr|D6RBV2|D6RBV2_HUMAN Vesicul	5	3	3	3	1	3	1	3	1	3	10.4	10.4	10.4	40.228	356	356;191;325;203;288	180					1															3
E7ENZ3;P48643;B7ZAR1;E9PCA1;P48643-2;D6RIZ7;H0Y914	E7ENZ3;P48643;B7ZAR1;E9PCA1;P48643-2	14;14;13;13;13;1;1	14;14;13;13;13;1;1	14;14;13;13;13;1;1	T-complex protein 1 subunit epsilon	CCT5	7.892	0.0928188	tr|E7ENZ3|E7ENZ3_HUMAN T-complex protein 1 subunit epsilon OS=Homo sapiens OX=9606 GN=CCT5 PE=1 SV=1;sp|P48643|TCPE_HUMAN T-complex protein 1 subunit epsilon OS=Homo sapiens OX=9606 GN=CCT5 PE=1 SV=1;tr|B7ZAR1|B7ZAR1_HUMAN T-complex protein 1 subunit epsil	7	14	14	14	10	12	10	12	10	12	27.8	27.8	27.8	53.848	486	486;541;503;520;448;44;62	163									11
E7EPG1;Q13201;Q13201-2	E7EPG1;Q13201	17;17;4	17;17;4	17;17;4	Multimerin-1;Platelet glycoprotein Ia*;155 kDa platelet multimerin	MMRN1	8.41622	0.0926221	tr|E7EPG1|E7EPG1_HUMAN Multimerin-1 OS=Homo sapiens OX=9606 GN=MMRN1 PE=1 SV=1;sp|Q13201|MMRN1_HUMAN Multimerin-1 OS=Homo sapiens OX=9606 GN=MMRN1 PE=1 SV=3	3	17	17	17	11	17	11	17	11	17	23.6	23.6	23.6	110.75	970	970;1228;531	179												4	12	7	7				1	1
H0YAK0;H0YAH3;Q86SF2	H0YAK0;H0YAH3;Q86SF2	3;3;3	3;3;3	3;3;3	Polypeptide N-acetylgalactosaminyltransferase;N-acetylgalactosaminyltransferase 7	GALNT7	7.10852	0.0923771	tr|H0YAK0|H0YAK0_HUMAN N-acetylgalactosaminyltransferase 7 (Fragment) OS=Homo sapiens OX=9606 GN=GALNT7 PE=1 SV=1;tr|H0YAH3|H0YAH3_HUMAN Polypeptide N-acetylgalactosaminyltransferase (Fragment) OS=Homo sapiens OX=9606 GN=GALNT7 PE=1 SV=1;sp|Q86SF2|GALT7_HU	3	3	3	3	1	3	1	3	1	3	14.6	14.6	14.6	23.19	199	199;454;657	185										1
P11234;P11234-3;P11234-2;C9J6B1;C9JQB3;C9JYR1;F8WEQ6	P11234;P11234-3;P11234-2;C9J6B1;C9JQB3	8;8;8;6;5;3;2	4;4;4;4;3;1;1	4;4;4;4;3;1;1	Ras-related protein Ral-B	RALB	7.98709	0.0921164	sp|P11234|RALB_HUMAN Ras-related protein Ral-B OS=Homo sapiens OX=9606 GN=RALB PE=1 SV=1;sp|P11234-3|RALB_HUMAN Isoform 3 of Ras-related protein Ral-B OS=Homo sapiens OX=9606 GN=RALB;sp|P11234-2|RALB_HUMAN Isoform 2 of Ras-related protein Ral-B OS=Homo sap	7	8	4	4	7	7	4	3	4	3	49.5	25.2	25.2	23.408	206	206;227;228;167;171;112;46	142			6	2														4	1
O00299	O00299	5	5	5	Chloride intracellular channel protein 1	CLIC1	7.46446	0.0912671	sp|O00299|CLIC1_HUMAN Chloride intracellular channel protein 1 OS=Homo sapiens OX=9606 GN=CLIC1 PE=1 SV=4	1	5	5	5	2	5	2	5	2	5	21.6	21.6	21.6	26.922	241	241	175				2															5
P22087;M0QXL5;M0R0P1;M0R299;M0R2Q4;M0R2U2;M0R1H0;M0R2B0;M0QXC9	P22087;M0QXL5;M0R0P1;M0R299;M0R2Q4;M0R2U2;M0R1H0;M0R2B0	18;17;15;15;15;10;10;10;1	18;17;15;15;15;10;10;10;1	17;16;14;14;14;10;10;10;1	rRNA 2-O-methyltransferase fibrillarin	FBL	9.38584	0.0907077	sp|P22087|FBRL_HUMAN rRNA 2-O-methyltransferase fibrillarin OS=Homo sapiens OX=9606 GN=FBL PE=1 SV=2;tr|M0QXL5|M0QXL5_HUMAN rRNA 2-O-methyltransferase fibrillarin (Fragment) OS=Homo sapiens OX=9606 GN=FBL PE=1 SV=1;tr|M0R0P1|M0R0P1_HUMAN rRNA 2-O-methyl	9	18	18	17	15	17	15	17	14	16	47.7	47.7	44.2	33.784	321	321;244;228;229;273;157;178;182;40	157			1	5	23	13	6	1	2	2	2	2	2					1	5	24	14	9	2
Q9Y3U8;J3QSB5;J3KTD3	Q9Y3U8	7;3;1	7;3;1	7;3;1	60S ribosomal protein L36	RPL36	8.51501	0.0900637	sp|Q9Y3U8|RL36_HUMAN 60S ribosomal protein L36 OS=Homo sapiens OX=9606 GN=RPL36 PE=1 SV=3	3	7	7	7	3	7	3	7	3	7	35.2	35.2	35.2	12.254	105	105;94;68	180	3															9	2
Q9NZM1-6;Q9NZM1-3;Q9NZM1;Q9NZM1-2;Q9NZM1-5;H0YD14;Q9NZM1-7;Q9NZM1-8;Q9NZM1-4;O75923-15;O75923-3;O75923-9;O75923;O75923-14;O75923-6;O75923-12;O75923-5;O75923-11;O75923-4;O75923-10;O75923-2;O75923-8;O75923-7;O75923-13	Q9NZM1-6;Q9NZM1-3;Q9NZM1;Q9NZM1-2;Q9NZM1-5;H0YD14	13;13;13;12;10;7;4;3;1;1;1;1;1;1;1;1;1;1;1;1;1;1;1;1	13;13;13;12;10;7;4;3;1;1;1;1;1;1;1;1;1;1;1;1;1;1;1;1	13;13;13;12;10;7;4;3;1;1;1;1;1;1;1;1;1;1;1;1;1;1;1;1	Myoferlin	MYOF	7.9913	0.0892447	sp|Q9NZM1-6|MYOF_HUMAN Isoform 6 of Myoferlin OS=Homo sapiens OX=9606 GN=MYOF;sp|Q9NZM1-3|MYOF_HUMAN Isoform 3 of Myoferlin OS=Homo sapiens OX=9606 GN=MYOF;sp|Q9NZM1|MYOF_HUMAN Myoferlin OS=Homo sapiens OX=9606 GN=MYOF PE=1 SV=1;sp|Q9NZM1-2|MYOF_HUMAN Isof	24	13	13	13	9	13	9	13	9	13	8.6	8.6	8.6	233.47	2048	2048;2050;2061;2019;1577;1177;445;419;160;1954;2066;2067;2080;2081;2087;2088;2097;2098;2101;2102;2111;2112;2118;2119	170												1	1	9	4
P30050;P30050-2	P30050;P30050-2	8;5	8;5	8;5	60S ribosomal protein L12	RPL12	8.86554	0.0891613	sp|P30050|RL12_HUMAN 60S ribosomal protein L12 OS=Homo sapiens OX=9606 GN=RPL12 PE=1 SV=1;sp|P30050-2|RL12_HUMAN Isoform 2 of 60S ribosomal protein L12 OS=Homo sapiens OX=9606 GN=RPL12	2	8	8	8	7	8	7	8	7	8	64.8	64.8	64.8	17.818	165	165;132	159	2	10	1	1	1											3	11	3	2	1
Q9NR12;Q9NR12-2;D6RH06;Q9NR12-5;Q9NR12-6;Q9NR12-4;D6RF83;H7BYK4;Q9NR12-3;D6RAN1;H0Y8W6	Q9NR12;Q9NR12-2	23;21;10;10;10;10;9;8;8;5;3	23;21;10;10;10;10;9;8;8;5;3	23;21;10;10;10;10;9;8;8;5;3	PDZ and LIM domain protein 7	PDLIM7	8.65816	0.0886596	sp|Q9NR12|PDLI7_HUMAN PDZ and LIM domain protein 7 OS=Homo sapiens OX=9606 GN=PDLIM7 PE=1 SV=1;sp|Q9NR12-2|PDLI7_HUMAN Isoform 2 of PDZ and LIM domain protein 7 OS=Homo sapiens OX=9606 GN=PDLIM7	11	23	23	23	17	21	17	21	17	21	63.7	63.7	63.7	49.844	457	457;423;287;191;222;287;173;195;153;90;120	167							3	22	7	2	1											9	24
J3KR35;Q8WUD4;C9JUN5;S4R331	J3KR35;Q8WUD4	5;5;2;1	5;5;2;1	5;5;2;1	Coiled-coil domain-containing protein 12	CCDC12	8.16501	0.0883169	tr|J3KR35|J3KR35_HUMAN Coiled-coil domain containing 12, isoform CRA_a OS=Homo sapiens OX=9606 GN=CCDC12 PE=1 SV=1;sp|Q8WUD4|CCD12_HUMAN Coiled-coil domain-containing protein 12 OS=Homo sapiens OX=9606 GN=CCDC12 PE=1 SV=1	4	5	5	5	5	5	5	5	5	5	42.5	42.5	42.5	20.501	179	179;166;89;81	153			6															6
P78527;P78527-2	P78527;P78527-2	30;29	30;29	30;29	DNA-dependent protein kinase catalytic subunit	PRKDC	8.23286	0.0882279	sp|P78527|PRKDC_HUMAN DNA-dependent protein kinase catalytic subunit OS=Homo sapiens OX=9606 GN=PRKDC PE=1 SV=3;sp|P78527-2|PRKDC_HUMAN Isoform 2 of DNA-dependent protein kinase catalytic subunit OS=Homo sapiens OX=9606 GN=PRKDC	2	30	30	30	25	21	25	21	25	21	8	8	8	469.08	4128	4128;4097	163															25
O75151;E7ET14;A0A087WW48;H0Y589;H0Y3N9;Q9UPP1-5;Q9UPP1-4;Q9UPP1-3;Q9UPP1-2;Q9UPP1	O75151	5;2;2;1;1;1;1;1;1;1	5;2;2;1;1;1;1;1;1;1	5;2;2;1;1;1;1;1;1;1	Lysine-specific demethylase PHF2	PHF2	7.41169	0.0876722	sp|O75151|PHF2_HUMAN Lysine-specific demethylase PHF2 OS=Homo sapiens OX=9606 GN=PHF2 PE=1 SV=4	10	5	5	5	4	3	4	3	4	3	5	5	5	120.77	1096	1096;309;328;659;953;878;948;959;1024;1060	156													4
P26196;Q8IV96	P26196;Q8IV96	3;2	3;2	3;2	Probable ATP-dependent RNA helicase DDX6	DDX6	6.96105	0.0863567	sp|P26196|DDX6_HUMAN Probable ATP-dependent RNA helicase DDX6 OS=Homo sapiens OX=9606 GN=DDX6 PE=1 SV=2;tr|Q8IV96|Q8IV96_HUMAN RNA helicase OS=Homo sapiens OX=9606 GN=DDX6 PE=1 SV=1	2	3	3	3	2	3	2	3	2	3	10.4	10.4	10.4	54.416	483	483;187	174								2														1	3
P29992;K7EL62;O95837;A0A087WVZ3;E9PC54;Q03113-3;Q03113-2;P19086;Q03113	P29992	12;5;3;1;1;1;1;1;1	12;5;3;1;1;1;1;1;1	9;3;1;1;0;0;0;0;0	Guanine nucleotide-binding protein subunit alpha-11	GNA11	8.49973	0.0861427	sp|P29992|GNA11_HUMAN Guanine nucleotide-binding protein subunit alpha-11 OS=Homo sapiens OX=9606 GN=GNA11 PE=1 SV=2	9	12	12	9	10	11	10	11	8	8	35.9	35.9	28.1	42.123	359	359;236;355;72;305;288;322;355;381	163					1	10	1													2	12	2
Q8TDX7;F8WAG2;Q5TBH0;Q5TBG1;Q5TBG7;Q5TBH2;Q5TBH1;Q8TDX7-2;Q9HC98;Q9HC98-3;Q9HC98-4;Q9HC98-2	Q8TDX7	3;1;1;1;1;1;1;1;1;1;1;1	3;1;1;1;1;1;1;1;1;1;1;1	3;1;1;1;1;1;1;1;1;1;1;1	Serine/threonine-protein kinase Nek7	NEK7	7.27789	0.0859768	sp|Q8TDX7|NEK7_HUMAN Serine/threonine-protein kinase Nek7 OS=Homo sapiens OX=9606 GN=NEK7 PE=1 SV=1	12	3	3	3	3	2	3	2	3	2	13.2	13.2	13.2	34.551	302	302;82;200;207;219;220;222;119;313;331;338;347	155					3	1													1	2	1
Q9BWF3;E9PB51;Q9BQ04;E9PLB0;E9PM61;D6R9K7;U3KQD5;J3QRR5;Q9BWF3-3;Q9BWF3-4;Q9BWF3-2	Q9BWF3;E9PB51;Q9BQ04	5;4;3;2;2;2;2;2;2;2;2	3;3;3;2;2;2;2;2;2;2;2	3;3;3;2;2;2;2;2;2;2;2	RNA-binding protein 4;RNA-binding protein 4B	RBM4;RBM4B	7.47529	0.0857207	sp|Q9BWF3|RBM4_HUMAN RNA-binding protein 4 OS=Homo sapiens OX=9606 GN=RBM4 PE=1 SV=1;tr|E9PB51|E9PB51_HUMAN RNA-binding protein 4 (Fragment) OS=Homo sapiens OX=9606 GN=RBM4 PE=1 SV=1;sp|Q9BQ04|RBM4B_HUMAN RNA-binding protein 4B OS=Homo sapiens OX=9606 GN=R	11	5	3	3	4	3	3	2	3	2	20.6	8.5	8.5	40.313	364	364;240;359;143;147;150;151;155;143;173;177	156						3															2	1
P04083;Q5T3N1;Q5T3N0	P04083;Q5T3N1	19;10;5	19;10;5	19;10;5	Annexin A1;Annexin	ANXA1	8.88542	0.0840767	sp|P04083|ANXA1_HUMAN Annexin A1 OS=Homo sapiens OX=9606 GN=ANXA1 PE=1 SV=2;tr|Q5T3N1|Q5T3N1_HUMAN Annexin (Fragment) OS=Homo sapiens OX=9606 GN=ANXA1 PE=1 SV=1	3	19	19	19	16	16	16	16	16	16	61.8	61.8	61.8	38.714	346	346;204;115	161					12	18	4				1	1	1						1	7	20	4
A0A0D9SGE8;Q8IWS0-3;Q8IWS0;Q5JRC6;Q8IWS0-5;Q8IWS0-4;Q8IWS0-2;REV__J3QSD7;REV__Q9NYV4-3;REV__Q9NYV4-2;REV__Q9NYV4	A0A0D9SGE8;Q8IWS0-3;Q8IWS0;Q5JRC6;Q8IWS0-5;Q8IWS0-4;Q8IWS0-2	12;12;12;11;11;8;8;1;1;1;1	12;12;12;11;11;8;8;1;1;1;1	12;12;12;11;11;8;8;1;1;1;1	PHD finger protein 6	PHF6	8.36239	0.0832389	tr|A0A0D9SGE8|A0A0D9SGE8_HUMAN PHD finger protein 6 OS=Homo sapiens OX=9606 GN=PHF6 PE=1 SV=1;sp|Q8IWS0-3|PHF6_HUMAN Isoform 3 of PHD finger protein 6 OS=Homo sapiens OX=9606 GN=PHF6;sp|Q8IWS0|PHF6_HUMAN PHD finger protein 6 OS=Homo sapiens OX=9606 GN=PHF6	11	12	12	12	9	9	9	9	9	9	39.9	39.9	39.9	41.361	366	366;364;365;324;331;310;312;1201;1273;1481;1490	157						1	11														1	11
Q53F19;Q53F19-2;K7EQA5;K7ELP6	Q53F19;Q53F19-2	8;5;1;1	8;5;1;1	8;5;1;1	Uncharacterized protein C17orf85	C17orf85	7.7809	0.0827934	sp|Q53F19|NCBP3_HUMAN Nuclear cap-binding protein subunit 3 OS=Homo sapiens OX=9606 GN=NCBP3 PE=1 SV=2;sp|Q53F19-2|NCBP3_HUMAN Isoform 2 of Nuclear cap-binding protein subunit 3 OS=Homo sapiens OX=9606 GN=NCBP3	4	8	8	8	7	6	7	6	7	6	14	14	14	70.592	620	620;340;36;80	169										1	7
E9PLL6;P46776;E9PJD9;E9PLX7	E9PLL6;P46776;E9PJD9	7;7;5;2	7;7;5;2	7;7;5;2	60S ribosomal protein L27a	RPL27A	9.51891	0.0821083	tr|E9PLL6|E9PLL6_HUMAN 60S ribosomal protein L27a OS=Homo sapiens OX=9606 GN=RPL27A PE=1 SV=1;sp|P46776|RL27A_HUMAN 60S ribosomal protein L27a OS=Homo sapiens OX=9606 GN=RPL27A PE=1 SV=2;tr|E9PJD9|E9PJD9_HUMAN 60S ribosomal protein L27a OS=Homo sapiens OX=	4	7	7	7	6	7	6	7	6	7	53.7	53.7	53.7	12.201	108	108;148;91;113	153	2	10	4	1	1	1	1									3	11	2	2	2
A0A0A0MQR7;P19388;A0A087WVZ9;A0A087WWX0;A0A087WVN5;K7EQN2;K7EJ87	A0A0A0MQR7;P19388;A0A087WVZ9;A0A087WWX0	10;10;9;5;3;1;1	10;10;9;5;3;1;1	10;10;9;5;3;1;1	DNA-directed RNA polymerases I, II, and III subunit RPABC1	POLR2E	8.55404	0.0817081	tr|A0A0A0MQR7|A0A0A0MQR7_HUMAN DNA-directed RNA polymerase II subunit E OS=Homo sapiens OX=9606 GN=POLR2E PE=1 SV=1;sp|P19388|RPAB1_HUMAN DNA-directed RNA polymerases I, II, and III subunit RPABC1 OS=Homo sapiens OX=9606 GN=POLR2E PE=1 SV=4;tr|A0A087WVZ9|A	7	10	10	10	9	7	9	7	9	7	56.4	56.4	56.4	23.566	204	204;210;184;134;83;51;68	147			10															8
Q5JVF3-3;Q5JVF3-2;Q5JVF3;Q5JVF3-4	Q5JVF3-3;Q5JVF3-2;Q5JVF3;Q5JVF3-4	3;3;3;3	3;3;3;3	3;3;3;3	PCI domain-containing protein 2	PCID2	7.45248	0.0803973	sp|Q5JVF3-3|PCID2_HUMAN Isoform 3 of PCI domain-containing protein 2 OS=Homo sapiens OX=9606 GN=PCID2;sp|Q5JVF3-2|PCID2_HUMAN Isoform 2 of PCI domain-containing protein 2 OS=Homo sapiens OX=9606 GN=PCID2;sp|Q5JVF3|PCID2_HUMAN PCI domain-containing protein	4	3	3	3	3	2	3	2	3	2	9.3	9.3	9.3	43.374	376	376;397;399;453	146						3															2
P54136;P54136-2;E5RH09;E5RJM9	P54136;P54136-2	19;15;5;5	19;15;5;5	19;15;5;5	Arginine--tRNA ligase, cytoplasmic	RARS	8.32599	0.0799833	sp|P54136|SYRC_HUMAN Arginine--tRNA ligase, cytoplasmic OS=Homo sapiens OX=9606 GN=RARS1 PE=1 SV=2;sp|P54136-2|SYRC_HUMAN Isoform Monomeric of Arginine--tRNA ligase, cytoplasmic OS=Homo sapiens OX=9606 GN=RARS1	4	19	19	19	15	15	15	15	15	15	28.3	28.3	28.3	75.378	660	660;588;113;129	161										17	1
Q9P2E9;A0A087WVV2;Q9P2E9-3;F8W7S5;A0A087WU26;A2A2S5;V9GY78;H0YDJ4;H9KV85;Q8N4C6-4;Q8N4C6-2;Q8N4C6-10	Q9P2E9;A0A087WVV2;Q9P2E9-3;F8W7S5	81;70;66;57;23;13;8;1;1;1;1;1	81;70;66;57;23;13;8;1;1;1;1;1	80;69;65;56;23;13;8;0;0;0;0;0	Ribosome-binding protein 1	RRBP1	9.64025	0.0778767	sp|Q9P2E9|RRBP1_HUMAN Ribosome-binding protein 1 OS=Homo sapiens OX=9606 GN=RRBP1 PE=1 SV=5;tr|A0A087WVV2|A0A087WVV2_HUMAN Ribosome-binding protein 1 OS=Homo sapiens OX=9606 GN=RRBP1 PE=1 SV=1;sp|Q9P2E9-3|RRBP1_HUMAN Isoform 2 of Ribosome-binding protein 1	12	81	81	80	69	76	69	76	68	75	54.8	54.8	54.1	152.45	1410	1410;934;977;751;346;300;229;1537;1581;2029;2073;2116	170											2	12	49	93	79
Q9H2U1-3;Q9H2U1-2;Q9H2U1;E7EWK3;A0A0G2JRP3;A0A0G2JQU7	Q9H2U1-3;Q9H2U1-2;Q9H2U1;E7EWK3;A0A0G2JRP3;A0A0G2JQU7	4;4;4;3;2;2	4;4;4;3;2;2	4;4;4;3;2;2	ATP-dependent RNA helicase DHX36	DHX36	7.12024	0.0766716	sp|Q9H2U1-3|DHX36_HUMAN Isoform 3 of ATP-dependent DNA/RNA helicase DHX36 OS=Homo sapiens OX=9606 GN=DHX36;sp|Q9H2U1-2|DHX36_HUMAN Isoform 2 of ATP-dependent DNA/RNA helicase DHX36 OS=Homo sapiens OX=9606 GN=DHX36;sp|Q9H2U1|DHX36_HUMAN ATP-dependent DNA/RN	6	4	4	4	1	3	1	3	1	3	5.9	5.9	5.9	111.48	979	979;994;1008;797;91;216	187												1
K7ERI7;P35268;K7EMH1;K7ELC4;K7EP65;K7EKS7;K7EJT5	K7ERI7;P35268;K7EMH1;K7ELC4;K7EP65;K7EKS7	9;9;8;7;5;5;3	9;9;8;7;5;5;3	7;7;6;5;5;5;3	60S ribosomal protein L22	RPL22	9.58292	0.0755975	tr|K7ERI7|K7ERI7_HUMAN 60S ribosomal protein L22 OS=Homo sapiens OX=9606 GN=RPL22 PE=1 SV=1;sp|P35268|RL22_HUMAN 60S ribosomal protein L22 OS=Homo sapiens OX=9606 GN=RPL22 PE=1 SV=2;tr|K7EMH1|K7EMH1_HUMAN 60S ribosomal protein L22 (Fragment) OS=Homo sapien	7	9	9	7	8	9	8	9	6	7	66.3	66.3	56.8	11.168	95	95;128;89;79;48;53;47	154	7	10	5	1	1											11	9	4	1	1
Q8TCJ2	Q8TCJ2	8	8	8	Dolichyl-diphosphooligosaccharide--protein glycosyltransferase subunit STT3B	STT3B	7.90281	0.0754846	sp|Q8TCJ2|STT3B_HUMAN Dolichyl-diphosphooligosaccharide--protein glycosyltransferase subunit STT3B OS=Homo sapiens OX=9606 GN=STT3B PE=1 SV=1	1	8	8	8	6	8	6	8	6	8	12	12	12	93.673	826	826	163									6	6	1		1
P61956-2;P61956;A8MUA9;A8MU27;Q6EEV6;P55854;P55854-2	P61956-2;P61956;A8MUA9;A8MU27;Q6EEV6;P55854;P55854-2	2;2;1;1;1;1;1	2;2;1;1;1;1;1	2;2;1;1;1;1;1	Small ubiquitin-related modifier 2;Small ubiquitin-related modifier 4;Small ubiquitin-related modifier 3	SUMO2;SUMO3;SUMO4	8.32603	0.0750836	sp|P61956-2|SUMO2_HUMAN Isoform 2 of Small ubiquitin-related modifier 2 OS=Homo sapiens OX=9606 GN=SUMO2;sp|P61956|SUMO2_HUMAN Small ubiquitin-related modifier 2 OS=Homo sapiens OX=9606 GN=SUMO2 PE=1 SV=3;tr|A8MUA9|A8MUA9_HUMAN SMT3 suppressor of mif two 3	7	2	2	2	2	2	2	2	2	2	31	31	31	8.1111	71	71;95;135;147;95;103;141	166										1	3	2	3	1	1
A0A5F9ZHM4;P07195;A0A3B3IS95;A8MW50;F5H793;C9J7H8;F5H5G7;F5H155;A0A087WUM2;G3XAP5;F5H245;Q6ZMR3;P07864	A0A5F9ZHM4;P07195;A0A3B3IS95;A8MW50	4;4;3;2;1;1;1;1;1;1;1;1;1	4;4;3;2;1;1;1;1;1;1;1;1;1	3;3;2;1;1;1;0;0;0;0;0;0;0	L-lactate dehydrogenase B chain;L-lactate dehydrogenase	LDHB	7.97922	0.0742169	tr|A0A5F9ZHM4|A0A5F9ZHM4_HUMAN L-lactate dehydrogenase OS=Homo sapiens OX=9606 GN=LDHB PE=1 SV=1;sp|P07195|LDHB_HUMAN L-lactate dehydrogenase B chain OS=Homo sapiens OX=9606 GN=LDHB PE=1 SV=2;tr|A0A3B3IS95|A0A3B3IS95_HUMAN L-lactate dehydrogenase OS=Homo s	13	4	4	3	4	4	4	4	3	3	12	12	8.5	37.294	341	341;334;281;232;102;136;183;225;233;241;318;332;332	163	1	1		1	4											1		2	3	4
B1ANR0;Q13310-2;Q13310;Q13310-3;H0Y5F5;H0YEU6;B1ANR1;H0YEQ8;H0Y6X6	B1ANR0;Q13310-2;Q13310;Q13310-3;H0Y5F5	16;16;16;16;12;7;5;4;1	8;8;8;8;6;5;2;1;1	7;7;7;7;6;5;1;0;1	Polyadenylate-binding protein;Polyadenylate-binding protein 4	PABPC4	7.92983	0.0735794	tr|B1ANR0|B1ANR0_HUMAN Polyadenylate-binding protein OS=Homo sapiens OX=9606 GN=PABPC4 PE=1 SV=1;sp|Q13310-2|PABP4_HUMAN Isoform 2 of Polyadenylate-binding protein 4 OS=Homo sapiens OX=9606 GN=PABPC4;sp|Q13310|PABP4_HUMAN Polyadenylate-binding protein 4 OS	9	16	8	7	11	15	5	8	4	7	27.2	15.3	13.8	67.97	615	615;631;644;660;550;249;129;112;195	168									2	5	1
Q3KQU3-2;Q3KQU3-4;Q3KQU3;Q3KQU3-3;H0YF21	Q3KQU3-2;Q3KQU3-4;Q3KQU3;Q3KQU3-3	7;7;7;4;2	7;7;7;4;2	7;7;7;4;2	MAP7 domain-containing protein 1	MAP7D1	7.60029	0.0733843	sp|Q3KQU3-2|MA7D1_HUMAN Isoform 2 of MAP7 domain-containing protein 1 OS=Homo sapiens OX=9606 GN=MAP7D1;sp|Q3KQU3-4|MA7D1_HUMAN Isoform 4 of MAP7 domain-containing protein 1 OS=Homo sapiens OX=9606 GN=MAP7D1;sp|Q3KQU3|MA7D1_HUMAN MAP7 domain-containing pro	5	7	7	7	4	7	4	7	4	7	11.7	11.7	11.7	88.725	803	803;808;841;377;248	176												4
Q9GZS1;Q9GZS1-1;E7EX70	Q9GZS1;Q9GZS1-1	8;6;3	8;6;3	8;6;3	DNA-directed RNA polymerase I subunit RPA49	POLR1E	7.87617	0.0720903	sp|Q9GZS1|RPA49_HUMAN DNA-directed RNA polymerase I subunit RPA49 OS=Homo sapiens OX=9606 GN=POLR1E PE=1 SV=3;sp|Q9GZS1-1|RPA49_HUMAN Isoform 1 of DNA-directed RNA polymerase I subunit RPA49 OS=Homo sapiens OX=9606 GN=POLR1E	3	8	8	8	3	7	3	7	3	7	19.3	19.3	19.3	47.26	419	419;481;141	180							3															7	1
J3QTA6;Q9BRQ6;H0Y922;J3QTB2	J3QTA6;Q9BRQ6;H0Y922	7;7;4;3	7;7;4;3	7;7;4;3	MICOS complex subunit MIC25	CHCHD6	8.0678	0.0718023	tr|J3QTA6|J3QTA6_HUMAN MICOS complex subunit MIC25 OS=Homo sapiens OX=9606 GN=CHCHD6 PE=1 SV=1;sp|Q9BRQ6|MIC25_HUMAN MICOS complex subunit MIC25 OS=Homo sapiens OX=9606 GN=CHCHD6 PE=1 SV=1;tr|H0Y922|H0Y922_HUMAN MICOS complex subunit MIC25 (Fragment) OS=Ho	4	7	7	7	7	5	7	5	7	5	30.5	30.5	30.5	28.817	256	256;235;166;140	147				8															6
A0A6I8PL42;A0A6I8PIT3;A0A6I8PIV1;Q9P2J5;A0A6I8PLB3;A0A6I8PLB8;A0A6I8PRS0;B4DER1;Q9P2J5-2;A0A6I8PS05;Q9P2J5-3;A0A6I8PIP7;A0A6I8PRU9;A0A6I8PTV8	A0A6I8PL42;A0A6I8PIT3;A0A6I8PIV1;Q9P2J5;A0A6I8PLB3;A0A6I8PLB8;A0A6I8PRS0;B4DER1;Q9P2J5-2;A0A6I8PS05;Q9P2J5-3;A0A6I8PIP7	6;6;6;6;5;5;5;5;5;4;4;3;2;2	6;6;6;6;5;5;5;5;5;4;4;3;2;2	6;6;6;6;5;5;5;5;5;4;4;3;2;2	Leucine--tRNA ligase, cytoplasmic	LARS	7.40054	0.0716256	tr|A0A6I8PL42|A0A6I8PL42_HUMAN Leucyl-tRNA synthetase OS=Homo sapiens OX=9606 GN=LARS1 PE=1 SV=1;tr|A0A6I8PIT3|A0A6I8PIT3_HUMAN Leucyl-tRNA synthetase OS=Homo sapiens OX=9606 GN=LARS1 PE=1 SV=1;tr|A0A6I8PIV1|A0A6I8PIV1_HUMAN Leucyl-tRNA synthetase OS=Homo	14	6	6	6	5	3	5	3	5	3	5.4	5.4	5.4	129.21	1130	1130;1164;1175;1176;1024;1112;1121;1149;1122;1049;485;850;543;697	150													5
P68032;P63267;P62736;P68133;A6NL76;P63267-2;C9JFL5;F6UVQ4;F6QUT6;F8WB63;B8ZZJ2	P68032;P63267;P62736;P68133;A6NL76;P63267-2	29;28;28;27;21;19;13;13;13;12;12	4;4;4;4;3;2;3;3;3;2;2	4;4;4;4;3;2;3;3;3;2;2	Actin, alpha cardiac muscle 1;Actin, gamma-enteric smooth muscle;Actin, aortic smooth muscle;Actin, alpha skeletal muscle	ACTC1;ACTG2;ACTA2;ACTA1	10.9472	0.0708135	sp|P68032|ACTC_HUMAN Actin, alpha cardiac muscle 1 OS=Homo sapiens OX=9606 GN=ACTC1 PE=1 SV=1;sp|P63267|ACTH_HUMAN Actin, gamma-enteric smooth muscle OS=Homo sapiens OX=9606 GN=ACTG2 PE=1 SV=1;sp|P62736|ACTA_HUMAN Actin, aortic smooth muscle OS=Homo sapien	11	29	4	4	29	28	4	4	4	4	50.7	13.3	13.3	42.019	377	377;376;377;377;254;333;144;151;151;105;119	158	1	1	2	2	3	10	2	2	1	2	2	2	2	2	1	1	1		1		11	5	3
Q12769;G3V198;E9PR16;Q12769-2;Q12769-3;E9PSI3	Q12769;G3V198;E9PR16	34;30;26;7;6;4	34;30;26;7;6;4	34;30;26;7;6;4	Nuclear pore complex protein Nup160	NUP160	8.98106	0.0707613	sp|Q12769|NU160_HUMAN Nuclear pore complex protein Nup160 OS=Homo sapiens OX=9606 GN=NUP160 PE=1 SV=3;tr|G3V198|G3V198_HUMAN Nuclear pore complex protein Nup160 (Fragment) OS=Homo sapiens OX=9606 GN=NUP160 PE=1 SV=2;tr|E9PR16|E9PR16_HUMAN Nuclear pore comp	6	34	34	34	22	32	22	32	22	32	27.4	27.4	27.4	162.12	1436	1436;1314;1123;224;485;102	171											1	5	26	2	2
A0A0B4J1Z1;C9JAB2;Q16629-3;Q16629-2;Q16629-4;Q16629;F8WEA1	A0A0B4J1Z1;C9JAB2;Q16629-3;Q16629-2;Q16629-4;Q16629	10;10;10;10;10;10;4	10;10;10;10;10;10;4	9;9;9;9;9;9;4	Serine/arginine-rich splicing factor 7	SRSF7	9.00293	0.070538	tr|A0A0B4J1Z1|A0A0B4J1Z1_HUMAN Serine/arginine-rich-splicing factor 7 OS=Homo sapiens OX=9606 GN=SRSF7 PE=1 SV=1;tr|C9JAB2|C9JAB2_HUMAN Serine/arginine-rich-splicing factor 7 OS=Homo sapiens OX=9606 GN=SRSF7 PE=1 SV=1;sp|Q16629-3|SRSF7_HUMAN Isoform 3 of S	7	10	10	9	9	9	9	9	8	8	61.3	61.3	51.1	15.763	137	137;235;132;135;226;238;51	149		3	3	12	12	5	3									1	2	3	11	11	2	1
A0A0A0MS51;A0A0A0MT01;P06396-2;P06396-4;P06396-3;P06396;Q5T0I0;A0A0U1RQL8;Q5T0H8	A0A0A0MS51;A0A0A0MT01;P06396-2;P06396-4;P06396-3;P06396	16;16;16;16;16;16;5;3;1	3;3;3;3;3;3;1;0;0	3;3;3;3;3;3;1;0;0	Gelsolin	GSN	7.56801	0.0704748	tr|A0A0A0MS51|A0A0A0MS51_HUMAN Actin-depolymerizing factor OS=Homo sapiens OX=9606 GN=GSN PE=1 SV=1;tr|A0A0A0MT01|A0A0A0MT01_HUMAN Actin-depolymerizing factor OS=Homo sapiens OX=9606 GN=GSN PE=1 SV=1;sp|P06396-2|GELS_HUMAN Isoform 2 of Gelsolin OS=Homo sap	9	16	3	3	12	14	2	3	2	3	24.3	7.4	7.4	82.525	748	748;767;731;739;742;782;260;232;67	168						1					1										2
Q53GL0;Q53GL0-2;Q5T4P9	Q53GL0;Q53GL0-2;Q5T4P9	17;16;11	17;16;11	17;16;11	Pleckstrin homology domain-containing family O member 1	PLEKHO1	8.10101	0.0696031	sp|Q53GL0|PKHO1_HUMAN Pleckstrin homology domain-containing family O member 1 OS=Homo sapiens OX=9606 GN=PLEKHO1 PE=1 SV=2;sp|Q53GL0-2|PKHO1_HUMAN Isoform 2 of Pleckstrin homology domain-containing family O member 1 OS=Homo sapiens OX=9606 GN=PLEKHO1;tr|Q5	3	17	17	17	10	15	10	15	10	15	52.3	52.3	52.3	46.236	409	409;375;226	171							1	14	1												1	5	19
Q9UBS4;H7C2Y5	Q9UBS4;H7C2Y5	16;8	16;8	16;8	DnaJ homolog subfamily B member 11	DNAJB11	9.21205	0.0695162	sp|Q9UBS4|DJB11_HUMAN DnaJ homolog subfamily B member 11 OS=Homo sapiens OX=9606 GN=DNAJB11 PE=1 SV=1;tr|H7C2Y5|H7C2Y5_HUMAN DnaJ_C domain-containing protein (Fragment) OS=Homo sapiens OX=9606 PE=1 SV=8	2	16	16	16	15	15	15	15	15	15	40.2	40.2	40.2	40.513	358	358;167	163						19	4														21	9
Q13595;Q13595-4;Q13595-3;Q13595-2;F8WEH2	Q13595;Q13595-4;Q13595-3;Q13595-2	13;11;11;8;1	11;9;9;7;1	11;9;9;7;1	Transformer-2 protein homolog alpha	TRA2A	8.97788	0.069308	sp|Q13595|TRA2A_HUMAN Transformer-2 protein homolog alpha OS=Homo sapiens OX=9606 GN=TRA2A PE=1 SV=1;sp|Q13595-4|TRA2A_HUMAN Isoform 4 of Transformer-2 protein homolog alpha OS=Homo sapiens OX=9606 GN=TRA2A;sp|Q13595-3|TRA2A_HUMAN Isoform 3 of Transformer-	5	13	11	11	9	13	8	11	8	11	42.6	36.2	36.2	32.688	282	282;180;181;113;63	166				2	11	10	1										1	1	3	11	16	4	1
Q9P2I0;H0YJF4	Q9P2I0	15;6	15;6	15;6	Cleavage and polyadenylation specificity factor subunit 2	CPSF2	8.40205	0.0686903	sp|Q9P2I0|CPSF2_HUMAN Cleavage and polyadenylation specificity factor subunit 2 OS=Homo sapiens OX=9606 GN=CPSF2 PE=1 SV=2	2	15	15	15	13	13	13	13	13	13	19.4	19.4	19.4	88.486	782	782;269	156											14	7	1
P21281;H0YC04;C9JL73;P15313;C9JNS9;E5RGH6;H0YAT8;H0YC45;C9JZ02	P21281	24;10;8;8;4;3;2;1;1	24;10;8;8;4;3;2;1;1	24;10;8;8;4;3;2;1;1	V-type proton ATPase subunit B, brain isoform	ATP6V1B2	8.58864	0.06747	sp|P21281|VATB2_HUMAN V-type proton ATPase subunit B, brain isoform OS=Homo sapiens OX=9606 GN=ATP6V1B2 PE=1 SV=3	9	24	24	24	18	23	18	23	18	23	66.7	66.7	66.7	56.5	511	511;199;496;513;310;66;56;49;157	169								19	8													1	28
Q8IXI2-4;Q8IXI2;Q8IXI2-5;Q8IXI2-2;Q8IXI2-7;Q8IXI2-3;H7BXZ6;Q8IXI2-6;K7EIQ7;J3KSR5;J3QLG2;K7EP86	Q8IXI2-4;Q8IXI2;Q8IXI2-5;Q8IXI2-2;Q8IXI2-7;Q8IXI2-3;H7BXZ6;Q8IXI2-6	5;5;5;5;5;5;4;3;2;1;1;1	5;5;5;5;5;5;4;3;2;1;1;1	5;5;5;5;5;5;4;3;2;1;1;1	Mitochondrial Rho GTPase 1;Mitochondrial Rho GTPase	RHOT1	7.39576	0.0674088	sp|Q8IXI2-4|MIRO1_HUMAN Isoform 4 of Mitochondrial Rho GTPase 1 OS=Homo sapiens OX=9606 GN=RHOT1;sp|Q8IXI2|MIRO1_HUMAN Mitochondrial Rho GTPase 1 OS=Homo sapiens OX=9606 GN=RHOT1 PE=1 SV=2;sp|Q8IXI2-5|MIRO1_HUMAN Isoform 5 of Mitochondrial Rho GTPase 1 OS=	12	5	5	5	3	5	3	5	3	5	7.2	7.2	7.2	66.54	580	580;618;625;650;659;691;597;247;190;51;134;156	166										3	1
P51571;A6NLM8	P51571;A6NLM8	5;3	5;3	5;3	Translocon-associated protein subunit delta	SSR4	8.62129	0.0669882	sp|P51571|SSRD_HUMAN Translocon-associated protein subunit delta OS=Homo sapiens OX=9606 GN=SSR4 PE=1 SV=1;tr|A6NLM8|A6NLM8_HUMAN Signal sequence receptor subunit delta OS=Homo sapiens OX=9606 GN=SSR4 PE=1 SV=1	2	5	5	5	4	5	4	5	4	5	27.2	27.2	27.2	18.998	173	173;148	159		6															8
Q9BVK6;F8W7F7	Q9BVK6	11;1	11;1	10;0	Transmembrane emp24 domain-containing protein 9	TMED9	8.46229	0.0669823	sp|Q9BVK6|TMED9_HUMAN Transmembrane emp24 domain-containing protein 9 OS=Homo sapiens OX=9606 GN=TMED9 PE=1 SV=2	2	11	11	10	7	9	7	9	7	8	46	46	38.7	27.277	235	235;178	160			10	2														12	4
Q96TA2-3;Q96TA2-2;Q96TA2;Q96I63;R4GNA5;Q5T8D1;Q5T8D2	Q96TA2-3;Q96TA2-2;Q96TA2;Q96I63	12;12;12;11;5;5;4	12;12;12;11;5;5;4	12;12;12;11;5;5;4	ATP-dependent zinc metalloprotease YME1L1	YME1L1	7.8749	0.0666674	sp|Q96TA2-3|YMEL1_HUMAN Isoform 3 of ATP-dependent zinc metalloprotease YME1L1 OS=Homo sapiens OX=9606 GN=YME1L1;sp|Q96TA2-2|YMEL1_HUMAN Isoform 2 of ATP-dependent zinc metalloprotease YME1L1 OS=Homo sapiens OX=9606 GN=YME1L1;sp|Q96TA2|YMEL1_HUMAN ATP-depe	7	12	12	12	9	10	9	10	9	10	21.2	21.2	21.2	75.981	683	683;716;773;740;243;253;248	166									9	1
P49411;H3BNU3	P49411	15;2	15;2	15;2	Elongation factor Tu, mitochondrial	TUFM	8.58982	0.0658325	sp|P49411|EFTU_HUMAN Elongation factor Tu, mitochondrial OS=Homo sapiens OX=9606 GN=TUFM PE=1 SV=2	2	15	15	15	11	13	11	13	11	13	37.4	37.4	37.4	49.541	452	452;101	163						2	12											1			1	16
P51608;P51608-2;A0A0D9SFX7;B5MCB4	P51608;P51608-2	10;10;1;1	10;10;1;1	10;10;1;1	Methyl-CpG-binding protein 2	MECP2	7.92226	0.064318	sp|P51608|MECP2_HUMAN Methyl-CpG-binding protein 2 OS=Homo sapiens OX=9606 GN=MECP2 PE=1 SV=1;sp|P51608-2|MECP2_HUMAN Isoform B of Methyl-CpG-binding protein 2 OS=Homo sapiens OX=9606 GN=MECP2	4	10	10	10	9	7	9	7	9	7	25.1	25.1	25.1	52.44	486	486;498;172;184	166									4	10	1
Q5H8A4-2;Q5H8A4;E7EM50;E7EWV1;Q5H8A4-4;Q5H8A4-3;D6R9J9;D6RFE8;Q5H8A4-5;Q5H8A4-6;D6RD39	Q5H8A4-2;Q5H8A4;E7EM50;E7EWV1;Q5H8A4-4;Q5H8A4-3;D6R9J9;D6RFE8;Q5H8A4-5;Q5H8A4-6	4;4;3;3;3;3;2;2;2;2;1	4;4;3;3;3;3;2;2;2;2;1	4;4;3;3;3;3;2;2;2;2;1	GPI ethanolamine phosphate transferase 2	PIGG	7.22445	0.0636642	sp|Q5H8A4-2|PIGG_HUMAN Isoform 2 of GPI ethanolamine phosphate transferase 2 OS=Homo sapiens OX=9606 GN=PIGG;sp|Q5H8A4|PIGG_HUMAN GPI ethanolamine phosphate transferase 2 OS=Homo sapiens OX=9606 GN=PIGG PE=1 SV=1;tr|E7EM50|E7EM50_HUMAN GPI ethanolamine pho	11	4	4	4	3	3	3	3	3	3	4.8	4.8	4.8	107.37	975	975;983;463;894;463;850;193;480;299;341;186	151											3	2	1
Q5TBH9;Q8NDD1-6;Q8NDD1;Q8NDD1-5;Q5TBI2	Q5TBH9;Q8NDD1-6;Q8NDD1;Q8NDD1-5;Q5TBI2	5;5;5;5;4	5;5;5;5;4	5;5;5;5;4	Uncharacterized protein C1orf131	C1orf131	7.76745	0.0634611	tr|Q5TBH9|Q5TBH9_HUMAN Chromosome 1 open reading frame 131, isoform CRA_a OS=Homo sapiens OX=9606 GN=C1orf131 PE=1 SV=1;sp|Q8NDD1-6|CA131_HUMAN Isoform 3 of Uncharacterized protein C1orf131 OS=Homo sapiens OX=9606 GN=C1orf131;sp|Q8NDD1|CA131_HUMAN Uncharac	5	5	5	5	5	5	5	5	5	5	15.3	15.3	15.3	27.933	249	249;292;293;294;256	155					6	1														6	1
J3QK89;Q8IWX8	J3QK89;Q8IWX8	21;21	21;21	21;21	Calcium homeostasis endoplasmic reticulum protein	CHERP	8.791	0.0629996	tr|J3QK89|J3QK89_HUMAN Calcium homeostasis endoplasmic reticulum protein OS=Homo sapiens OX=9606 GN=CHERP PE=1 SV=1;sp|Q8IWX8|CHERP_HUMAN Calcium homeostasis endoplasmic reticulum protein OS=Homo sapiens OX=9606 GN=CHERP PE=1 SV=3	2	21	21	21	19	20	19	20	19	20	25.6	25.6	25.6	104.93	927	927;916	164											1	20	11	1
Q13347;Q5TFK1	Q13347	3;1	3;1	3;1	Eukaryotic translation initiation factor 3 subunit I	EIF3I	7.18408	0.0629728	sp|Q13347|EIF3I_HUMAN Eukaryotic translation initiation factor 3 subunit I OS=Homo sapiens OX=9606 GN=EIF3I PE=1 SV=1	2	3	3	3	3	2	3	2	3	2	10.5	10.5	10.5	36.501	325	325;125	138					3	1														2
P52294;C9JYI4;C9J352;C9JWD9;F2Z3G4;C9J4U1	P52294;C9JYI4;C9J352;C9JWD9;F2Z3G4;C9J4U1	11;10;6;6;6;6	11;10;6;6;6;6	5;5;5;5;5;5	Importin subunit alpha-5;Importin subunit alpha-5, N-terminally processed	KPNA1	8.05881	0.0625554	sp|P52294|IMA5_HUMAN Importin subunit alpha-5 OS=Homo sapiens OX=9606 GN=KPNA1 PE=1 SV=3;tr|C9JYI4|C9JYI4_HUMAN Importin subunit alpha-5 (Fragment) OS=Homo sapiens OX=9606 GN=KPNA1 PE=1 SV=1;tr|C9J352|C9J352_HUMAN Importin subunit alpha-5 (Fragment) OS=Hom	6	11	11	5	7	10	7	10	3	5	19.1	19.1	9.7	60.221	538	538;328;169;174;182;214	164								1	8
B7Z6D5;Q96GQ7;A0A087X059;A0A087WYH5	B7Z6D5;Q96GQ7	37;37;10;4	37;37;10;4	37;37;10;4	Probable ATP-dependent RNA helicase DDX27	DDX27	9.1743	0.0616224	tr|B7Z6D5|B7Z6D5_HUMAN RNA helicase OS=Homo sapiens OX=9606 GN=DDX27 PE=1 SV=1;sp|Q96GQ7|DDX27_HUMAN Probable ATP-dependent RNA helicase DDX27 OS=Homo sapiens OX=9606 GN=DDX27 PE=1 SV=2	4	37	37	37	34	35	34	35	34	35	38.4	38.4	38.4	86.604	765	765;796;275;169	162									1	1	40	18	2
Q9Y5M8;H7C4H2;C9J5Z8	Q9Y5M8;H7C4H2	4;3;1	4;3;1	4;3;1	Signal recognition particle receptor subunit beta	SRPRB	7.15118	0.0616099	sp|Q9Y5M8|SRPRB_HUMAN Signal recognition particle receptor subunit beta OS=Homo sapiens OX=9606 GN=SRPRB PE=1 SV=3;tr|H7C4H2|H7C4H2_HUMAN Signal recognition particle receptor subunit beta (Fragment) OS=Homo sapiens OX=9606 GN=SRPRB PE=1 SV=1	3	4	4	4	2	3	2	3	2	3	14.8	14.8	14.8	29.702	271	271;160;92	154				2	1														3
E7EQ29;P16278-2;P16278-3;P16278;F8WF40;C9JF15;C9JWX1;C9J4G9	E7EQ29;P16278-2;P16278-3;P16278	6;6;6;6;2;2;2;1	6;6;6;6;2;2;2;1	6;6;6;6;2;2;2;1	Beta-galactosidase	GLB1	7.50613	0.0615776	tr|E7EQ29|E7EQ29_HUMAN Acid beta-galactosidase OS=Homo sapiens OX=9606 GN=GLB1 PE=1 SV=1;sp|P16278-2|BGAL_HUMAN Isoform 2 of Beta-galactosidase OS=Homo sapiens OX=9606 GN=GLB1;sp|P16278-3|BGAL_HUMAN Isoform 3 of Beta-galactosidase OS=Homo sapiens OX=9606 G	8	6	6	6	2	6	2	6	2	6	13.7	13.7	13.7	60.482	546	546;546;647;677;84;102;147;185	186									3
P05089;P05089-2;A0A5F9ZH78;P05089-3;A0A5F9ZGN6	P05089;P05089-2;A0A5F9ZH78;P05089-3	7;7;6;6;3	7;7;6;6;3	7;7;6;6;3	Arginase-1	ARG1	8.59744	0.0601946	sp|P05089|ARGI1_HUMAN Arginase-1 OS=Homo sapiens OX=9606 GN=ARG1 PE=1 SV=2;sp|P05089-2|ARGI1_HUMAN Isoform 2 of Arginase-1 OS=Homo sapiens OX=9606 GN=ARG1;tr|A0A5F9ZH78|A0A5F9ZH78_HUMAN Arginase-1 OS=Homo sapiens OX=9606 GN=ARG1 PE=1 SV=1;sp|P05089-3|ARGI1	5	7	7	7	7	7	7	7	7	7	17.7	17.7	17.7	34.735	322	322;330;237;236;304	156			1	2	4	2	3	1	4	5	5	6	5	2	3			2	3	4	5	4	2
P31930;G3V0E4	P31930	6;1	6;1	5;0	Cytochrome b-c1 complex subunit 1, mitochondrial	UQCRC1	8.03044	0.0595763	sp|P31930|QCR1_HUMAN Cytochrome b-c1 complex subunit 1, mitochondrial OS=Homo sapiens OX=9606 GN=UQCRC1 PE=1 SV=3	2	6	6	5	5	6	5	6	4	5	13.3	13.3	11.9	52.645	480	480;490	161							5	1														7
[truncated: 900 more rows]
[truncated: 47 more columns]
